# Supplementary material for: Metabolomic Profiling and Anti-Helicobacter pylori Activity of Caulerpa lentillifera (Sea Grape) Extract
Source: Mar Drugs. 2025 Jul 7;23(7):282. doi: 10.3390/md23070282 (PMC12298704; doi:10.3390/md23070282)
Supplement: Supplementary file 1 [file marinedrugs-23-00282-s001.zip]

Archive with 3 entries (3 files):
- Supplementary figures.pdf
- Table S1_Annotated metabolite profiles of sea grape extract based on UHPLC-MS analysis.xlsx
- Table S2_Differential intracellular metabolite profiles of SG-treated H. pylori.xlsx
