# Supplementary material for: Metabolomic Profiling and Anti-Helicobacter pylori Activity of Caulerpa lentillifera (Sea Grape) Extract
Source: Mar Drugs. 2025 Jul 7;23(7):282. doi: 10.3390/md23070282 (PMC12298704; doi:10.3390/md23070282)
Supplement: Supplementary file 1 [file marinedrugs-23-00282-s001.zip › Table S1_Annotated metabolite profiles of sea grape extract based on UHPLC-MS analysis.xlsx]

## Sheet: chemical composition (+) ESI
						Intensity
compound	formula	m/z	RT	adduct	database	Blank	Seagrape-1	Seagrape-2	Seagrape-3
phosphocholine	[C5H15NO4P]+	267.134	23.426	[M+2ACN+H]+	MoNA-export-LC-MS-MS_Positive_Mode	0	353444	304481	328963
1,5-naphthalenediamine	C10H10N2	159.093	23.72	[M+H]+	MoNA-export-All_LC-MS-MS_Orbitrap	2705.67	46462.4	36728.3	41595.3
chorismic acid	C10H10O6	259.083	7.0304	[M+CH3OH+H]+	MoNA-export-LC-MS-MS_Positive_Mode	0	10460.8	14188.1	12324.4
cAMP	C10H12N5O6P	330.06	9.5278	[M+H]+	MoNA-export-LC-MS-MS_Positive_Mode	0	21513.7	716416	368965
guanosine cyclic monophosphate	C10H12N5O7P	346.055	10.4653	[M+H]+	MoNA-export-LC-MS-MS_Positive_Mode	0	988317	703216	845767
anethole	C10H12O	181.122	27.4137	[M+CH3OH+H]+	MoNA-export-LC-MS-MS_Positive_Mode	46709.1	975477	803414	889446
2-hydroxy-4-(4-hydroxyphenyl)butanoic acid	C10H12O4	279.135	20.9389	[M+2ACN+H]+	MoNA-export-LC-MS-MS_Positive_Mode	0	77254.3	75184.4	76219.3
thymidine	C10H14N2O5	127.05	20.4517	[M+H]+	MoNA-export-LC-MS-MS_Positive_Mode	93386	4238088	4047939	4.14301e+06
adenosine 3'-monophosphate	C10H14N5O7P	348.071	11.4633	[M+H]+	MoNA-export-LC-MS-MS_Positive_Mode	1306.46	3.10648e+06	3114502	3.11049e+06
guanosine-5'-monophosphate	C10H14N5O8P	364.065	13.354	[M+H]+	MoNA-export-LC-MS-MS_Positive_Mode	0	900154	960420	930287
Isoleucylaspartate	C10H18N2O5	247.131	9.359	[M+H]+	MoNA-export-LC-MS-MS_Positive_Mode	4561.81	92997.6	91699	92348.3
Leu-Gly-Gly	C10H19N3O4	246.145	21.8428	[M+H]+	MoNA-export-LC-MS-MS_Positive_Mode	0	136875	110474	123674
threonylleucine	C10H20N2O4	233.152	22.0382	[M+H]+	MoNA-export-LC-MS-MS_Positive_Mode	19014.7	551569	492601	522085
6-methylcoumarin	C10H8O2	161.06	24.5553	[M+H]+	MoNA-export-LC-MS-MS_Positive_Mode	40124.2	65101.6	42857.4	53979.5
3-[(1-carboxyvinyl)oxy]benzoic acid	C10H8O5	241.071	6.97379	[M+CH3OH+H]+	MoNA-export-All_LC-MS-MS_Orbitrap	1628.5	38252	35109.2	36680.6
2-naphthylamine	C10H9N	144.081	23.7072	[M+H]+	MoNA-export-LC-MS-MS_Positive_Mode	2955.06	110558	97300.2	103929
indole-3-acetaldehyde	C10H9NO	160.076	23.7057	[M+H]+	MoNA-export-LC-MS-MS_Positive_Mode	15480.7	38735.4	32518.9	35627.2
7-methoxy-4-methylcoumarin	C11H10O3	191.071	25.5014	[M+H]+	MoNA-export-LC-MS-MS_Positive_Mode	17843.9	28070.8	21466.5	24768.6
5-hydroxy-tryptophan	C11H12N2O3	253.12	18.8449	[M+CH3OH+H]+	MoNA-export-LC-MS-MS_Positive_Mode	4891.51	33712.8	34239.9	33976.4
sinapic acid	C11H12O5	225.076	7.0095	[M+H]+	MoNA-export-All_LC-MS-MS_Orbitrap	7591.93	13381.7	21760.3	17571
N-acetylphenylalanine	C11H13NO3	249.125	21.2043	[M+ACN+H]+	MoNA-export-All_LC-MS-MS_Orbitrap	0	144650	143486	144068
methyl 2-[(2,3-dihydroxybenzoyl)amino]-3-hydroxypropanoate	C11H13NO6	297.109	20.554	[M+ACN+H]+	MoNA-export-LC-MS-MS_Positive_Mode	3002.47	62273.9	61538.4	61906.2
1-Methyladenosine	C11H15N5O4	282.118	6.91	[M+H]+	MoNA-export-LC-MS-MS_Positive_Mode	1144.19	610560	479981	545270
2`-O-Methylguanosine	C11H15N5O5	298.114	20.0301	[M+H]+	MoNA-export-LC-MS-MS_Positive_Mode	0	486313	429528	457921
gamma-Glutamylleucine	C11H20N2O5	261.147	14.9615	[M+H]+	MoNA-export-LC-MS-MS_Positive_Mode	4788.18	196082	173334	184708
isoleucylvaline	C11H22N2O3	231.173	23.402	[M+H]+	MoNA-export-LC-MS-MS_Positive_Mode	2916.66	902127	727582	814855
indoleacrylic acid	C11H9NO2	188.071	23.6985	[M+H]+	MoNA-export-LC-MS-MS_Positive_Mode	4462.39	1.31669e+06	1.0858e+06	1.20125e+06
N-Benzyladenine	C12H11N5	308.161	22.8339	[M+2ACN+H]+	MoNA-export-LC-MS-MS_Positive_Mode	0	221504	182459	201982
4-hydroxy-3-(3-methylbut-2-enyl)benzoic acid	C12H14O3	207.102	25.202	[M+H]+	MoNA-export-All_LC-MS-MS_Orbitrap	19544.1	56479.2	45278.6	50878.9
Ethopabate	C12H15NO4	279.135	21.7424	[M+ACN+H]+	MoNA-export-LC-MS-MS_Positive_Mode	0	4439.26	86326.6	45382.9
Ala-Phe	C12H16N2O3	237.125	23.5468	[M+H]+	MoNA-export-LC-MS-MS_Positive_Mode	0	332798	276483	304641
Valeryl-carnitine	C12H23NO4	144.102	7.3898	[M+ACN+2H]2+	MoNA-export-LC-MS-MS_Positive_Mode	27738.7	3.01388e+06	2.99858e+06	3.00623e+06
leucyl-leucine	C12H24N2O3	245.187	25.3068	[M+H]+	MoNA-export-LC-MS-MS_Positive_Mode	11241.6	2091099	1692367	1891733
2,3',4,6-tetrahydroxybenzophenone	C13H10O5	247.058	6.84484	[M+H]+	MoNA-export-LC-MS-MS_Positive_Mode	0	5110156	3976295	4.54323e+06
Asp-Phe	C13H16N2O5	281.114	23.7907	[M+H]+	MoNA-export-LC-MS-MS_Positive_Mode	0	166087	134346	150217
11,22-dimethyl (6E,17E)-3,14-dioxo-8,19-bis({[(2S,3R,4S,5S,6R)-3,4,5-trihydroxy-6-(hydroxymethyl)oxan-2-yl]oxy})-4,9,15,20-tetraoxatricyclo[16.4.0.0Ã¢ÂÂ·,Ã‚Â¹Ã‚Â²]docosa-6,10,17,21-tetraene-11,22-dicarboxylate	C13H18O6	136.062	7.8492	[M+2H]2+	MoNA-export-LC-MS-MS_Positive_Mode	55635.5	12747433	13230980	1.29892e+07
N-[1-(4-methoxy-6-oxopyran-2-yl)-2-methylbutyl]acetamide	C13H19NO4	295.167	22.9101	[M+ACN+H]+	MoNA-export-All_LC-MS-MS_Orbitrap	1190.81	430652	331283	380967
dibenzylamine	C14H15N	120.081	20.9732	[M+ACN+2H]2+	MoNA-export-LC-MS-MS_Positive_Mode	27383.1	10556830	9468723	1.00128e+07
N6-Succinyladenosine	C14H17N5O8	384.115	21.5176	[M+H]+	MoNA-export-LC-MS-MS_Positive_Mode	21242.3	411945	349625	380785
glutamylphenylalanine	C14H18N2O5	295.13	24.4625	[M+H]+	MoNA-export-LC-MS-MS_Positive_Mode	0	122798	92003.8	107401
gamma-Glutamyltyrosine	C14H18N2O6	311.125	21.5522	[M+H]+	MoNA-export-All_LC-MS-MS_Orbitrap	0	35228.2	36909.7	36069
(3,4,5-trihydroxy-6-methyloxan-2-yl) 2-(methylamino)benzoate	C14H19NO6	380.182	22.7956	[M+2ACN+H]+	MoNA-export-All_LC-MS-MS_Orbitrap	0	29935.9	24399.2	27167.5
Phenylalanylvaline	C14H20N2O3	265.155	23.7571	[M+H]+	MoNA-export-LC-MS-MS_Positive_Mode	0	514378	434002	474190
(4-oxido-2,3,5,6,7,8-hexahydro-1H-pyrrolizin-4-ium-1-yl)methyl 2,3-dihydroxy-3-methylpentanoate	C14H25NO5	288.183	21.6545	[M+H]+	MoNA-export-LC-MS-MS_Positive_Mode	0	5983.97	17788.9	11886.4
kaempferol	C15H10O6	287.055	23.1342	[M+H]+	MoNA-export-LC-MS-MS_Positive_Mode	3197.75	20256.5	26973.1	23614.8
dehydrocostus lactone	C15H18O2	231.137	24.3096	[M+H]+	MoNA-export-LC-MS-MS_Positive_Mode	10095.7	55944	55173.9	55559
dihydro-8-deoxy-lactucin	C15H18O4	263.127	28.5787	[M+H]+	MoNA-export-LC-MS-MS_Positive_Mode	4799.86	73504.2	68197.4	70850.8
quinoxalinedione + 2Methyl + C5H11O4	C15H20N2O6	325.14	25.1743	[M+H]+	MoNA-export-LC-MS-MS_Positive_Mode	6681.26	45052.6	32355.5	38704
N6-Threonylcarbamoyladenosine	C15H20N6O8	413.142	22.8003	[M+H]+	MoNA-export-LC-MS-MS_Positive_Mode	0	93128.7	74448.9	83788.8
costunolide	C15H20O2	233.154	29.1267	[M+H]+	MoNA-export-All_LC-MS-MS_Orbitrap	21511	377542	308540	343041
(9E)-11a-hydroxy-3,6,10-trimethyl-6,7,8,11-tetrahydro-4H-cyclodeca[b]furan-2,5-dione	C15H20O4	265.144	25.9934	[M+H]+	MoNA-export-LC-MS-MS_Positive_Mode	13272.2	47960.8	36989.9	42475.3
(1'S,2'S)-3',11'-dihydroxy-1',2',5'-trimethyl-8'-oxaspiro[oxirane-2,12'-tricyclo[7.2.1.0Ã‚Â²,Ã¢ÂÂ·]dodecan]-5'-en-4'-one	C15H20O5	280.13	23.218	[M]+	MoNA-export-LC-MS-MS_Positive_Mode	0	96962.1	73880.8	85421.5
pseudo-anisatin	C15H22O6	150.078	10.0603	[M+2H]2+	MoNA-export-LC-MS-MS_Positive_Mode	1190.69	359264	318548	338906
5-amino-3-[(2E)-2-(3,5-dimethyl-2-oxocyclohexylidene)ethyl]-5-oxopentanoic acid	C15H23NO4	364.223	26.4353	[M+2ACN+H]+	MoNA-export-LC-MS-MS_Positive_Mode	0	72568.1	73319.4	72943.8
2-(2,6-dihydroxy-4-methoxycarbonylbenzoyl)-3-hydroxybenzoic acid	C16H12O8	208.063	6.86	[M+2ACN+2H]2+	MoNA-export-All_LC-MS-MS_Orbitrap	1254.48	345031	296522	320776
pyrophen	C16H17NO4	329.153	24.3742	[M+ACN+H]+	MoNA-export-All_LC-MS-MS_Orbitrap	1343.44	87918.6	66330.2	77124.4
Gabexate	C16H23N3O4	322.178	25.7254	[M+H]+	MoNA-export-LC-MS-MS_Positive_Mode	0	17661.6	21146.9	19404.2
riboflavin	C17H20N4O6	377.146	24.8533	[M+H]+	MoNA-export-LC-MS-MS_Positive_Mode	0	361164	282395	321779
Phenylalanylphenylalanine	C18H20N2O3	313.154	27.1735	[M+H]+	MoNA-export-LC-MS-MS_Positive_Mode	0	160652	161151	160901
Tyr-Tyr	C18H20N2O5	345.146	22.7524	[M+H]+	MoNA-export-LC-MS-MS_Positive_Mode	0	27068.3	4139.39	15603.8
1,17,19-trihydroxy-7-methyl-3-oxapentacyclo[9.8.0.0Ã‚Â²,Ã¢ÂÂ´.0Ã¢ÂÂµ,Ã‚Â¹Ã¢ÂÂ°.0Ã‚Â¹Ã‚Â³,Ã‚Â¹Ã¢ÂÂ¸]nonadeca-5(10),13,15,17-tetraene-9,12-dione	C19H18O6	342.109	6.45965	[M]+	MoNA-export-All_LC-MS-MS_Orbitrap	1512.35	63316.5	37077.2	50196.8
1-(3,4-dihydroxyphenyl)-7-(4-hydroxyphenyl)heptan-3-one	C19H22O4	199.11	6.94555	[M+2ACN+2H]2+	MoNA-export-All_LC-MS-MS_Orbitrap	6881.48	731454	887631	809542
gibberellic acid	C19H22O6	174.076	24.9605	[M+2H]2+	MoNA-export-All_LC-MS-MS_Orbitrap	5735.11	9983.57	14345.2	12164.4
alpha-Codeimethine	C19H23NO3	346.199	24.5272	[M+CH3OH+H]+	MoNA-export-LC-MS-MS_Positive_Mode	2596.01	39355.5	36822.5	38089
onopordopicrin	C19H24O6	390.188	23.2901	[M+ACN+H]+	MoNA-export-LC-MS-MS_Positive_Mode	0	40068.7	32278.5	36173.6
3-oxo-3-[[(2R,3S,4S,5R,6S)-3,4,5-trihydroxy-6-(4-hydroxy-5-methyl-2-propan-2-ylphenoxy)oxan-2-yl]methoxy]propanoic acid	C19H26O10	447.184	26.6683	[M+CH3OH+H]+	MoNA-export-LC-MS-MS_Positive_Mode	0	565280	497912	531596
(2R,3S,4S,5R,6R)-5-[(2S,3R,4R)-3,4-dihydroxy-4-(hydroxymethyl)oxolan-2-yl]oxy-2-(hydroxymethyl)-6-[2-(4-hydroxyphenyl)ethoxy]oxane-3,4-diol	C19H28O11	433.169	25.111	[M+H]+	MoNA-export-LC-MS-MS_Positive_Mode	0	239071	196034	217552
(2S,3S,9R,12R,13R,14S,15R,16R,17S)-3,12,13,15,16-pentahydroxy-2,6,14,17-tetramethyl-10-oxatetracyclo[7.7.1.0Ã‚Â²,Ã¢ÂÂ·.0Ã‚Â¹Ã‚Â³,Ã‚Â¹Ã¢ÂÂ·]heptadec-5-ene-4,11-dione	C20H28O8	396.177	22.6325	[M]+	MoNA-export-LC-MS-MS_Positive_Mode	0	59162.1	48167.4	53664.8
3-[2-(6,7-dihydroxy-1,2,4a-trimethylspiro[3,4,6,7,8,8a-hexahydro-2H-naphthalene-5,2'-oxirane]-1-yl)ethyl]-2-hydroxy-2H-furan-5-one	C20H30O6	366.203	25.3748	[M]+	MoNA-export-LC-MS-MS_Positive_Mode	1735.28	92026.8	74487.2	83257
kaempferol-3-glucoside	C21H20O11	449.108	23.1118	[M+H]+	MoNA-export-LC-MS-MS_Positive_Mode	0	113774	130459	122117
plumieride	C21H26O12	236.08	6.48459	[M+2H]2+	MoNA-export-LC-MS-MS_Positive_Mode	205276	3253385	2800899	3027142
(4aR)-5-hydroxy-6-methoxy-1,1-dimethyl-7-propan-2-yl-2,3,4,9,10,10a-hexahydrophenanthrene-4a-carboxylic acid	C21H30O4	215.141	9.50774	[M+2ACN+2H]2+	MoNA-export-LC-MS-MS_Positive_Mode	5304.28	937768	839533	888651
leucylleucyltyrosine	C21H33N3O5	408.25	26.9574	[M+H]+	MoNA-export-LC-MS-MS_Positive_Mode	1464.35	15463.3	140896	78179.6
6-[(6,8-dihydroxy-7-methoxy-3-methyl-1-oxo-3,4-dihydroisochromen-4-yl)oxy]-4,8-dihydroxy-7-methoxy-3-methyl-3,4-dihydroisochromen-1-one	C22H22O11	155.045	12.1098	[M+3H]3+	MoNA-export-All_LC-MS-MS_Orbitrap	4698.2	13985.3	8920.56	11452.9
(2-acetyloxy-3,6-diphenylcyclohexyl) acetate	C22H24O4	352.167	27.7832	[M]+	MoNA-export-LC-MS-MS_Positive_Mode	1374.68	48799.7	44805.4	46802.5
colchicine	C22H25NO6	400.175	22.6447	[M+H]+	MoNA-export-LC-MS-MS_Positive_Mode	0	791268	686729	738998
Anileridine	C22H28N2O2	218.139	24.6536	[M+2ACN+2H]2+	MoNA-export-LC-MS-MS_Positive_Mode	3364.85	17809.1	12134.9	14972
(E)-5-[(1S,4aR,8aR)-2-formyl-5,5,8a-trimethyl-1,4,4a,6,7,8-hexahydronaphthalen-1-yl]-3-(acetyloxymethyl)pent-2-enoic acid	C22H32O5	376.224	27.2559	[M]+	MoNA-export-All_LC-MS-MS_Orbitrap	0	134459	112835	123647
Caulerpin	C24H18N2O4	399.142	25.8582	[M+H]+	MoNA-export-LC-MS-MS_Positive_Mode	0	225930	171023	144454
iridin	C24H26O13	303.102	21.7746	[M+2ACN+2H]2+	MoNA-export-All_LC-MS-MS_Orbitrap	8582.33	22351.3	5246.85	13799.1
[7-(hydroxymethyl)-4-methyl-1-[3,4,5-trihydroxy-6-(hydroxymethyl)oxan-2-yl]oxy-1,4a,5,6,7,7a-hexahydrocyclopenta[c]pyran-5-yl] (E)-3-(4-hydroxyphenyl)prop-2-enoate	C25H32O11	296.134	6.49645	[M+2ACN+2H]2+	MoNA-export-All_LC-MS-MS_Orbitrap	0	37848.1	20978.8	29413.5
[(2R)-2-[(E,2S,4R)-4,6-dimethyloct-6-en-2-yl]-6-oxo-2,3-dihydropyran-3-yl] (2E,4E,6S)-8-hydroxy-6-(hydroxymethyl)-4-methylocta-2,4-dienoate	C25H38O6	476.307	24.9047	[M+ACN+H]+	MoNA-export-LC-MS-MS_Positive_Mode	28462.9	119111	98808.4	108960
1,7-dideacetoxy-1,7-Dioxo-3-Deacetylkhivorin	C26H32O7	498.249	24.1299	[M+ACN+H]+	MoNA-export-All_LC-MS-MS_Orbitrap	0	361350	211934	286642
(1S,3R,4R,5R)-3-[(E)-3-(3,4-dihydroxyphenyl)prop-2-enoyl]oxy-1,5-dihydroxy-4-[(E)-3-(4-hydroxy-3,5-dimethoxyphenyl)prop-2-enoyl]oxycyclohexane-1-carboxylic acid	C27H28O13	322.11	7.94477	[M+2ACN+2H]2+	MoNA-export-LC-MS-MS_Positive_Mode	0	84408.2	69190.7	76799.4
7-[(2S,3R,4R,5R,6S)-3,4,5-trihydroxy-6-methyloxan-2-yl]oxy-3-[4-[(2S,3R,4R,5R,6S)-3,4,5-trihydroxy-6-methyloxan-2-yl]oxyphenyl]chromen-4-one	C27H30O12	274.092	9.48109	[M+2H]2+	MoNA-export-All_LC-MS-MS_Orbitrap	0	66870.8	43456.5	55163.7
1,4-bis(p-tolylamino)anthraquinone	C28H22N2O2	419.177	9.36235	[M+H]+	MoNA-export-LC-MS-MS_Positive_Mode	0	4687.45	18619.8	11653.6
3-[(3R,5S,10R,13R,14S,17R)-5,14-dihydroxy-10,13-dimethyl-3-[(2R,3R,4S,5S,6R)-3,4,5-trihydroxy-6-(hydroxymethyl)oxan-2-yl]oxy-2,3,4,6,7,8,9,11,12,15,16,17-dodecahydro-1H-cyclopenta[a]phenanthren-17-yl]-2H-furan-5-one	C29H44O10	318.182	27.6295	[M+2ACN+2H]2+	MoNA-export-All_LC-MS-MS_Orbitrap	0	124930	99137.5	112034
4-({5-[5-hydroxy-3-({[(2Z)-2-methylbut-2-enoyl]oxy}methyl)pentyl]-8a-(hydroxymethyl)-5,6-dimethyl-3,4,4a,5,6,7,8,8a-octahydronaphthalen-1-yl}methoxy)-4-oxobutanoic acid	C29H46O8	564.358	25.551	[M+ACN+H]+	MoNA-export-All_LC-MS-MS_Orbitrap	9496.51	65289.4	46592.9	55941.2
O-phosphocolamine	C2H8NO4P	141.018	8.42831	[M]+	MoNA-export-All_LC-MS-MS_Orbitrap	179362	206027	182936	194481
flavone base + 3O, 2MeO, O-guaiacylglyceryl-Hex	C33H36O16	689.21	6.75156	[M+H]+	MoNA-export-LC-MS-MS_Positive_Mode	0	190993	444341	317667
5-[[(2R,3S,4S,5R,6S)-3,4-dihydroxy-6-[[5-hydroxy-2-(4-hydroxy-3-methoxyphenyl)-4-oxo-2,3-dihydrochromen-7-yl]oxy]-5-[(2S,3R,4R,5R,6S)-3,4,5-trihydroxy-6-methyloxan-2-yl]oxyoxan-2-yl]methoxy]-3-hydroxy-3-methyl-5-oxopentanoic acid	C34H42O19	419.154	23.4837	[M+2ACN+2H]2+	MoNA-export-LC-MS-MS_Positive_Mode	0	1119102	852097	985599
serine	C3H7NO3	106.05	6.71833	[M+H]+	MoNA-export-LC-MS-MS_Positive_Mode	4538	353298	319634	336466
[(2R,3S,4S,5R,6S)-6-[(2S,3R,4S,5R,6R)-6-[[(1S,3R,4S,4aR,8aR)-4-[(3S)-3-[(2S,3R,4R,5R,6R)-3,4-dihydroxy-6-methyl-5-[(2S,3R,4R,5R,6S)-3,4,5-trihydroxy-6-methyloxan-2-yl]oxyoxan-2-yl]oxy-3-methylpent-4-enyl]-3,4,8,8a-tetramethyl-1,2,3,4a,5,6-hexahydronaphthalen-1-yl]oxy]-4,5-dihydroxy-2-methyloxan-3-yl]oxy-3,4,5-trihydroxyoxan-2-yl]methyl acetate	C46H76O20	516.28	27.0735	[M+2ACN+2H]2+	MoNA-export-LC-MS-MS_Positive_Mode	0	18503	18882.1	18692.6
uracil	C4H4N2O2	113.035	10.7308	[M+H]+	MoNA-export-LC-MS-MS_Positive_Mode	50511.9	2660559	2660716	2.66064e+06
cytosine	C4H5N3O	112.051	7.61545	[M+H]+	MoNA-export-LC-MS-MS_Positive_Mode	8071.98	4866236	4759293	4.81276e+06
maleamic acid	C4H5NO3	116.035	6.7328	[M+H]+	MoNA-export-All_LC-MS-MS_Orbitrap	6388.61	45658.2	33014.6	39336.4
succinate semialdehyde	C4H6O3	144.066	6.90709	[M+ACN+H]+	MoNA-export-All_LC-MS-MS_Orbitrap	39744.3	173104	165658	169381
succinic acid	C4H6O4	160.061	9.46782	[M+ACN+H]+	MoNA-export-LC-MS-MS_Positive_Mode	5784.51	430627	464090	447358
1-aminocyclopropane-1-carboxylic acid	C4H7NO2	102.055	6.858	[M+H]+	MoNA-export-LC-MS-MS_Positive_Mode	94350.1	405065	325401	365233
3-hydroxybutyrate	C4H8O3	187.11	6.84041	[M+2ACN+H]+	MoNA-export-All_LC-MS-MS_Orbitrap	3446.35	607831	565736	586783
threonine	C4H9NO3	120.066	6.83734	[M+H]+	MoNA-export-LC-MS-MS_Positive_Mode	13201.4	670745	579426	625086
xylose	C5H10O5	233.116	8.10851	[M+2ACN+H]+	MoNA-export-All_LC-MS-MS_Orbitrap	5543.1	54301.4	50484.3	52392.9
piperidine	C5H11N	86.0971	13.4146	[M+H]+	MoNA-export-LC-MS-MS_Positive_Mode	12545.8	646643	600930	623786
betaine	C5H11NO2	118.087	7.00041	[M+H]+	MoNA-export-LC-MS-MS_Positive_Mode	729307	58248280	62933310	60590795
selenomethionine	C5H11NO2Se	198.001	5.70544	[M+H]+	MoNA-export-LC-MS-MS_Positive_Mode	26130.3	14229.5	238764	126497
N-methylthreonine	C5H11NO3	134.082	6.61345	[M+H]+	MoNA-export-LC-MS-MS_Positive_Mode	2585.78	67686.6	49118.2	58402.4
hypoxanthine	C5H4N4O	137.046	9.63495	[M+H]+	MoNA-export-All_LC-MS-MS_Orbitrap	281580	46017820	43420540	44719180
xanthine	C5H4N4O2	153.041	10.4251	[M+H]+	MoNA-export-LC-MS-MS_Positive_Mode	11997.9	14110630	15520520	14815575
adenine	C5H5N5	136.062	7.85789	[M+H]+	MoNA-export-LC-MS-MS_Positive_Mode	71700.7	12747430	13291900	13019665
guanine	C5H5N5O	152.057	13.882	[M+H]+	MoNA-export-LC-MS-MS_Positive_Mode	10847	7311966	7006522	7159244
citraconic acid	C5H6O4	131.034	7.2729	[M+H]+	MoNA-export-All_LC-MS-MS_Orbitrap	12318.4	97363.2	89524.3	93443.8
pyroglutamic acid	C5H7NO3	130.05	10.55	[M+H]+	MoNA-export-LC-MS-MS_Positive_Mode	58281.4	1457889	1684547	1571218
alpha-keto-gamma-(methylthio)butyric acid	C5H8O3S	148.018	5.72419	[M]+	MoNA-export-LC-MS-MS_Positive_Mode	50333	26098.5	676250	351174
histamine	C5H9N3	223.169	24.6543	[2M+H]+	MoNA-export-LC-MS-MS_Positive_Mode	53132.2	67610.9	40658.2	54134.6
L-proline	C5H9NO2	116.071	6.98484	[M+H]+	MoNA-export-All_LC-MS-MS_Orbitrap	85990.2	736567	206587	471577
L-glutamic acid	C5H9NO4	148.06	6.90702	[M+H]+	MoNA-export-LC-MS-MS_Positive_Mode	5905.83	1779254	1764427	1.77184e+06
1,6-anhydro-β-D-glucose	C6H10O5	325.113	7.03317	[2M+H]+	MoNA-export-All_LC-MS-MS_Orbitrap	3106.33	1058195	1053752	1.05597e+06
gulonic acid gamma-lactone	C6H10O6	220.082	6.70886	[M+ACN+H]+	MoNA-export-All_LC-MS-MS_Orbitrap	0	11650.2	13913.7	12781.9
mucic acid	C6H10O8	252.073	21.5331	[M+ACN+H]+	MoNA-export-LC-MS-MS_Positive_Mode	3047.28	8814.67	55029.3	31922
pipecolic acid	C6H11NO2	130.087	8.1484	[M+H]+	MoNA-export-All_LC-MS-MS_Orbitrap	54223.5	1913004	2084159	1.99858e+06
N-acetyl-threonine	C6H11NO4	162.076	7.1424	[M+H]+	MoNA-export-LC-MS-MS_Positive_Mode	1819.27	18704506	17221500	17963003
2-deoxy-glucose	C6H12O5	247.131	9.42989	[M+2ACN+H]+	MoNA-export-LC-MS-MS_Positive_Mode	7386.83	446572	438272	442422
citrulline	C6H13N3O3	392.226	25.3	[2M+ACN+H]+	MoNA-export-LC-MS-MS_Positive_Mode	0	468167	376853	422510
leucine/isoleucine	C6H13NO2	132.102	12.0965	[M+H]+	MoNA-export-All_LC-MS-MS_Orbitrap	63525.6	1818980	1676009	1.74749e+06
leucine/isoleucine	C6H13NO2	132.102	13.3731	[M+H]+	MoNA-export-LC-MS-MS_Positive_Mode	57423.8	3812623	3666638	3.73963e+06
Glucosamine	C6H13NO5	262.142	6.21809	[M+2ACN+H]+	MoNA-export-LC-MS-MS_Positive_Mode	10654.6	59983.3	56258.6	58120.9
6-phosphogluconate	C6H13O10P	139.018	5.96	[M+2H]2+	MoNA-export-All_LC-MS-MS_Orbitrap	50938.2	354157	4639830	4931972
glucose-1-phosphate	C6H13O9P	261.037	6.87739	[M+H]+	MoNA-export-All_LC-MS-MS_Orbitrap	0	1073580	1009258	1041419
L-lysine	C6H14N2O2	147.113	6.23537	[M+H]+	MoNA-export-All_LC-MS-MS_Orbitrap	1436.07	645074	558624	601849
2,2',2''-Nitrilotriethanol	C6H15NO3	150.113	6.65289	[M+H]+	MoNA-export-LC-MS-MS_Positive_Mode	5860.97	2721048	2485570	2603309
6-hydroxynicotinic acid	C6H5NO3	140.034	9.68846	[M+H]+	MoNA-export-LC-MS-MS_Positive_Mode	22497.3	37321.8	35922.1	36622
urocanic acid	C6H6N2O2	139.05	8.93628	[M+H]+	MoNA-export-LC-MS-MS_Positive_Mode	11512.1	1967366	1850142	1908754
catechol	C6H6O2	111.044	6.87405	[M+H]+	MoNA-export-LC-MS-MS_Positive_Mode	285397	391472	346541	369007
pyrogallol	C6H6O3	168.066	6.92354	[M+ACN+H]+	MoNA-export-LC-MS-MS_Positive_Mode	30607.3	78150740	80313290	79232015
dehydroascorbic acid	C6H6O6	175.023	10.4252	[M+H]+	MoNA-export-All_LC-MS-MS_Orbitrap	0	22354	21594.8	21974.4
3-methylglutaconic acid	C6H8O4	145.05	6.9839	[M+H]+	MoNA-export-All_LC-MS-MS_Orbitrap	252869	2764177	3419332	3.09175e+06
3-methylcrotonylglycine	C7H11NO3	158.081	6.57585	[M+H]+	MoNA-export-All_LC-MS-MS_Orbitrap	23377.7	23606.8	39025.1	31315.9
S-succinylcysteine	C7H11NO6S	238.038	7.66427	[M+H]+	MoNA-export-LC-MS-MS_Positive_Mode	0	15888.3	14203.5	15045.9
glycyl-valine	C7H14N2O3	175.108	9.48164	[M+H]+	MoNA-export-LC-MS-MS_Positive_Mode	6118.15	68003.7	69392.4	68698
N-methylisoleucine	C7H15NO2	146.118	22.8134	[M+H]+	MoNA-export-LC-MS-MS_Positive_Mode	54626.8	470753	355923	413338
carnitine	C7H15NO3	162.113	7.21474	[M+H]+	MoNA-export-LC-MS-MS_Positive_Mode	5956.34	44794980	46583370	45689175
2-hydroxybenzonitrile	C7H5NO	120.045	21.5549	[M+H]+	MoNA-export-All_LC-MS-MS_Orbitrap	27330.9	429475	432432	430954
salicylic acid	C7H6O3	180.066	26.7836	[M+ACN+H]+	MoNA-export-LC-MS-MS_Positive_Mode	17692	91870.2	81014.5	86442.4
Salicylamide	C7H7NO2	138.055	7.11926	[M+H]+	MoNA-export-LC-MS-MS_Positive_Mode	90648.8	835908	804446	820177
N,N-dimethyl-4-nitrosoaniline	C8H10N2O	183.113	21.0821	[M+CH3OH+H]+	MoNA-export-LC-MS-MS_Positive_Mode	4706.24	19873.1	18758	19315.5
1,3,7-trimethyluric acid	C8H10N4O3	462.184	6.83611	[2M+ACN+H]+	MoNA-export-LC-MS-MS_Positive_Mode	0	27559.1	49086.9	38323
pyridoxine	C8H11NO3	170.081	22.5972	[M+H]+	MoNA-export-All_LC-MS-MS_Orbitrap	17108.6	74076.9	63300.9	68688.9
N-(Butoxymethyl)acrylamide	C8H15NO2	190.144	9.45344	[M+CH3OH+H]+	MoNA-export-LC-MS-MS_Positive_Mode	0	529136	488633	508884
Ala-Val	C8H16N2O3	189.126	9.37919	[M+H]+	MoNA-export-All_LC-MS-MS_Orbitrap	44530.7	136570	149668	143119
O-acetyl serine betaine	C8H16NO4	190.108	7.3738	[M]+	MoNA-export-LC-MS-MS_Positive_Mode	3641.69	46091060	44141820	45116440
2-aminocaprylic acid	C8H17NO2	160.133	8.0041	[M+H]+	MoNA-export-LC-MS-MS_Positive_Mode	0	261544	256143	258843
sn-Glycero-3-phosphocholine	C8H20NO6P	258.111	6.85676	[M+H]+	MoNA-export-All_LC-MS-MS_Orbitrap	1816.33	18095570	11125050	14610310
indole	C8H7N	118.066	23.6998	[M+H]+	MoNA-export-LC-MS-MS_Positive_Mode	285899	428759	345041	386900
4-hydroxymandelic acid	C8H8O4	85.0291	6.78793	[M+2H]2+	MoNA-export-LC-MS-MS_Positive_Mode	23489.3	572923	439367	506145
2-phenylacetamide	C8H9NO	136.076	12.2558	[M+H]+	MoNA-export-LC-MS-MS_Positive_Mode	134228	969556	828171	898864
3-nitro-L-tyrosine	C9H10N2O5	227.07	9.56117	[M+H]+	MoNA-export-All_LC-MS-MS_Orbitrap	70336.5	1725403	1200	863302
phenylalanine	C9H11NO2	166.086	20.9303	[M+H]+	MoNA-export-LC-MS-MS_Positive_Mode	84291.2	10643628	9246359	9.94499e+06
L-tyrosine	C9H11NO3	182.082	12.2683	[M+H]+	MoNA-export-All_LC-MS-MS_Orbitrap	15499	1959558	1799750	1879654
uridine	C9H12N2O6	245.08	10.6284	[M+H]+	MoNA-export-LC-MS-MS_Positive_Mode	39213.3	234088	42762.1	138425
cytidine	C9H13N3O5	244.095	7.61758	[M+H]+	MoNA-export-LC-MS-MS_Positive_Mode	0	1516094	6820.18	761457
diethyloxalpropionate	C9H14O5	203.092	21.9886	[M+H]+	MoNA-export-All_LC-MS-MS_Orbitrap	1166.86	467781	400313	434047
tris(2-hydroxyethyl) isocyanurate	C9H15N3O6	88.04	7.2468	[M+3H]3+	MoNA-export-LC-MS-MS_Positive_Mode	33470.2	58609.7	61966.9	60288.3
acetyl-carnitine	C9H17NO4	204.124	9.37059	[M+H]+	MoNA-export-LC-MS-MS_Positive_Mode	4673.86	26071.1	23485.1	24778.1
D-pantothenic acid	C9H17NO5	220.119	21.481	[M+H]+	MoNA-export-All_LC-MS-MS_Orbitrap	1238.72	629999	496016	563008
muramic acid	C9H17NO7	252.108	6.66493	[M+H]+	MoNA-export-LC-MS-MS_Positive_Mode	0	21102.5	22340.4	21721.5
leucine-alanine	C9H18N2O3	203.142	22.08	[M+H]+	MoNA-export-LC-MS-MS_Positive_Mode	25068	131550	108128	119839
isoleucylserine	C9H18N2O4	219.136	10.8348	[M+H]+	MoNA-export-LC-MS-MS_Positive_Mode	10558.5	96253.4	101784	99018.8
Leucine propyl ester	C9H19NO2	173.14	9.59615	[M]+	MoNA-export-LC-MS-MS_Positive_Mode	0	331326	245507	288417
pantothenol	C9H19NO4	206.139	21.208	[M+H]+	MoNA-export-LC-MS-MS_Positive_Mode	0	486018	434366	460192
quinoline	C9H7N	130.065	23.6948	[M+H]+	MoNA-export-LC-MS-MS_Positive_Mode	21888.4	59458.1	39105.6	49281.9
Indole-3-carboxyaldehyde	C9H7NO	146.06	23.7645	[M+H]+	MoNA-export-LC-MS-MS_Positive_Mode	129452	1141728	934239	1.03798e+06
cinnamic acid	C9H8O2	149.06	20.9715	[M+H]+	MoNA-export-All_LC-MS-MS_Orbitrap	86862.7	264203	233953	249078
skatole	C9H9N	132.081	23.7071	[M+H]+	MoNA-export-LC-MS-MS_Positive_Mode	32617.4	86222.6	59288.2	72755.4
ortophosphate	H3O4P	98.9848	6.83324	[M+H]+	MoNA-export-LC-MS-MS_Positive_Mode	35707.9	28172310	24023010	26097660

## Sheet: chemical composition (-) ESI
						Intensity
compound	formula	m/z	RT	adduct	database	Blank	Seagrape-1	Seagrape-2	Seagrape-3
3-amino-4-hydroxybenzoate	[C7H6NO3]-	152.035	23.8975	[M]-	MoNA-export-All_LC-MS-MS_Orbitrap	25436.8	524437	593375	548355
serotonin	C10H12N2O	221.093	22.0167	[M+FA-H]-	MoNA-export-All_LC-MS-MS_Orbitrap	0	44110.6	53683.8	43887.1
inosine	C10H12N4O5	267.073	14.0337	[M-H]-	MoNA-export-LC-MS-MS_Negative_Mode	390.678	1007370	1101082	1087842
adenosine	C10H13N5O4	312.096	11.7456	[M+FA-H]-	MoNA-export-LC-MS-MS_Negative_Mode	0	329589	290288	243494
thymidine	C10H14N2O5	241.083	20.4368	[M-H]-	MoNA-export-LC-MS-MS_Negative_Mode	52583.3	2119982	2196416	2233878
2'-adenylic acid	C10H14N5O7P	346.056	11.513	[M-H]-	MoNA-export-LC-MS-MS_Negative_Mode	0	1592705	1736387	1439296
guanosine-5'-monophosphate	C10H14N5O8P	362.051	13.3071	[M-H]-	MoNA-export-LC-MS-MS_Negative_Mode	0	1598277	1636937	1480780
2,9-deoxyguanosine	C10H15N5O5	266.09	15.26	[M-H2O-H]-	MoNA-export-LC-MS-MS_Negative_Mode	0	534821	561793	519092
sebacic acid	C10H18O4	247.119	26.7764	[M+FA-H]-	MoNA-export-LC-MS-MS_Negative_Mode	11359.3	442992	541331	418501
juglone	C10H6O3	214.047	6.70373	[M+ACN-H]-	MoNA-export-All_LC-MS-MS_Orbitrap	0	37135.5	21920.5	11563
4-methylumbelliferone	C10H8O3	221.045	23.2972	[M+FA-H]-	MoNA-export-LC-MS-MS_Negative_Mode	11395.6	13631.6	15584.5	12928.3
3-[(1-carboxyvinyl)oxy]benzoic acid	C10H8O5	239.056	23.487	[M+CH3OH-H]-	MoNA-export-All_LC-MS-MS_Orbitrap	8221.19	14480.7	12205.2	10751.3
tryptophan	C11H12N2O2	203.082	23.6992	[M-H]-	MoNA-export-All_LC-MS-MS_Orbitrap	0	9425.23	11301.6	11137.5
sinapic acid	C11H12O5	223.061	23.7583	[M-H]-	MoNA-export-LC-MS-MS_Negative_Mode	11856.4	27371.5	22466.1	27715.4
methyl 2-[(2,3-dihydroxybenzoyl)amino]-3-hydroxypropanoate	C11H13NO6	236.056	26.5363	[M-H2O-H]-	MoNA-export-LC-MS-MS_Negative_Mode	1192.82	9115.48	11154.6	10965.1
N-fructosyl pyroglutamate	C11H17NO8	290.089	9.5104	[M-H]-	MoNA-export-LC-MS-MS_Negative_Mode	0	26420.8	25902.5	27704.8
pyroglutamyl-Isoleucine	C11H18N2O4	241.119	26.2765	[M-H]-	MoNA-export-LC-MS-MS_Negative_Mode	2289.17	180542	217578	213467
gamma-glutamylleucine	C11H20N2O5	259.13	13.4921	[M-H]-	MoNA-export-All_LC-MS-MS_Orbitrap	0	45851.8	46767.1	49384.2
hexose + C5H10O3, 1phosphate	C11H23O13P	439.084	6.84268	[M+FA-H]-	MoNA-export-LC-MS-MS_Negative_Mode	0	9579201	8446637	12044790
Ala-Phe	C12H16N2O3	235.109	23.5476	[M-H]-	MoNA-export-LC-MS-MS_Negative_Mode	0	85768.3	106307	104260
maltose	C12H22O11	341.109	6.90818	[M-H]-	MoNA-export-LC-MS-MS_Negative_Mode	5595.52	465346	373442	492928
sucrose	C12H22O11	341.109	7.16034	[M-H]-	MoNA-export-All_LC-MS-MS_Orbitrap	11544.1	237760	241400	277803
Isoleucylisoleucine	C12H24N2O3	243.171	24.7599	[M-H]-	MoNA-export-LC-MS-MS_Negative_Mode	1606.45	332386	367368	362856
(4S,5Z,6S)-4-(2-methoxy-2-oxoethyl)-5-[2-[(E)-3-phenylprop-2-enoyl]oxyethylidene]-6-[(2S,3R,4S,5S,6R)-3,4,5-trihydroxy-6-(hydroxymethyl)oxan-2-yl]oxy-4H-pyran-3-carboxylic acid	C12H8O4	256.059	7.60031	[M+ACN-H]-	MoNA-export-All_LC-MS-MS_Orbitrap	0	317402	263348	253205
Asp-Phe	C13H16N2O5	279.099	20.4094	[M-H]-	MoNA-export-LC-MS-MS_Negative_Mode	0	19621	22174.4	18915.7
2-phenylpiperidine-2-acetamide	C13H18N2O	263.14	24.7995	[M+FA-H]-	MoNA-export-All_LC-MS-MS_Orbitrap	0	72592.5	75731.1	90872.3
11,22-dimethyl (6E,17E)-3,14-dioxo-8,19-bis({[(2S,3R,4S,5S,6R)-3,4,5-trihydroxy-6-(hydroxymethyl)oxan-2-yl]oxy})-4,9,15,20-tetraoxatricyclo[16.4.0.0Ã¢ÂÂ·,Ã‚Â¹Ã‚Â²]docosa-6,10,17,21-tetraene-11,22-dicarboxylate	C13H18O6	315.107	25.3903	[M+FA-H]-	MoNA-export-All_LC-MS-MS_Orbitrap	6922.93	3652.91	10636.3	6172.4
salicin	C13H18O7	285.098	23.8787	[M-H]-	MoNA-export-LC-MS-MS_Negative_Mode	1921.8	13091	14395.8	14119.7
N6-succinyladenosine	C14H17N5O8	382.101	21.5096	[M-H]-	MoNA-export-LC-MS-MS_Negative_Mode	6997.24	76092.1	92486.2	94643
glutamylphenylalanine	C14H18N2O5	293.121	23.6955	[M-H]-	MoNA-export-LC-MS-MS_Negative_Mode	2817.6	33474.9	37334.1	35399.1
gamma-glutamyltyrosine	C14H18N2O6	309.11	21.5483	[M-H]-	MoNA-export-All_LC-MS-MS_Orbitrap	0	5227.22	4546.49	1691.88
thiophanic acid	C14H6Cl4O5	424.914	6.31639	[M+CH3OH-H]-	MoNA-export-LC-MS-MS_Negative_Mode	2985.02	515586	547353	696928
7-hydroxyflavone	C15H10O3	475.11	21.7067	[2M-H]-	MoNA-export-All_LC-MS-MS_Orbitrap	0	23003.6	23850.1	22827.9
2-(2,6-Dihydroxyphenyl)-3,5,7-trihydroxychromen-4-one	C15H10O7	301.037	23.1769	[M-H]-	MoNA-export-LC-MS-MS_Negative_Mode	0	18181.2	23441	21183.3
coumaroyl hexoside	C15H18O8	325.094	24.4983	[M-H]-	MoNA-export-LC-MS-MS_Negative_Mode	0	13424.9	14216.4	9066.1
1-(4-hydroxyphenyl)-3-[(2R,3R,4S,5S,6R)-3,4,5-trihydroxy-6-(hydroxymethyl)oxan-2-yl]oxypropan-1-one	C15H20O8	327.109	23.4983	[M-H]-	MoNA-export-All_LC-MS-MS_Orbitrap	0	15778.8	15678.4	14318.4
methoxyhaemoventosine	C16H14O8	333.06	6.65331	[M-H]-	MoNA-export-LC-MS-MS_Negative_Mode	0	784517	881699	786948
chlorogenic acid	C16H18O9	353.089	24.4008	[M-H]-	MoNA-export-LC-MS-MS_Negative_Mode	0	14027.9	8380.14	14972.6
coniferyl alcohol + O-Hex	C16H22O8	341.124	25.6817	[M-H]-	MoNA-export-LC-MS-MS_Negative_Mode	0	9885.17	11529.7	11477.2
4-decyl-3-hydroxy-5-oxooxolane-2,3-dicarboxylic acid	C16H26O7	330.167	23.2582	[M]-	MoNA-export-LC-MS-MS_Negative_Mode	0	19619	19824.8	21790.1
(5E)-2-heptyl-3,4,7-trihydroxy-2,3,4,7,8,9-hexahydrooxecin-10-one	C16H28O5	300.193	24.5176	[M]-	MoNA-export-LC-MS-MS_Negative_Mode	1540.09	40451.3	43593.9	49202.3
riboflavin	C17H20N4O6	375.132	24.8439	[M-H]-	MoNA-export-LC-MS-MS_Negative_Mode	0	36533	36028.5	37715
3-hydroxy-3',4',5'-trimethoxyflavone	C18H16O6	701.192	6.90322	[2M+FA-H]-	MoNA-export-LC-MS-MS_Negative_Mode	0	8856877	8551592	10767190
4-hydroxy-5-[(2S,3R,4S,5S,6R)-3,4,5-trihydroxy-6-(hydroxymethyl)oxan-2-yl]oxy-1H-benzo[f][2]benzofuran-3-one	C18H18O9	377.086	6.90644	[M-H]-	MoNA-export-LC-MS-MS_Negative_Mode	3813.17	30981930	40046160	37740660
N-coronafacoyl-L-isoleucine	C18H27NO4	302.173	22.9317	[M-H2O-H]-	MoNA-export-LC-MS-MS_Negative_Mode	0	14229.8	21747.7	22018.1
eupomatenoid 5	C19H18O3	587.254	25.5238	[2M-H]-	MoNA-export-All_LC-MS-MS_Orbitrap	0	50383.6	65112.7	57340
sinomenine	C19H23NO4	360.178	20.9416	[M+CH3OH-H]-	MoNA-export-LC-MS-MS_Negative_Mode	0	10338.8	12048	11873.4
5-[2-(furan-3-yl)ethyl]-8-hydroxy-5,6,8a-trimethyl-3,4,4a,6,7,8-hexahydronaphthalene-1-carboxylic acid	C20H28O4	372.215	26.0757	[M+ACN-H]-	MoNA-export-All_LC-MS-MS_Orbitrap	1423.68	27217.9	33181.4	26262.6
[(1S)-5-hydroxy-1-[(2S,3R,4S,5S,6R)-3,4,5-trihydroxy-6-(hydroxymethyl)oxan-2-yl]oxy-1,4a,5,7a-tetrahydrocyclopenta[c]pyran-7-yl]methyl benzoate	C22H26O10	899.29	6.69612	[2M-H]-	MoNA-export-All_LC-MS-MS_Orbitrap	0	65772.8	36266.1	43614.6
coumarin + 1O + 1MeO, O-Hex-Hex	C22H28O14	515.144	23.388	[M-H]-	MoNA-export-LC-MS-MS_Negative_Mode	547.14	29867.6	35965.1	38302.7
stachyose	C24H42O21	665.216	7.4282	[M-H]-	MoNA-export-LC-MS-MS_Negative_Mode	0	344777	280806	356819
khivorin	C32H42O10	292.131	23.9845	[M-2H]2-	MoNA-export-LC-MS-MS_Negative_Mode	0	13848.1	13089.2	8532.3
(2E,6E,10E)-14-[(2S,3R,4S,5S,6R)-4,5-dihydroxy-6-(hydroxymethyl)-3-[(2S,3R,4S,5S,6R)-3,4,5-trihydroxy-6-(hydroxymethyl)oxan-2-yl]oxyoxan-2-yl]oxy-4-hydroxy-2,6,10,14-tetramethylhexadeca-2,6,10,15-tetraenoic acid	C32H52O14	219.106	21.4821	[M-3H]3-	MoNA-export-LC-MS-MS_Negative_Mode	0	16871.5	19799.6	18526
glycerate	C3H6O4	146.045	6.92408	[M+ACN-H]-	MoNA-export-All_LC-MS-MS_Orbitrap	2436.57	456190	597727	578593
3-sulfino-L-alanine	C3H7NO4S	152.001	7.22905	[M-H]-	MoNA-export-LC-MS-MS_Negative_Mode	0	261378	225873	228365
[(2S,3R,4S,5S,6R)-3,4,5-trihydroxy-6-(hydroxymethyl)oxan-2-yl] (4aS,6aS,6bR,9R,10R,11S,12aR)-11-hydroxy-9-(hydroxymethyl)-2,2,6a,6b,9,12a-hexamethyl-10-[(2S,3R,4S,5R)-3,4,5-trihydroxyoxan-2-yl]oxy-1,3,4,5,6,6a,7,8,8a,10,11,12,13,14b-tetradecahydropicene-4a-carboxylate	C41H66O14	259.808	6.87311	[M-3H]3-	MoNA-export-All_LC-MS-MS_Orbitrap	0	433474	370920	392854
succinic acid	C4H6O4	99.0075	7.94746	[M-H2O-H]-	MoNA-export-LC-MS-MS_Negative_Mode	53878.3	70128	77913.3	100353
malic acid	C4H6O5	133.013	8.66014	[M-H]-	MoNA-export-LC-MS-MS_Negative_Mode	4059.2	20697.8	199618	313070
3-hydroxybutyric acid	C4H8O3	253.093	7.10585	[2M+FA-H]-	MoNA-export-All_LC-MS-MS_Orbitrap	12040.4	883991	894036	856194
threonic acid	C4H8O5	135.029	9.5588	[M-H]-	MoNA-export-LC-MS-MS_Negative_Mode	1367.84	3141238	2.97984e+06	3293356
[3,4-dihydroxy-6-(hydroxymethyl)-5-(3,4,5-trihydroxyoxan-2-yl)oxyoxan-2-yl] (4aS,6aS,6bR,10S,12aR)-10-[5-[3,5-dihydroxy-6-(hydroxymethyl)-4-[3,4,5-trihydroxy-6-(hydroxymethyl)oxan-2-yl]oxyoxan-2-yl]oxy-3,4-dihydroxy-6-methyloxan-2-yl]oxy-2,2,6a,6b,9,9,12a-heptamethyl-1,3,4,5,6,6a,7,8,8a,10,11,12,13,14b-tetradecahydropicene-4a-carboxylate	C59H96O26	405.865	6.18469	[M-3H]3-	MoNA-export-All_LC-MS-MS_Orbitrap	0	289605	403129	232411
arabinose	C5H10O5	149.045	7.35555	[M-H]-	MoNA-export-LC-MS-MS_Negative_Mode	3925.59	5223730	4351051	4294910
selenomethionine	C5H11NO2Se	228.015	21.4285	[M+CH3OH-H]-	MoNA-export-All_LC-MS-MS_Orbitrap	0	173310	213348	232733
ribose-5-phosphate	C5H11O8P	229.012	6.72734	[M-H]-	MoNA-export-LC-MS-MS_Negative_Mode	0	578186	556668	535221
xanthine	C5H4N4O2	151.025	10.4411	[M-H]-	MoNA-export-LC-MS-MS_Negative_Mode	4468.57	6930294	6787616	7224478
glutamic acid	C5H9NO4	128.034	10.4934	[M-H2O-H]-	MoNA-export-LC-MS-MS_Negative_Mode	15895.1	980819	960715	940611
mevalonic acid lactone	C6H10O3	305.124	23.5727	[2M+FA-H]-	MoNA-export-All_LC-MS-MS_Orbitrap	0	8269.7	6624.94	8518.41
4-methyl-2-oxopentanoic acid	C6H10O3	175.061	25.2018	[M+FA-H]-	MoNA-export-LC-MS-MS_Negative_Mode	10538.3	269258	207828	212889
D-gulonic acid γ-lactone	C6H10O6	223.046	6.80657	[M+FA-H]-	MoNA-export-LC-MS-MS_Negative_Mode	7503.06	13922.1	20077.7	41538.3
2-aminoadipic acid	C6H11NO4	142.05	12.642	[M-H2O-H]-	MoNA-export-All_LC-MS-MS_Orbitrap	5748	11451.4	10583.7	10556.6
N-methyl-L-glutamic acid	C6H11NO4	142.05	14.0441	[M-H2O-H]-	MoNA-export-All_LC-MS-MS_Orbitrap	6149.97	592654	630759	619659
galactose	C6H12O6	179.055	6.96231	[M-H]-	MoNA-export-LC-MS-MS_Negative_Mode	14070.7	344424	314195	271730
gluconic acid	C6H12O7	195.051	7.00612	[M-H]-	MoNA-export-LC-MS-MS_Negative_Mode	1443.77	9551835	7818394	9732640
D-glucose-6-phosphate	C6H13O9P	259.023	6.63703	[M-H]-	MoNA-export-LC-MS-MS_Negative_Mode	646.763	1542175	1317222	1218616
nicotinic acid	C6H5NO2	168.03	22.784	[M+FA-H]-	MoNA-export-All_LC-MS-MS_Orbitrap	9022.66	370562	442608	422366
5-hydroxymethyl-2-furancarboxylic acid	C6H6O4	141.018	6.92167	[M-H]-	MoNA-export-All_LC-MS-MS_Orbitrap	30977	59215.9	59294.4	80050.6
aconitic acid	C6H6O6	205.035	19.9887	[M+CH3OH-H]-	MoNA-export-All_LC-MS-MS_Orbitrap	2662.35	15520.7	11153.8	12108
ascorbic acid	C6H8O6	175.024	8.6978	[M-H]-	MoNA-export-All_LC-MS-MS_Orbitrap	2778.4	90062.6	80646.2	88684.8
shikimic acid	C7H10O5	173.045	24.5253	[M-H]-	MoNA-export-LC-MS-MS_Negative_Mode	11606.2	19498.1	19770.8	19568.1
3-methylcrotonylglycine	C7H11NO3	138.055	25.3646	[M-H2O-H]-	MoNA-export-All_LC-MS-MS_Orbitrap	2266.95	320276	371526	327648
4-hydroxycyclohexanecarboxylic acid	C7H12O3	189.077	24.1638	[M+FA-H]-	MoNA-export-LC-MS-MS_Negative_Mode	17000.4	777082	838758	890744
3-methyladipic acid	C7H12O4	159.066	25.9361	[M-H]-	MoNA-export-LC-MS-MS_Negative_Mode	34565.2	3658064	4326206	4173968
2-isopropylmalic acid	C7H12O5	175.061	25.2248	[M-H]-	MoNA-export-LC-MS-MS_Negative_Mode	19756.2	133270	213402	202397
quinic acid	C7H12O6	191.056	7.32468	[M-H]-	MoNA-export-All_LC-MS-MS_Orbitrap	3172.8	271674	241070	267311
2-methylbutyrylglycine	C7H13NO3	204.087	9.5548	[M+FA-H]-	MoNA-export-LC-MS-MS_Negative_Mode	0	761319	637148	700001
quebrachitol	C7H14O6	175.061	25.2018	[M-H2O-H]-	MoNA-export-LC-MS-MS_Negative_Mode	14679.7	102838	207828	212889
homocitrulline	C7H15N3O3	377.221	26.2647	[2M-H]-	MoNA-export-LC-MS-MS_Negative_Mode	0	43843.8	51742.4	49086
4-hydroxy-benzoate	C7H6O3	137.023	26.1045	[M-H]-	MoNA-export-LC-MS-MS_Negative_Mode	224043	333692	340912	328814
3,5-dihydroxybenzoic acid	C7H6O4	153.018	23.6882	[M-H]-	MoNA-export-LC-MS-MS_Negative_Mode	28828.2	40559.2	44554.1	43569.2
3-oxo-C4-homoserine lactone	C8H11NO4	184.061	23.0837	[M-H]-	MoNA-export-LC-MS-MS_Negative_Mode	4137.39	1695361	1788518	1815266
Gly-Pro	C8H14O4	173.081	24.5651	[M-H]-	MoNA-export-All_LC-MS-MS_Orbitrap	23710.4	426048	446489	432504
hydroxysuberic acid	C8H14O5	189.077	23.3203	[M-H]-	MoNA-export-LC-MS-MS_Negative_Mode	14679	110406	136230	135733
ethyl-beta-glucuronide	C8H14O7	267.073	7.16637	[M+FA-H]-	MoNA-export-All_LC-MS-MS_Orbitrap	13839.6	784794	756539	656854
Gly-Ile	C8H16N2O3	187.108	22.2107	[M-H]-	MoNA-export-LC-MS-MS_Negative_Mode	0	79779.4	86181	103087
4-hydroxyacetophenone	C8H8O2	135.044	25.4127	[M-H]-	MoNA-export-LC-MS-MS_Negative_Mode	20262.6	18366.7	21596.8	19182.7
vanillic acid	C8H8O4	167.034	21.3741	[M-H]-	MoNA-export-All_LC-MS-MS_Orbitrap	7155.02	12480.9	11845.9	13453.7
dihydroxymandelic acid	C8H8O5	183.029	21.5351	[M-H]-	MoNA-export-All_LC-MS-MS_Orbitrap	1847.48	24422.3	24212.2	26571.7
4-hydroxyphenyllactic acid	C9H10O4	181.05	24.0936	[M-H]-	MoNA-export-LC-MS-MS_Negative_Mode	23957.3	129365	133365	137218
3-methoxy-4-hydroxymandelic acid	C9H10O5	179.034	24.6023	[M-H2O-H]-	MoNA-export-LC-MS-MS_Negative_Mode	17050.1	256428	299222	295994
homovanillic acid sulfate	C9H10O7S	261.011	22.7718	[M-H]-	MoNA-export-LC-MS-MS_Negative_Mode	0	305100	276332	275959
syringic acid sulfate	C9H10O8S	258.992	24.4353	[M-H2O-H]-	MoNA-export-LC-MS-MS_Negative_Mode	0	4077958	4861180	4453234
phenylalanine	C9H11NO2	164.071	20.9804	[M-H]-	MoNA-export-All_LC-MS-MS_Orbitrap	356.95	12789.8	16368.8	16530.8
3,4-dihydroxy-L-phenylalanine	C9H11NO4	178.05	26.7998	[M-H2O-H]-	MoNA-export-LC-MS-MS_Negative_Mode	2489.91	19412.3	20748.6	18156
N-(3-amino-4-methoxyphenyl)acetamide	C9H12N2O2	225.088	21.24	[M+FA-H]-	MoNA-export-All_LC-MS-MS_Orbitrap	0	113280	112471	118292
uridine	C9H12N2O6	243.064	10.8377	[M-H]-	MoNA-export-All_LC-MS-MS_Orbitrap	11822.7	3210077	3213544	3202317
uridine 5'-monophosphate	C9H13N2O9P	323.029	9.62457	[M-H]-	MoNA-export-All_LC-MS-MS_Orbitrap	0	2971271	2410768	2585220
3'-CMP	C9H14N3O8P	322.045	8.31533	[M-H]-	MoNA-export-LC-MS-MS_Negative_Mode	0	1061812	1124519	968721
2-(1-hydroxyethyl)-4-(2-hydroxypropyl)-2H-furan-5-one	C9H14O4	231.088	25.8174	[M+FA-H]-	MoNA-export-All_LC-MS-MS_Orbitrap	9087.99	43396.7	46054.7	48459.6
pantothenate	C9H17NO5	218.104	21.4669	[M-H]-	MoNA-export-All_LC-MS-MS_Orbitrap	498.907	160398	168214	179395
Ala-Leu	C9H18N2O3	201.124	22.0789	[M-H]-	MoNA-export-LC-MS-MS_Negative_Mode	0	160398	189800	194840

## Sheet: COMBINED chemical composition
								Intensity			annotation (MetaboAnalyst6.0)
metabolite_ID	compounds	formula	m/z	RT	adduct	ESI mode	database	Seagrape-1	Seagrape-2	Seagrape-3	Query	Hit	HMDB	PubChem	KEGG
metabolite_1	3-amino-4-hydroxybenzoate	[C7H6NO3]-	152.035	23.8975	[M]-	neg	MoNA-export-All_LC-MS-MS_Orbitrap	524437	593375	548355	3-amino-4-hydroxybenzoate	3-Amino-4-hydroxybenzoate	-	14262	C12115
metabolite_2	serotonin	C10H12N2O	221.093	22.0167	[M+FA-H]-	neg	MoNA-export-All_LC-MS-MS_Orbitrap	44110.6	53683.8	43887.1	serotonin	Serotonin	HMDB0000259	5202	C00780
metabolite_3	inosine	C10H12N4O5	267.073	14.0337	[M-H]-	neg	MoNA-export-LC-MS-MS_Negative_Mode	1007370	1101082	1087842	inosine	Inosine	HMDB0000195	6021	C00294
metabolite_4	adenosine	C10H13N5O4	312.096	11.7456	[M+FA-H]-	neg	MoNA-export-LC-MS-MS_Negative_Mode	329589	290288	243494	adenosine	Adenosine	HMDB0000050	60961	C00212
metabolite_5	2,9-deoxyguanosine	C10H15N5O5	266.09	15.26	[M-H2O-H]-	neg	MoNA-export-LC-MS-MS_Negative_Mode	534821	561793	519092	2,9-deoxyguanosine	Deoxyguanosine	HMDB0000085	187790	C00330
metabolite_6	sebacic acid	C10H18O4	247.119	26.7764	[M+FA-H]-	neg	MoNA-export-LC-MS-MS_Negative_Mode	442992	541331	418501	sebacic acid	Sebacic acid	HMDB0000792	5192	C08277
metabolite_7	juglone	C10H6O3	214.047	6.70373	[M+ACN-H]-	neg	MoNA-export-All_LC-MS-MS_Orbitrap	37135.5	21920.5	11563	juglone	Juglone	HMDB0030773	3806	C03840
metabolite_8	4-methylumbelliferone	C10H8O3	221.045	23.2972	[M+FA-H]-	neg	MoNA-export-LC-MS-MS_Negative_Mode	13631.6	15584.5	12928.3	4-methylumbelliferone	4-Methylumbelliferone	HMDB0059622	5280567	C03081
metabolite_9	tryptophan	C11H12N2O2	203.082	23.6992	[M-H]-	neg	MoNA-export-All_LC-MS-MS_Orbitrap	9425.23	11301.6	11137.5	tryptophan	L-Tryptophan	HMDB0000929	6305	C00078
metabolite_10	N-fructosyl pyroglutamate	C11H17NO8	290.089	9.5104	[M-H]-	neg	MoNA-export-LC-MS-MS_Negative_Mode	26420.8	25902.5	27704.8	N-fructosyl pyroglutamate		-	-	-
metabolite_11	hexose + C5H10O3, 1phosphate	C11H23O13P	439.084	6.84268	[M+FA-H]-	neg	MoNA-export-LC-MS-MS_Negative_Mode	9579201	8446637	12044790	hexose + C5H10O3, 1phosphate		-	-	-
metabolite_12	maltose	C12H22O11	341.109	6.90818	[M-H]-	neg	MoNA-export-LC-MS-MS_Negative_Mode	465346	373442	492928	maltose	D-Maltose	HMDB0000163	10991489	C00208
metabolite_13	sucrose	C12H22O11	341.109	7.16034	[M-H]-	neg	MoNA-export-All_LC-MS-MS_Orbitrap	237760	241400	277803	sucrose	Sucrose	HMDB0000258	5988	C00089
metabolite_14	(4S,5Z,6S)-4-(2-methoxy-2-oxoethyl)-5-[2-[(E)-3-phenylprop-2-enoyl]oxyethylidene]-6-[(2S,3R,4S,5S,6R)-3,4,5-trihydroxy-6-(hydroxymethyl)oxan-2-yl]oxy-4H-pyran-3-carboxylic acid	C12H8O4	256.059	7.60031	[M+ACN-H]-	neg	MoNA-export-All_LC-MS-MS_Orbitrap	317402	263348	253205	(4S,5Z,6S)-4-(2-methoxy-2-oxoethyl)-5-[2-[(E)-3-phenylprop-2-enoyl]oxyethylidene]-6-[(2S,3R,4S,5S,6R)-3,4,5-trihydroxy-6-(hydroxymethyl)oxan-2-yl]oxy-4H-pyran-3-carboxylic acid		-	-	-
metabolite_15	2-phenylpiperidine-2-acetamide	C13H18N2O	263.14	24.7995	[M+FA-H]-	neg	MoNA-export-All_LC-MS-MS_Orbitrap	72592.5	75731.1	90872.3	2-phenylpiperidine-2-acetamide		-	-	-
metabolite_16	salicin	C13H18O7	285.098	23.8787	[M-H]-	neg	MoNA-export-LC-MS-MS_Negative_Mode	13091	14395.8	14119.7	salicin	Salicin	HMDB0003546	439503	C01451
metabolite_17	thiophanic acid	C14H6Cl4O5	424.914	6.31639	[M+CH3OH-H]-	neg	MoNA-export-LC-MS-MS_Negative_Mode	515586	547353	696928	thiophanic acid	Thiophanate	HMDB0259024	-	C18918
metabolite_18	7-hydroxyflavone	C15H10O3	475.11	21.7067	[2M-H]-	neg	MoNA-export-All_LC-MS-MS_Orbitrap	23003.6	23850.1	22827.9	7-hydroxyflavone		-	-	-
metabolite_19	2-(2,6-Dihydroxyphenyl)-3,5,7-trihydroxychromen-4-one	C15H10O7	301.037	23.1769	[M-H]-	neg	MoNA-export-LC-MS-MS_Negative_Mode	18181.2	23441	21183.3	2-(2,6-Dihydroxyphenyl)-3,5,7-trihydroxychromen-4-one		-	-	-
metabolite_20	coumaroyl hexoside	C15H18O8	325.094	24.4983	[M-H]-	neg	MoNA-export-LC-MS-MS_Negative_Mode	13424.9	14216.4	9066.1	coumaroyl hexoside		-	-	-
metabolite_21	1-(4-hydroxyphenyl)-3-[(2R,3R,4S,5S,6R)-3,4,5-trihydroxy-6-(hydroxymethyl)oxan-2-yl]oxypropan-1-one	C15H20O8	327.109	23.4983	[M-H]-	neg	MoNA-export-All_LC-MS-MS_Orbitrap	15778.8	15678.4	14318.4	1-(4-hydroxyphenyl)-3-[(2R,3R,4S,5S,6R)-3,4,5-trihydroxy-6-(hydroxymethyl)oxan-2-yl]oxypropan-1-one		-	-	-
metabolite_22	methoxyhaemoventosine	C16H14O8	333.06	6.65331	[M-H]-	neg	MoNA-export-LC-MS-MS_Negative_Mode	784517	881699	786948	methoxyhaemoventosine		-	-	-
metabolite_23	coniferyl alcohol + O-Hex	C16H22O8	341.124	25.6817	[M-H]-	neg	MoNA-export-LC-MS-MS_Negative_Mode	9885.17	11529.7	11477.2	coniferyl alcohol + O-Hex		-	-	-
metabolite_24	4-decyl-3-hydroxy-5-oxooxolane-2,3-dicarboxylic acid	C16H26O7	330.167	23.2582	[M]-	neg	MoNA-export-LC-MS-MS_Negative_Mode	19619	19824.8	21790.1	4-decyl-3-hydroxy-5-oxooxolane-2,3-dicarboxylic acid		-	-	-
metabolite_25	(5E)-2-heptyl-3,4,7-trihydroxy-2,3,4,7,8,9-hexahydrooxecin-10-one	C16H28O5	300.193	24.5176	[M]-	neg	MoNA-export-LC-MS-MS_Negative_Mode	40451.3	43593.9	49202.3	(5E)-2-heptyl-3,4,7-trihydroxy-2,3,4,7,8,9-hexahydrooxecin-10-one		-	-	-
metabolite_26	3-hydroxy-3',4',5'-trimethoxyflavone	C18H16O6	701.192	6.90322	[2M+FA-H]-	neg	MoNA-export-LC-MS-MS_Negative_Mode	8856877	8551592	10767190	3-hydroxy-3',4',5'-trimethoxyflavone		-	-	-
metabolite_27	4-hydroxy-5-[(2S,3R,4S,5S,6R)-3,4,5-trihydroxy-6-(hydroxymethyl)oxan-2-yl]oxy-1H-benzo[f][2]benzofuran-3-one	C18H18O9	377.086	6.90644	[M-H]-	neg	MoNA-export-LC-MS-MS_Negative_Mode	30981930	40046160	37740660	4-hydroxy-5-[(2S,3R,4S,5S,6R)-3,4,5-trihydroxy-6-(hydroxymethyl)oxan-2-yl]oxy-1H-benzo[f][2]benzofuran-3-one		-	-	-
metabolite_28	N-coronafacoyl-L-isoleucine	C18H27NO4	302.173	22.9317	[M-H2O-H]-	neg	MoNA-export-LC-MS-MS_Negative_Mode	14229.8	21747.7	22018.1	N-coronafacoyl-L-isoleucine		-	-	-
metabolite_29	eupomatenoid 5	C19H18O3	587.254	25.5238	[2M-H]-	neg	MoNA-export-All_LC-MS-MS_Orbitrap	50383.6	65112.7	57340	eupomatenoid 5		-	-	-
metabolite_30	sinomenine	C19H23NO4	360.178	20.9416	[M+CH3OH-H]-	neg	MoNA-export-LC-MS-MS_Negative_Mode	10338.8	12048	11873.4	sinomenine		-	-	-
metabolite_31	5-[2-(furan-3-yl)ethyl]-8-hydroxy-5,6,8a-trimethyl-3,4,4a,6,7,8-hexahydronaphthalene-1-carboxylic acid	C20H28O4	372.215	26.0757	[M+ACN-H]-	neg	MoNA-export-All_LC-MS-MS_Orbitrap	27217.9	33181.4	26262.6	5-[2-(furan-3-yl)ethyl]-8-hydroxy-5,6,8a-trimethyl-3,4,4a,6,7,8-hexahydronaphthalene-1-carboxylic acid		-	-	-
metabolite_32	[(1S)-5-hydroxy-1-[(2S,3R,4S,5S,6R)-3,4,5-trihydroxy-6-(hydroxymethyl)oxan-2-yl]oxy-1,4a,5,7a-tetrahydrocyclopenta[c]pyran-7-yl]methyl benzoate	C22H26O10	899.29	6.69612	[2M-H]-	neg	MoNA-export-All_LC-MS-MS_Orbitrap	65772.8	36266.1	43614.6	[(1S)-5-hydroxy-1-[(2S,3R,4S,5S,6R)-3,4,5-trihydroxy-6-(hydroxymethyl)oxan-2-yl]oxy-1,4a,5,7a-tetrahydrocyclopenta[c]pyran-7-yl]methyl benzoate		-	-	-
metabolite_33	coumarin + 1O + 1MeO, O-Hex-Hex	C22H28O14	515.144	23.388	[M-H]-	neg	MoNA-export-LC-MS-MS_Negative_Mode	29867.6	35965.1	38302.7	coumarin + 1O + 1MeO, O-Hex-Hex		-	-	-
metabolite_34	stachyose	C24H42O21	665.216	7.4282	[M-H]-	neg	MoNA-export-LC-MS-MS_Negative_Mode	344777	280806	356819	stachyose	Stachyose	HMDB0003553	439531	C01613
metabolite_35	khivorin	C32H42O10	292.131	23.9845	[M-2H]2-	neg	MoNA-export-LC-MS-MS_Negative_Mode	13848.1	13089.2	8532.3	khivorin		-	-	-
metabolite_36	(2E,6E,10E)-14-[(2S,3R,4S,5S,6R)-4,5-dihydroxy-6-(hydroxymethyl)-3-[(2S,3R,4S,5S,6R)-3,4,5-trihydroxy-6-(hydroxymethyl)oxan-2-yl]oxyoxan-2-yl]oxy-4-hydroxy-2,6,10,14-tetramethylhexadeca-2,6,10,15-tetraenoic acid	C32H52O14	219.106	21.4821	[M-3H]3-	neg	MoNA-export-LC-MS-MS_Negative_Mode	16871.5	19799.6	18526	(2E,6E,10E)-14-[(2S,3R,4S,5S,6R)-4,5-dihydroxy-6-(hydroxymethyl)-3-[(2S,3R,4S,5S,6R)-3,4,5-trihydroxy-6-(hydroxymethyl)oxan-2-yl]oxyoxan-2-yl]oxy-4-hydroxy-2,6,10,14-tetramethylhexadeca-2,6,10,15-tetraenoic acid		-	-	-
metabolite_37	glycerate	C3H6O4	146.045	6.92408	[M+ACN-H]-	neg	MoNA-export-All_LC-MS-MS_Orbitrap	456190	597727	578593	glycerate	Glyceric acid	HMDB0000139	439194	C00258
metabolite_38	3-sulfino-L-alanine	C3H7NO4S	152.001	7.22905	[M-H]-	neg	MoNA-export-LC-MS-MS_Negative_Mode	261378	225873	228365	3-sulfino-L-alanine	3-Sulfinoalanine	HMDB0000996	1549098	C00606
metabolite_39	[(2S,3R,4S,5S,6R)-3,4,5-trihydroxy-6-(hydroxymethyl)oxan-2-yl] (4aS,6aS,6bR,9R,10R,11S,12aR)-11-hydroxy-9-(hydroxymethyl)-2,2,6a,6b,9,12a-hexamethyl-10-[(2S,3R,4S,5R)-3,4,5-trihydroxyoxan-2-yl]oxy-1,3,4,5,6,6a,7,8,8a,10,11,12,13,14b-tetradecahydropicene-4a-carboxylate	C41H66O14	259.808	6.87311	[M-3H]3-	neg	MoNA-export-All_LC-MS-MS_Orbitrap	433474	370920	392854	[(2S,3R,4S,5S,6R)-3,4,5-trihydroxy-6-(hydroxymethyl)oxan-2-yl] (4aS,6aS,6bR,9R,10R,11S,12aR)-11-hydroxy-9-(hydroxymethyl)-2,2,6a,6b,9,12a-hexamethyl-10-[(2S,3R,4S,5R)-3,4,5-trihydroxyoxan-2-yl]oxy-1,3,4,5,6,6a,7,8,8a,10,11,12,13,14b-tetradecahydropicene-4a-carboxylate		-	-	-
metabolite_40	malic acid	C4H6O5	133.013	8.66014	[M-H]-	neg	MoNA-export-LC-MS-MS_Negative_Mode	20697.8	199618	313070	malic acid	Malic acid	HMDB0000156	222656	C00149
metabolite_41	threonic acid	C4H8O5	135.029	9.5588	[M-H]-	neg	MoNA-export-LC-MS-MS_Negative_Mode	3141238	2.97984e+06	3293356	threonic acid	Threonic acid	HMDB0000943	5460407	C01620
metabolite_42	[3,4-dihydroxy-6-(hydroxymethyl)-5-(3,4,5-trihydroxyoxan-2-yl)oxyoxan-2-yl] (4aS,6aS,6bR,10S,12aR)-10-[5-[3,5-dihydroxy-6-(hydroxymethyl)-4-[3,4,5-trihydroxy-6-(hydroxymethyl)oxan-2-yl]oxyoxan-2-yl]oxy-3,4-dihydroxy-6-methyloxan-2-yl]oxy-2,2,6a,6b,9,9,12a-heptamethyl-1,3,4,5,6,6a,7,8,8a,10,11,12,13,14b-tetradecahydropicene-4a-carboxylate	C59H96O26	405.865	6.18469	[M-3H]3-	neg	MoNA-export-All_LC-MS-MS_Orbitrap	289605	403129	232411	[3,4-dihydroxy-6-(hydroxymethyl)-5-(3,4,5-trihydroxyoxan-2-yl)oxyoxan-2-yl] (4aS,6aS,6bR,10S,12aR)-10-[5-[3,5-dihydroxy-6-(hydroxymethyl)-4-[3,4,5-trihydroxy-6-(hydroxymethyl)oxan-2-yl]oxyoxan-2-yl]oxy-3,4-dihydroxy-6-methyloxan-2-yl]oxy-2,2,6a,6b,9,9,12a-heptamethyl-1,3,4,5,6,6a,7,8,8a,10,11,12,13,14b-tetradecahydropicene-4a-carboxylate		-	-	-
metabolite_43	ribose-5-phosphate	C5H11O8P	229.012	6.72734	[M-H]-	neg	MoNA-export-LC-MS-MS_Negative_Mode	578186	556668	535221	ribose-5-phosphate	D-Ribose 5-phosphate	HMDB0001548	440101	C00117
metabolite_44	4-methyl-2-oxopentanoic acid	C6H10O3	175.061	25.2018	[M+FA-H]-	neg	MoNA-export-LC-MS-MS_Negative_Mode	269258	207828	212889	4-methyl-2-oxopentanoic acid	Ketoleucine	HMDB0000695	70	C00233
metabolite_45	2-aminoadipic acid	C6H11NO4	142.05	12.642	[M-H2O-H]-	neg	MoNA-export-All_LC-MS-MS_Orbitrap	11451.4	10583.7	10556.6	2-aminoadipic acid	2-Aminoadipic acid	HMDB0302754	469	C00956
metabolite_46	N-methyl-L-glutamic acid	C6H11NO4	142.05	14.0441	[M-H2O-H]-	neg	MoNA-export-All_LC-MS-MS_Orbitrap	592654	630759	619659	N-methyl-L-glutamic acid	N-methyl-L-glutamic Acid	HMDB0062660	439377	C01046
metabolite_47	galactose	C6H12O6	179.055	6.96231	[M-H]-	neg	MoNA-export-LC-MS-MS_Negative_Mode	344424	314195	271730	galactose	D-Galactose	HMDB0000143	439357	C00124
metabolite_48	gluconic acid	C6H12O7	195.051	7.00612	[M-H]-	neg	MoNA-export-LC-MS-MS_Negative_Mode	9551835	7818394	9732640	gluconic acid	Gluconic acid	HMDB0000625	10690	C00257
metabolite_49	nicotinic acid	C6H5NO2	168.03	22.784	[M+FA-H]-	neg	MoNA-export-All_LC-MS-MS_Orbitrap	370562	442608	422366	nicotinic acid	Nicotinic acid	HMDB0001488	938	C00253
metabolite_50	5-hydroxymethyl-2-furancarboxylic acid	C6H6O4	141.018	6.92167	[M-H]-	neg	MoNA-export-All_LC-MS-MS_Orbitrap	59215.9	59294.4	80050.6	5-hydroxymethyl-2-furancarboxylic acid	Sumiki's acid	HMDB0002432	80642	C20448
metabolite_51	aconitic acid	C6H6O6	205.035	19.9887	[M+CH3OH-H]-	neg	MoNA-export-All_LC-MS-MS_Orbitrap	15520.7	11153.8	12108	aconitic acid	Aconitic acid	HMDB0247961	309	-
metabolite_52	shikimic acid	C7H10O5	173.045	24.5253	[M-H]-	neg	MoNA-export-LC-MS-MS_Negative_Mode	19498.1	19770.8	19568.1	shikimic acid	Shikimic acid	HMDB0003070	8742	C00493
metabolite_53	4-hydroxycyclohexanecarboxylic acid	C7H12O3	189.077	24.1638	[M+FA-H]-	neg	MoNA-export-LC-MS-MS_Negative_Mode	777082	838758	890744	4-hydroxycyclohexanecarboxylic acid	4-Hydroxycyclohexylcarboxylic acid	HMDB0001988	151138	C04404
metabolite_54	3-methyladipic acid	C7H12O4	159.066	25.9361	[M-H]-	neg	MoNA-export-LC-MS-MS_Negative_Mode	3658064	4326206	4173968	3-methyladipic acid	3-Methyladipic acid	HMDB0000555	6999745	-
metabolite_55	2-isopropylmalic acid	C7H12O5	175.061	25.2248	[M-H]-	neg	MoNA-export-LC-MS-MS_Negative_Mode	133270	213402	202397	2-isopropylmalic acid	2-Isopropylmalic acid	HMDB0000402	5280523	C02504
metabolite_56	2-methylbutyrylglycine	C7H13NO3	204.087	9.5548	[M+FA-H]-	neg	MoNA-export-LC-MS-MS_Negative_Mode	761319	637148	700001	2-methylbutyrylglycine	2-Methylbutyrylglycine	HMDB0000339	193872	-
metabolite_57	homocitrulline	C7H15N3O3	377.221	26.2647	[2M-H]-	neg	MoNA-export-LC-MS-MS_Negative_Mode	43843.8	51742.4	49086	homocitrulline	Homocitrulline	HMDB0000679	65072	C02427
metabolite_58	3,5-dihydroxybenzoic acid	C7H6O4	153.018	23.6882	[M-H]-	neg	MoNA-export-LC-MS-MS_Negative_Mode	40559.2	44554.1	43569.2	3,5-dihydroxybenzoic acid	3,5-Dihydroxybenzoic acid	HMDB0013677	7424	C00180
metabolite_59	3-oxo-C4-homoserine lactone	C8H11NO4	184.061	23.0837	[M-H]-	neg	MoNA-export-LC-MS-MS_Negative_Mode	1695361	1788518	1815266	3-oxo-C4-homoserine lactone		-	-	-
metabolite_60	Gly-Pro	C8H14O4	173.081	24.5651	[M-H]-	neg	MoNA-export-All_LC-MS-MS_Orbitrap	426048	446489	432504	Gly-Pro	Glycylproline	HMDB0000721	3013625	-
metabolite_61	hydroxysuberic acid	C8H14O5	189.077	23.3203	[M-H]-	neg	MoNA-export-LC-MS-MS_Negative_Mode	110406	136230	135733	hydroxysuberic acid		-	-	-
metabolite_62	ethyl-beta-glucuronide	C8H14O7	267.073	7.16637	[M+FA-H]-	neg	MoNA-export-All_LC-MS-MS_Orbitrap	784794	756539	656854	ethyl-beta-glucuronide		-	-	-
metabolite_63	Gly-Ile	C8H16N2O3	187.108	22.2107	[M-H]-	neg	MoNA-export-LC-MS-MS_Negative_Mode	79779.4	86181	103087	Gly-Ile	Glycyl-Isoleucine	HMDB0028844	259613	-
metabolite_64	4-hydroxyacetophenone	C8H8O2	135.044	25.4127	[M-H]-	neg	MoNA-export-LC-MS-MS_Negative_Mode	18366.7	21596.8	19182.7	4-hydroxyacetophenone	4'-Hydroxyacetophenone	METPA0982	-	C10700
metabolite_65	vanillic acid	C8H8O4	167.034	21.3741	[M-H]-	neg	MoNA-export-All_LC-MS-MS_Orbitrap	12480.9	11845.9	13453.7	vanillic acid	Vanillic acid	HMDB0000484	8468	C06672
metabolite_66	dihydroxymandelic acid	C8H8O5	183.029	21.5351	[M-H]-	neg	MoNA-export-All_LC-MS-MS_Orbitrap	24422.3	24212.2	26571.7	dihydroxymandelic acid	3,4-Dihydroxymandelic acid	HMDB0001866	85782	C05580
metabolite_67	4-hydroxyphenyllactic acid	C9H10O4	181.05	24.0936	[M-H]-	neg	MoNA-export-LC-MS-MS_Negative_Mode	129365	133365	137218	4-hydroxyphenyllactic acid	Hydroxyphenyllactic acid	HMDB0000755	9378	C03672
metabolite_68	3-methoxy-4-hydroxymandelic acid	C9H10O5	179.034	24.6023	[M-H2O-H]-	neg	MoNA-export-LC-MS-MS_Negative_Mode	256428	299222	295994	3-methoxy-4-hydroxymandelic acid	Vanillylmandelic acid	HMDB0000291	736172	C05584
metabolite_69	homovanillic acid sulfate	C9H10O7S	261.011	22.7718	[M-H]-	neg	MoNA-export-LC-MS-MS_Negative_Mode	305100	276332	275959	homovanillic acid sulfate	Homovanillic acid sulfate	HMDB0011719	29981063	-
metabolite_70	syringic acid sulfate	C9H10O8S	258.992	24.4353	[M-H2O-H]-	neg	MoNA-export-LC-MS-MS_Negative_Mode	4077958	4861180	4453234	syringic acid sulfate		-	-	-
metabolite_71	3,4-dihydroxy-L-phenylalanine	C9H11NO4	178.05	26.7998	[M-H2O-H]-	neg	MoNA-export-LC-MS-MS_Negative_Mode	19412.3	20748.6	18156	3,4-dihydroxy-L-phenylalanine	DOPA	HMDB0000181	6047	C00355
metabolite_72	N-(3-amino-4-methoxyphenyl)acetamide	C9H12N2O2	225.088	21.24	[M+FA-H]-	neg	MoNA-export-All_LC-MS-MS_Orbitrap	113280	112471	118292	N-(3-amino-4-methoxyphenyl)acetamide		-	-	-
metabolite_73	uridine 5'-monophosphate	C9H13N2O9P	323.029	9.62457	[M-H]-	neg	MoNA-export-All_LC-MS-MS_Orbitrap	2971271	2410768	2585220	uridine 5'-monophosphate	Uridine 5'-monophosphate	HMDB0000288	6030	C00105
metabolite_74	3'-CMP	C9H14N3O8P	322.045	8.31533	[M-H]-	neg	MoNA-export-LC-MS-MS_Negative_Mode	1061812	1124519	968721	3'-CMP	3'-CMP	-	8117	C05822
metabolite_75	2-(1-hydroxyethyl)-4-(2-hydroxypropyl)-2H-furan-5-one	C9H14O4	231.088	25.8174	[M+FA-H]-	neg	MoNA-export-All_LC-MS-MS_Orbitrap	43396.7	46054.7	48459.6	2-(1-hydroxyethyl)-4-(2-hydroxypropyl)-2H-furan-5-one		-	-	-
metabolite_76	phosphocholine	[C5H15NO4P]+	267.134	23.426	[M+2ACN+H]+	pos	MoNA-export-LC-MS-MS_Positive_Mode	353444	304481	328963	phosphocholine	Phosphorylcholine	HMDB0001565	1014	C00588
metabolite_77	1,5-naphthalenediamine	C10H10N2	159.093	23.72	[M+H]+	pos	MoNA-export-All_LC-MS-MS_Orbitrap	46462.4	36728.3	41595.3	1,5-naphthalenediamine	1,5-Naphthalenediamine	HMDB0244231	16720	C19463
metabolite_78	chorismic acid	C10H10O6	259.083	7.0304	[M+CH3OH+H]+	pos	MoNA-export-LC-MS-MS_Positive_Mode	10460.8	14188.1	12324.4	chorismic acid	Chorismate	HMDB0012199	12039	C00251
metabolite_79	cAMP	C10H12N5O6P	330.06	9.5278	[M+H]+	pos	MoNA-export-LC-MS-MS_Positive_Mode	21513.7	716416	368965	cAMP	Cyclic AMP	HMDB0000058	6076	C00575
metabolite_80	guanosine cyclic monophosphate	C10H12N5O7P	346.055	10.4653	[M+H]+	pos	MoNA-export-LC-MS-MS_Positive_Mode	988317	703216	845767	guanosine cyclic monophosphate	Cyclic GMP	HMDB0001314	24316	C00942
metabolite_81	anethole	C10H12O	181.122	27.4137	[M+CH3OH+H]+	pos	MoNA-export-LC-MS-MS_Positive_Mode	975477	803414	889446	anethole	Anethole	HMDB0030837	1549040	C10428
metabolite_82	2-hydroxy-4-(4-hydroxyphenyl)butanoic acid	C10H12O4	279.135	20.9389	[M+2ACN+H]+	pos	MoNA-export-LC-MS-MS_Positive_Mode	77254.3	75184.4	76219.3	2-hydroxy-4-(4-hydroxyphenyl)butanoic acid		-	-	-
metabolite_83	thymidine	C10H14N2O5	127.05	20.4517	[M+H]+	both	MoNA-export-LC-MS-MS_Positive_Mode	4238088	4047939	4.14301e+06	thymidine	Thymidine	HMDB0000273	5789	C00214
metabolite_84	adenosine 3'-monophosphate	C10H14N5O7P	348.071	11.4633	[M+H]+	both	MoNA-export-LC-MS-MS_Positive_Mode	3.10648e+06	3114502	3.11049e+06	adenosine 3'-monophosphate	3'-AMP	HMDB0003540	41211	C01367
metabolite_85	guanosine-5'-monophosphate	C10H14N5O8P	364.065	13.354	[M+H]+	both	MoNA-export-LC-MS-MS_Positive_Mode	900154	960420	930287	guanosine-5'-monophosphate	Guanosine monophosphate	HMDB0001397	6804	C00144
metabolite_86	Isoleucylaspartate	C10H18N2O5	247.131	9.359	[M+H]+	pos	MoNA-export-LC-MS-MS_Positive_Mode	92997.6	91699	92348.3	Isoleucylaspartate	Isoleucyl-Aspartate	HMDB0028903	14304554	-
metabolite_87	Leu-Gly-Gly	C10H19N3O4	246.145	21.8428	[M+H]+	pos	MoNA-export-LC-MS-MS_Positive_Mode	136875	110474	123674	Leu-Gly-Gly		-	-	-
metabolite_88	threonylleucine	C10H20N2O4	233.152	22.0382	[M+H]+	pos	MoNA-export-LC-MS-MS_Positive_Mode	551569	492601	522085	threonylleucine	Threonylleucine	HMDB0029065	7021827	-
metabolite_89	6-methylcoumarin	C10H8O2	161.06	24.5553	[M+H]+	pos	MoNA-export-LC-MS-MS_Positive_Mode	65101.6	42857.4	53979.5	6-methylcoumarin	6-Methylcoumarin	HMDB0032394	7092	-
metabolite_90	3-[(1-carboxyvinyl)oxy]benzoic acid	C10H8O5	241.071	6.97379	[M+CH3OH+H]+	both	MoNA-export-All_LC-MS-MS_Orbitrap	38252	35109.2	36680.6	3-[(1-carboxyvinyl)oxy]benzoic acid		-	-	-
metabolite_91	2-naphthylamine	C10H9N	144.081	23.7072	[M+H]+	pos	MoNA-export-LC-MS-MS_Positive_Mode	110558	97300.2	103929	2-naphthylamine	2-Aminonaphthalene	HMDB0041802	7057	C02227
metabolite_92	indole-3-acetaldehyde	C10H9NO	160.076	23.7057	[M+H]+	pos	MoNA-export-LC-MS-MS_Positive_Mode	38735.4	32518.9	35627.2	indole-3-acetaldehyde	Indoleacetaldehyde	HMDB0001190	800	C00637
metabolite_93	7-methoxy-4-methylcoumarin	C11H10O3	191.071	25.5014	[M+H]+	pos	MoNA-export-LC-MS-MS_Positive_Mode	28070.8	21466.5	24768.6	7-methoxy-4-methylcoumarin		-	-	-
metabolite_94	5-hydroxy-tryptophan	C11H12N2O3	253.12	18.8449	[M+CH3OH+H]+	pos	MoNA-export-LC-MS-MS_Positive_Mode	33712.8	34239.9	33976.4	5-hydroxy-tryptophan		-	-	-
metabolite_95	sinapic acid	C11H12O5	225.076	7.0095	[M+H]+	both	MoNA-export-All_LC-MS-MS_Orbitrap	13381.7	21760.3	17571	sinapic acid	Sinapic acid	HMDB0032616	637775	C00482
metabolite_96	N-acetylphenylalanine	C11H13NO3	249.125	21.2043	[M+ACN+H]+	pos	MoNA-export-All_LC-MS-MS_Orbitrap	144650	143486	144068	N-acetylphenylalanine	N-Acetyl-L-phenylalanine	HMDB0000512	74839	C03519
metabolite_97	methyl 2-[(2,3-dihydroxybenzoyl)amino]-3-hydroxypropanoate	C11H13NO6	297.109	20.554	[M+ACN+H]+	both	MoNA-export-LC-MS-MS_Positive_Mode	62273.9	61538.4	61906.2	methyl 2-[(2,3-dihydroxybenzoyl)amino]-3-hydroxypropanoate		-	-	-
metabolite_98	1-Methyladenosine	C11H15N5O4	282.118	6.91	[M+H]+	pos	MoNA-export-LC-MS-MS_Positive_Mode	610560	479981	545270	1-Methyladenosine	1-Methyladenosine	HMDB0003331	27476	C02494
metabolite_99	2`-O-Methylguanosine	C11H15N5O5	298.114	20.0301	[M+H]+	pos	MoNA-export-LC-MS-MS_Positive_Mode	486313	429528	457921	2`-O-Methylguanosine	3'-O-Methylguanosine	HMDB0006038	97217	NA
metabolite_100	gamma-Glutamylleucine	C11H20N2O5	261.147	14.9615	[M+H]+	both	MoNA-export-LC-MS-MS_Positive_Mode	196082	173334	184708	gamma-Glutamylleucine	gamma-Glutamylleucine	HMDB0011171	151023	-
metabolite_101	valylIsoleucine	C11H22N2O3	231.172	23.4186	[M+H]+	pos	MoNA-export-LC-MS-MS_Positive_Mode	914285	738071	826178	valylIsoleucine	Valylisoleucine	HMDB0029130	7010531	-
metabolite_102	isoleucylvaline	C11H22N2O3	231.173	23.402	[M+H]+	pos	MoNA-export-LC-MS-MS_Positive_Mode	902127	727582	814855	isoleucylvaline	Isoleucyl-Valine	HMDB0028920	435949	-
metabolite_103	indoleacrylic acid	C11H9NO2	188.071	23.6985	[M+H]+	pos	MoNA-export-LC-MS-MS_Positive_Mode	1.31669e+06	1.0858e+06	1.20125e+06	indoleacrylic acid	Indoleacrylic acid	HMDB0000734	5375048	-
metabolite_104	N-Benzyladenine	C12H11N5	308.161	22.8339	[M+2ACN+H]+	pos	MoNA-export-LC-MS-MS_Positive_Mode	221504	182459	201982	N-Benzyladenine	6-Benzylaminopurine	HMDB0039238	62389	C11263
metabolite_105	4-hydroxy-3-(3-methylbut-2-enyl)benzoic acid	C12H14O3	207.102	25.202	[M+H]+	pos	MoNA-export-All_LC-MS-MS_Orbitrap	56479.2	45278.6	50878.9	4-hydroxy-3-(3-methylbut-2-enyl)benzoic acid		-	-	-
metabolite_106	Ethopabate	C12H15NO4	279.135	21.7424	[M+ACN+H]+	pos	MoNA-export-LC-MS-MS_Positive_Mode	4439.26	86326.6	45382.9	Ethopabate		-	-	-
metabolite_107	Ala-Phe	C12H16N2O3	237.125	23.5468	[M+H]+	both	MoNA-export-LC-MS-MS_Positive_Mode	332798	276483	304641	Ala-Phe	Alanylphenylalanine	HMDB0028694	96814	-
metabolite_108	Valeryl-carnitine	C12H23NO4	144.102	7.3898	[M+ACN+2H]2+	pos	MoNA-export-LC-MS-MS_Positive_Mode	3.01388e+06	2.99858e+06	3.00623e+06	Valeryl-carnitine		-	-	-
metabolite_109	leucyl-leucine	C12H24N2O3	245.187	25.3068	[M+H]+	both	MoNA-export-LC-MS-MS_Positive_Mode	2091099	1692367	1891733	leucyl-leucine	Leucyl-leucine	HMDB0254039	94244	C11332
metabolite_110	2,3',4,6-tetrahydroxybenzophenone	C13H10O5	247.058	6.84484	[M+H]+	pos	MoNA-export-LC-MS-MS_Positive_Mode	5110156	3976295	4.54323e+06	2,3',4,6-tetrahydroxybenzophenone		-	-	-
metabolite_111	Asp-Phe	C13H16N2O5	281.114	23.7907	[M+H]+	both	MoNA-export-LC-MS-MS_Positive_Mode	166087	134346	150217	Asp-Phe	Aspartylphenylalanine	HMDB0000706	93078	-
metabolite_112	11,22-dimethyl (6E,17E)-3,14-dioxo-8,19-bis({[(2S,3R,4S,5S,6R)-3,4,5-trihydroxy-6-(hydroxymethyl)oxan-2-yl]oxy})-4,9,15,20-tetraoxatricyclo[16.4.0.0Ã¢ÂÂ·,Ã‚Â¹Ã‚Â²]docosa-6,10,17,21-tetraene-11,22-dicarboxylate	C13H18O6	136.062	7.8492	[M+2H]2+	both	MoNA-export-LC-MS-MS_Positive_Mode	12747433	13230980	1.29892e+07	11,22-dimethyl (6E,17E)-3,14-dioxo-8,19-bis({[(2S,3R,4S,5S,6R)-3,4,5-trihydroxy-6-(hydroxymethyl)oxan-2-yl]oxy})-4,9,15,20-tetraoxatricyclo[16.4.0.0Ã¢ÂÂ·,Ã‚Â¹Ã‚Â²]docosa-6,10,17,21-tetraene-11,22-dicarboxylate		-	-	-
metabolite_113	N-[1-(4-methoxy-6-oxopyran-2-yl)-2-methylbutyl]acetamide	C13H19NO4	295.167	22.9101	[M+ACN+H]+	pos	MoNA-export-All_LC-MS-MS_Orbitrap	430652	331283	380967	N-[1-(4-methoxy-6-oxopyran-2-yl)-2-methylbutyl]acetamide		-	-	-
metabolite_114	dibenzylamine	C14H15N	120.081	20.9732	[M+ACN+2H]2+	pos	MoNA-export-LC-MS-MS_Positive_Mode	10556830	9468723	1.00128e+07	dibenzylamine		-	-	-
metabolite_115	N6-Succinyladenosine	C14H17N5O8	384.115	21.5176	[M+H]+	both	MoNA-export-LC-MS-MS_Positive_Mode	411945	349625	380785	N6-Succinyladenosine		-	-	-
metabolite_116	glutamylphenylalanine	C14H18N2O5	295.13	24.4625	[M+H]+	both	MoNA-export-LC-MS-MS_Positive_Mode	122798	92003.8	107401	glutamylphenylalanine	Glutamylphenylalanine	HMDB0029156	18653118	-
metabolite_117	gamma-Glutamyltyrosine	C14H18N2O6	311.125	21.5522	[M+H]+	both	MoNA-export-All_LC-MS-MS_Orbitrap	35228.2	36909.7	36069	gamma-Glutamyltyrosine	gamma-Glutamyltyrosine	HMDB0011741	94340	-
metabolite_118	(3,4,5-trihydroxy-6-methyloxan-2-yl) 2-(methylamino)benzoate	C14H19NO6	380.182	22.7956	[M+2ACN+H]+	pos	MoNA-export-All_LC-MS-MS_Orbitrap	29935.9	24399.2	27167.5	(3,4,5-trihydroxy-6-methyloxan-2-yl) 2-(methylamino)benzoate		-	-	-
metabolite_119	Phenylalanylvaline	C14H20N2O3	265.155	23.7571	[M+H]+	pos	MoNA-export-LC-MS-MS_Positive_Mode	514378	434002	474190	Phenylalanylvaline	Phenylalanylvaline	HMDB0029008	7359121	-
metabolite_120	(4-oxido-2,3,5,6,7,8-hexahydro-1H-pyrrolizin-4-ium-1-yl)methyl 2,3-dihydroxy-3-methylpentanoate	C14H25NO5	288.183	21.6545	[M+H]+	pos	MoNA-export-LC-MS-MS_Positive_Mode	5983.97	17788.9	11886.4	(4-oxido-2,3,5,6,7,8-hexahydro-1H-pyrrolizin-4-ium-1-yl)methyl 2,3-dihydroxy-3-methylpentanoate		-	-	-
metabolite_121	kaempferol	C15H10O6	287.055	23.1342	[M+H]+	pos	MoNA-export-LC-MS-MS_Positive_Mode	20256.5	26973.1	23614.8	kaempferol	Kaempferol	HMDB0005801	5280863	C05903
metabolite_122	dehydrocostus lactone	C15H18O2	231.137	24.3096	[M+H]+	pos	MoNA-export-LC-MS-MS_Positive_Mode	55944	55173.9	55559	dehydrocostus lactone		-	-	-
metabolite_123	dihydro-8-deoxy-lactucin	C15H18O4	263.127	28.5787	[M+H]+	pos	MoNA-export-LC-MS-MS_Positive_Mode	73504.2	68197.4	70850.8	dihydro-8-deoxy-lactucin		-	-	-
metabolite_124	quinoxalinedione + 2Methyl + C5H11O4	C15H20N2O6	325.14	25.1743	[M+H]+	pos	MoNA-export-LC-MS-MS_Positive_Mode	45052.6	32355.5	38704	quinoxalinedione + 2Methyl + C5H11O4		-	-	-
metabolite_125	N6-Threonylcarbamoyladenosine	C15H20N6O8	413.142	22.8003	[M+H]+	pos	MoNA-export-LC-MS-MS_Positive_Mode	93128.7	74448.9	83788.8	N6-Threonylcarbamoyladenosine		-	-	-
metabolite_126	costunolide	C15H20O2	233.154	29.1267	[M+H]+	pos	MoNA-export-All_LC-MS-MS_Orbitrap	377542	308540	343041	costunolide	Costunolide	HMDB0036688	5367559	C09382
metabolite_127	(9E)-11a-hydroxy-3,6,10-trimethyl-6,7,8,11-tetrahydro-4H-cyclodeca[b]furan-2,5-dione	C15H20O4	265.144	25.9934	[M+H]+	pos	MoNA-export-LC-MS-MS_Positive_Mode	47960.8	36989.9	42475.3	(9E)-11a-hydroxy-3,6,10-trimethyl-6,7,8,11-tetrahydro-4H-cyclodeca[b]furan-2,5-dione		-	-	-
metabolite_128	(1'S,2'S)-3',11'-dihydroxy-1',2',5'-trimethyl-8'-oxaspiro[oxirane-2,12'-tricyclo[7.2.1.0Ã‚Â²,Ã¢ÂÂ·]dodecan]-5'-en-4'-one	C15H20O5	280.13	23.218	[M]+	pos	MoNA-export-LC-MS-MS_Positive_Mode	96962.1	73880.8	85421.5	(1'S,2'S)-3',11'-dihydroxy-1',2',5'-trimethyl-8'-oxaspiro[oxirane-2,12'-tricyclo[7.2.1.0Ã‚Â²,Ã¢ÂÂ·]dodecan]-5'-en-4'-one		-	-	-
metabolite_129	pseudo-anisatin	C15H22O6	150.078	10.0603	[M+2H]2+	pos	MoNA-export-LC-MS-MS_Positive_Mode	359264	318548	338906	pseudo-anisatin		-	-	-
metabolite_130	5-amino-3-[(2E)-2-(3,5-dimethyl-2-oxocyclohexylidene)ethyl]-5-oxopentanoic acid	C15H23NO4	364.223	26.4353	[M+2ACN+H]+	pos	MoNA-export-LC-MS-MS_Positive_Mode	72568.1	73319.4	72943.8	5-amino-3-[(2E)-2-(3,5-dimethyl-2-oxocyclohexylidene)ethyl]-5-oxopentanoic acid		-	-	-
metabolite_131	2-(2,6-dihydroxy-4-methoxycarbonylbenzoyl)-3-hydroxybenzoic acid	C16H12O8	208.063	6.86	[M+2ACN+2H]2+	pos	MoNA-export-All_LC-MS-MS_Orbitrap	345031	296522	320776	2-(2,6-dihydroxy-4-methoxycarbonylbenzoyl)-3-hydroxybenzoic acid		-	-	-
metabolite_132	pyrophen	C16H17NO4	329.153	24.3742	[M+ACN+H]+	pos	MoNA-export-All_LC-MS-MS_Orbitrap	87918.6	66330.2	77124.4	pyrophen		-	-	-
metabolite_133	Gabexate	C16H23N3O4	322.178	25.7254	[M+H]+	pos	MoNA-export-LC-MS-MS_Positive_Mode	17661.6	21146.9	19404.2	Gabexate		-	-	-
metabolite_134	riboflavin	C17H20N4O6	377.146	24.8533	[M+H]+	both	MoNA-export-LC-MS-MS_Positive_Mode	361164	282395	321779	riboflavin	Riboflavin	HMDB0000244	493570	C00255
metabolite_135	Phenylalanylphenylalanine	C18H20N2O3	313.154	27.1735	[M+H]+	pos	MoNA-export-LC-MS-MS_Positive_Mode	160652	161151	160901	Phenylalanylphenylalanine	Phenylalanylphenylalanine	HMDB0013302	6993089	-
metabolite_136	Tyr-Tyr	C18H20N2O5	345.146	22.7524	[M+H]+	pos	MoNA-export-LC-MS-MS_Positive_Mode	27068.3	4139.39	15603.8	Tyr-Tyr	Tyrosyl-Tyrosine	HMDB0029117	5057430	-
metabolite_137	1,17,19-trihydroxy-7-methyl-3-oxapentacyclo[9.8.0.0Ã‚Â²,Ã¢ÂÂ´.0Ã¢ÂÂµ,Ã‚Â¹Ã¢ÂÂ°.0Ã‚Â¹Ã‚Â³,Ã‚Â¹Ã¢ÂÂ¸]nonadeca-5(10),13,15,17-tetraene-9,12-dione	C19H18O6	342.109	6.45965	[M]+	pos	MoNA-export-All_LC-MS-MS_Orbitrap	63316.5	37077.2	50196.8	1,17,19-trihydroxy-7-methyl-3-oxapentacyclo[9.8.0.0Ã‚Â²,Ã¢ÂÂ´.0Ã¢ÂÂµ,Ã‚Â¹Ã¢ÂÂ°.0Ã‚Â¹Ã‚Â³,Ã‚Â¹Ã¢ÂÂ¸]nonadeca-5(10),13,15,17-tetraene-9,12-dione		-	-	-
metabolite_138	1-(3,4-dihydroxyphenyl)-7-(4-hydroxyphenyl)heptan-3-one	C19H22O4	199.11	6.94555	[M+2ACN+2H]2+	pos	MoNA-export-All_LC-MS-MS_Orbitrap	731454	887631	809542	1-(3,4-dihydroxyphenyl)-7-(4-hydroxyphenyl)heptan-3-one		-	-	-
metabolite_139	gibberellic acid	C19H22O6	174.076	24.9605	[M+2H]2+	pos	MoNA-export-All_LC-MS-MS_Orbitrap	9983.57	14345.2	12164.4	gibberellic acid	Gibberellin A3	HMDB0003559	6466	C01699
metabolite_140	alpha-Codeimethine	C19H23NO3	346.199	24.5272	[M+CH3OH+H]+	pos	MoNA-export-LC-MS-MS_Positive_Mode	39355.5	36822.5	38089	alpha-Codeimethine		-	-	-
metabolite_141	onopordopicrin	C19H24O6	390.188	23.2901	[M+ACN+H]+	pos	MoNA-export-LC-MS-MS_Positive_Mode	40068.7	32278.5	36173.6	onopordopicrin		-	-	-
metabolite_142	3-oxo-3-[[(2R,3S,4S,5R,6S)-3,4,5-trihydroxy-6-(4-hydroxy-5-methyl-2-propan-2-ylphenoxy)oxan-2-yl]methoxy]propanoic acid	C19H26O10	447.184	26.6683	[M+CH3OH+H]+	pos	MoNA-export-LC-MS-MS_Positive_Mode	565280	497912	531596	3-oxo-3-[[(2R,3S,4S,5R,6S)-3,4,5-trihydroxy-6-(4-hydroxy-5-methyl-2-propan-2-ylphenoxy)oxan-2-yl]methoxy]propanoic acid		-	-	-
metabolite_143	(2R,3S,4S,5R,6R)-5-[(2S,3R,4R)-3,4-dihydroxy-4-(hydroxymethyl)oxolan-2-yl]oxy-2-(hydroxymethyl)-6-[2-(4-hydroxyphenyl)ethoxy]oxane-3,4-diol	C19H28O11	433.169	25.111	[M+H]+	pos	MoNA-export-LC-MS-MS_Positive_Mode	239071	196034	217552	(2R,3S,4S,5R,6R)-5-[(2S,3R,4R)-3,4-dihydroxy-4-(hydroxymethyl)oxolan-2-yl]oxy-2-(hydroxymethyl)-6-[2-(4-hydroxyphenyl)ethoxy]oxane-3,4-diol		-	-	-
metabolite_144	(2S,3S,9R,12R,13R,14S,15R,16R,17S)-3,12,13,15,16-pentahydroxy-2,6,14,17-tetramethyl-10-oxatetracyclo[7.7.1.0Ã‚Â²,Ã¢ÂÂ·.0Ã‚Â¹Ã‚Â³,Ã‚Â¹Ã¢ÂÂ·]heptadec-5-ene-4,11-dione	C20H28O8	396.177	22.6325	[M]+	pos	MoNA-export-LC-MS-MS_Positive_Mode	59162.1	48167.4	53664.8	(2S,3S,9R,12R,13R,14S,15R,16R,17S)-3,12,13,15,16-pentahydroxy-2,6,14,17-tetramethyl-10-oxatetracyclo[7.7.1.0Ã‚Â²,Ã¢ÂÂ·.0Ã‚Â¹Ã‚Â³,Ã‚Â¹Ã¢ÂÂ·]heptadec-5-ene-4,11-dione		-	-	-
metabolite_145	3-[2-(6,7-dihydroxy-1,2,4a-trimethylspiro[3,4,6,7,8,8a-hexahydro-2H-naphthalene-5,2'-oxirane]-1-yl)ethyl]-2-hydroxy-2H-furan-5-one	C20H30O6	366.203	25.3748	[M]+	pos	MoNA-export-LC-MS-MS_Positive_Mode	92026.8	74487.2	83257	3-[2-(6,7-dihydroxy-1,2,4a-trimethylspiro[3,4,6,7,8,8a-hexahydro-2H-naphthalene-5,2'-oxirane]-1-yl)ethyl]-2-hydroxy-2H-furan-5-one		-	-	-
metabolite_146	kaempferol-3-glucoside	C21H20O11	449.108	23.1118	[M+H]+	pos	MoNA-export-LC-MS-MS_Positive_Mode	113774	130459	122117	kaempferol-3-glucoside	Astragalin	HMDB0037429	5282102	C12249
metabolite_147	plumieride	C21H26O12	236.08	6.48459	[M+2H]2+	pos	MoNA-export-LC-MS-MS_Positive_Mode	3253385	2800899	3027142	plumieride		-	-	-
metabolite_148	(4aR)-5-hydroxy-6-methoxy-1,1-dimethyl-7-propan-2-yl-2,3,4,9,10,10a-hexahydrophenanthrene-4a-carboxylic acid	C21H30O4	215.141	9.50774	[M+2ACN+2H]2+	pos	MoNA-export-LC-MS-MS_Positive_Mode	937768	839533	888651	(4aR)-5-hydroxy-6-methoxy-1,1-dimethyl-7-propan-2-yl-2,3,4,9,10,10a-hexahydrophenanthrene-4a-carboxylic acid		-	-	-
metabolite_149	leucylleucyltyrosine	C21H33N3O5	408.25	26.9574	[M+H]+	pos	MoNA-export-LC-MS-MS_Positive_Mode	15463.3	140896	78179.6	leucylleucyltyrosine		-	-	-
metabolite_150	6-[(6,8-dihydroxy-7-methoxy-3-methyl-1-oxo-3,4-dihydroisochromen-4-yl)oxy]-4,8-dihydroxy-7-methoxy-3-methyl-3,4-dihydroisochromen-1-one	C22H22O11	155.045	12.1098	[M+3H]3+	pos	MoNA-export-All_LC-MS-MS_Orbitrap	13985.3	8920.56	11452.9	6-[(6,8-dihydroxy-7-methoxy-3-methyl-1-oxo-3,4-dihydroisochromen-4-yl)oxy]-4,8-dihydroxy-7-methoxy-3-methyl-3,4-dihydroisochromen-1-one		-	-	-
metabolite_151	(2-acetyloxy-3,6-diphenylcyclohexyl) acetate	C22H24O4	352.167	27.7832	[M]+	pos	MoNA-export-LC-MS-MS_Positive_Mode	48799.7	44805.4	46802.5	(2-acetyloxy-3,6-diphenylcyclohexyl) acetate		-	-	-
metabolite_152	colchicine	C22H25NO6	400.175	22.6447	[M+H]+	pos	MoNA-export-LC-MS-MS_Positive_Mode	791268	686729	738998	colchicine	Colchicine	HMDB0015466	2833	C07592
metabolite_153	Anileridine	C22H28N2O2	218.139	24.6536	[M+2ACN+2H]2+	pos	MoNA-export-LC-MS-MS_Positive_Mode	17809.1	12134.9	14972	Anileridine	Anileridine	HMDB0015049	8944	-
metabolite_154	(E)-5-[(1S,4aR,8aR)-2-formyl-5,5,8a-trimethyl-1,4,4a,6,7,8-hexahydronaphthalen-1-yl]-3-(acetyloxymethyl)pent-2-enoic acid	C22H32O5	376.224	27.2559	[M]+	pos	MoNA-export-All_LC-MS-MS_Orbitrap	134459	112835	123647	(E)-5-[(1S,4aR,8aR)-2-formyl-5,5,8a-trimethyl-1,4,4a,6,7,8-hexahydronaphthalen-1-yl]-3-(acetyloxymethyl)pent-2-enoic acid		-	-	-
metabolite_155	iridin	C24H26O13	303.102	21.7746	[M+2ACN+2H]2+	pos	MoNA-export-All_LC-MS-MS_Orbitrap	22351.3	5246.85	13799.1	iridin		-	-	-
metabolite_156	[7-(hydroxymethyl)-4-methyl-1-[3,4,5-trihydroxy-6-(hydroxymethyl)oxan-2-yl]oxy-1,4a,5,6,7,7a-hexahydrocyclopenta[c]pyran-5-yl] (E)-3-(4-hydroxyphenyl)prop-2-enoate	C25H32O11	296.134	6.49645	[M+2ACN+2H]2+	pos	MoNA-export-All_LC-MS-MS_Orbitrap	37848.1	20978.8	29413.5	[7-(hydroxymethyl)-4-methyl-1-[3,4,5-trihydroxy-6-(hydroxymethyl)oxan-2-yl]oxy-1,4a,5,6,7,7a-hexahydrocyclopenta[c]pyran-5-yl] (E)-3-(4-hydroxyphenyl)prop-2-enoate		-	-	-
metabolite_157	[(2R)-2-[(E,2S,4R)-4,6-dimethyloct-6-en-2-yl]-6-oxo-2,3-dihydropyran-3-yl] (2E,4E,6S)-8-hydroxy-6-(hydroxymethyl)-4-methylocta-2,4-dienoate	C25H38O6	476.307	24.9047	[M+ACN+H]+	pos	MoNA-export-LC-MS-MS_Positive_Mode	119111	98808.4	108960	[(2R)-2-[(E,2S,4R)-4,6-dimethyloct-6-en-2-yl]-6-oxo-2,3-dihydropyran-3-yl] (2E,4E,6S)-8-hydroxy-6-(hydroxymethyl)-4-methylocta-2,4-dienoate		-	-	-
metabolite_158	1,7-dideacetoxy-1,7-Dioxo-3-Deacetylkhivorin	C26H32O7	498.249	24.1299	[M+ACN+H]+	pos	MoNA-export-All_LC-MS-MS_Orbitrap	361350	211934	286642	1,7-dideacetoxy-1,7-Dioxo-3-Deacetylkhivorin		-	-	-
metabolite_159	(1S,3R,4R,5R)-3-[(E)-3-(3,4-dihydroxyphenyl)prop-2-enoyl]oxy-1,5-dihydroxy-4-[(E)-3-(4-hydroxy-3,5-dimethoxyphenyl)prop-2-enoyl]oxycyclohexane-1-carboxylic acid	C27H28O13	322.11	7.94477	[M+2ACN+2H]2+	pos	MoNA-export-LC-MS-MS_Positive_Mode	84408.2	69190.7	76799.4	(1S,3R,4R,5R)-3-[(E)-3-(3,4-dihydroxyphenyl)prop-2-enoyl]oxy-1,5-dihydroxy-4-[(E)-3-(4-hydroxy-3,5-dimethoxyphenyl)prop-2-enoyl]oxycyclohexane-1-carboxylic acid		-	-	-
metabolite_160	7-[(2S,3R,4R,5R,6S)-3,4,5-trihydroxy-6-methyloxan-2-yl]oxy-3-[4-[(2S,3R,4R,5R,6S)-3,4,5-trihydroxy-6-methyloxan-2-yl]oxyphenyl]chromen-4-one	C27H30O12	274.092	9.48109	[M+2H]2+	pos	MoNA-export-All_LC-MS-MS_Orbitrap	66870.8	43456.5	55163.7	7-[(2S,3R,4R,5R,6S)-3,4,5-trihydroxy-6-methyloxan-2-yl]oxy-3-[4-[(2S,3R,4R,5R,6S)-3,4,5-trihydroxy-6-methyloxan-2-yl]oxyphenyl]chromen-4-one		-	-	-
metabolite_161	1,4-bis(p-tolylamino)anthraquinone	C28H22N2O2	419.177	9.36235	[M+H]+	pos	MoNA-export-LC-MS-MS_Positive_Mode	4687.45	18619.8	11653.6	1,4-bis(p-tolylamino)anthraquinone		-	-	-
metabolite_162	3-[(3R,5S,10R,13R,14S,17R)-5,14-dihydroxy-10,13-dimethyl-3-[(2R,3R,4S,5S,6R)-3,4,5-trihydroxy-6-(hydroxymethyl)oxan-2-yl]oxy-2,3,4,6,7,8,9,11,12,15,16,17-dodecahydro-1H-cyclopenta[a]phenanthren-17-yl]-2H-furan-5-one	C29H44O10	318.182	27.6295	[M+2ACN+2H]2+	pos	MoNA-export-All_LC-MS-MS_Orbitrap	124930	99137.5	112034	3-[(3R,5S,10R,13R,14S,17R)-5,14-dihydroxy-10,13-dimethyl-3-[(2R,3R,4S,5S,6R)-3,4,5-trihydroxy-6-(hydroxymethyl)oxan-2-yl]oxy-2,3,4,6,7,8,9,11,12,15,16,17-dodecahydro-1H-cyclopenta[a]phenanthren-17-yl]-2H-furan-5-one		-	-	-
metabolite_163	4-({5-[5-hydroxy-3-({[(2Z)-2-methylbut-2-enoyl]oxy}methyl)pentyl]-8a-(hydroxymethyl)-5,6-dimethyl-3,4,4a,5,6,7,8,8a-octahydronaphthalen-1-yl}methoxy)-4-oxobutanoic acid	C29H46O8	564.358	25.551	[M+ACN+H]+	pos	MoNA-export-All_LC-MS-MS_Orbitrap	65289.4	46592.9	55941.2	4-({5-[5-hydroxy-3-({[(2Z)-2-methylbut-2-enoyl]oxy}methyl)pentyl]-8a-(hydroxymethyl)-5,6-dimethyl-3,4,4a,5,6,7,8,8a-octahydronaphthalen-1-yl}methoxy)-4-oxobutanoic acid		-	-	-
metabolite_164	O-phosphocolamine	C2H8NO4P	141.018	8.42831	[M]+	pos	MoNA-export-All_LC-MS-MS_Orbitrap	206027	182936	194481	O-phosphocolamine	O-Phosphoethanolamine	HMDB0000224	1015	C00346
metabolite_165	flavone base + 3O, 2MeO, O-guaiacylglyceryl-Hex	C33H36O16	689.21	6.75156	[M+H]+	pos	MoNA-export-LC-MS-MS_Positive_Mode	190993	444341	317667	flavone base + 3O, 2MeO, O-guaiacylglyceryl-Hex		-	-	-
metabolite_166	5-[[(2R,3S,4S,5R,6S)-3,4-dihydroxy-6-[[5-hydroxy-2-(4-hydroxy-3-methoxyphenyl)-4-oxo-2,3-dihydrochromen-7-yl]oxy]-5-[(2S,3R,4R,5R,6S)-3,4,5-trihydroxy-6-methyloxan-2-yl]oxyoxan-2-yl]methoxy]-3-hydroxy-3-methyl-5-oxopentanoic acid	C34H42O19	419.154	23.4837	[M+2ACN+2H]2+	pos	MoNA-export-LC-MS-MS_Positive_Mode	1119102	852097	985599	5-[[(2R,3S,4S,5R,6S)-3,4-dihydroxy-6-[[5-hydroxy-2-(4-hydroxy-3-methoxyphenyl)-4-oxo-2,3-dihydrochromen-7-yl]oxy]-5-[(2S,3R,4R,5R,6S)-3,4,5-trihydroxy-6-methyloxan-2-yl]oxyoxan-2-yl]methoxy]-3-hydroxy-3-methyl-5-oxopentanoic acid		-	-	-
metabolite_167	serine	C3H7NO3	106.05	6.71833	[M+H]+	pos	MoNA-export-LC-MS-MS_Positive_Mode	353298	319634	336466	serine	Serine	HMDB0000187	5951	C00065
metabolite_168	[(2R,3S,4S,5R,6S)-6-[(2S,3R,4S,5R,6R)-6-[[(1S,3R,4S,4aR,8aR)-4-[(3S)-3-[(2S,3R,4R,5R,6R)-3,4-dihydroxy-6-methyl-5-[(2S,3R,4R,5R,6S)-3,4,5-trihydroxy-6-methyloxan-2-yl]oxyoxan-2-yl]oxy-3-methylpent-4-enyl]-3,4,8,8a-tetramethyl-1,2,3,4a,5,6-hexahydronaphthalen-1-yl]oxy]-4,5-dihydroxy-2-methyloxan-3-yl]oxy-3,4,5-trihydroxyoxan-2-yl]methyl acetate	C46H76O20	516.28	27.0735	[M+2ACN+2H]2+	pos	MoNA-export-LC-MS-MS_Positive_Mode	18503	18882.1	18692.6	[(2R,3S,4S,5R,6S)-6-[(2S,3R,4S,5R,6R)-6-[[(1S,3R,4S,4aR,8aR)-4-[(3S)-3-[(2S,3R,4R,5R,6R)-3,4-dihydroxy-6-methyl-5-[(2S,3R,4R,5R,6S)-3,4,5-trihydroxy-6-methyloxan-2-yl]oxyoxan-2-yl]oxy-3-methylpent-4-enyl]-3,4,8,8a-tetramethyl-1,2,3,4a,5,6-hexahydronaphthalen-1-yl]oxy]-4,5-dihydroxy-2-methyloxan-3-yl]oxy-3,4,5-trihydroxyoxan-2-yl]methyl acetate		-	-	-
metabolite_169	uracil	C4H4N2O2	113.035	10.7308	[M+H]+	pos	MoNA-export-LC-MS-MS_Positive_Mode	2660559	2660716	2.66064e+06	uracil	Uracil	HMDB0000300	1174	C00106
metabolite_170	cytosine	C4H5N3O	112.051	7.61545	[M+H]+	pos	MoNA-export-LC-MS-MS_Positive_Mode	4866236	4759293	4.81276e+06	cytosine	Cytosine	HMDB0000630	597	C00380
metabolite_171	maleamic acid	C4H5NO3	116.035	6.7328	[M+H]+	pos	MoNA-export-All_LC-MS-MS_Orbitrap	45658.2	33014.6	39336.4	maleamic acid	Maleamate	METPA0190	-	C01596
metabolite_172	succinate semialdehyde	C4H6O3	144.066	6.90709	[M+ACN+H]+	pos	MoNA-export-All_LC-MS-MS_Orbitrap	173104	165658	169381	succinate semialdehyde	Succinic acid semialdehyde	HMDB0001259	1112	C00232
metabolite_173	succinic acid	C4H6O4	160.061	9.46782	[M+ACN+H]+	both	MoNA-export-LC-MS-MS_Positive_Mode	430627	464090	447358	succinic acid	Succinic acid	HMDB0000254	1110	C00042
metabolite_174	1-aminocyclopropane-1-carboxylic acid	C4H7NO2	102.055	6.858	[M+H]+	pos	MoNA-export-LC-MS-MS_Positive_Mode	405065	325401	365233	1-aminocyclopropane-1-carboxylic acid	1-Aminocyclopropanecarboxylic acid	HMDB0036458	535	C01234
metabolite_175	3-hydroxybutyrate	C4H8O3	187.11	6.84041	[M+2ACN+H]+	both	MoNA-export-All_LC-MS-MS_Orbitrap	607831	565736	586783	3-hydroxybutyrate		-	-	-
metabolite_176	threonine	C4H9NO3	120.066	6.83734	[M+H]+	pos	MoNA-export-LC-MS-MS_Positive_Mode	670745	579426	625086	threonine	L-Threonine	HMDB0000167	6288	C00188
metabolite_177	xylose	C5H10O5	233.116	8.10851	[M+2ACN+H]+	pos	MoNA-export-All_LC-MS-MS_Orbitrap	54301.4	50484.3	52392.9	xylose	D-Xylose	HMDB0000098	135191	C00181
metabolite_178	piperidine	C5H11N	86.0971	13.4146	[M+H]+	pos	MoNA-export-LC-MS-MS_Positive_Mode	646643	600930	623786	piperidine	Piperidine	HMDB0034301	8082	C01746
metabolite_179	betaine	C5H11NO2	118.087	7.00041	[M+H]+	pos	MoNA-export-LC-MS-MS_Positive_Mode	58248280	62933310	60590795	betaine	Betaine	HMDB0000043	247	C00719
metabolite_180	selenomethionine	C5H11NO2Se	198.001	5.70544	[M+H]+	both	MoNA-export-LC-MS-MS_Positive_Mode	14229.5	238764	126497	selenomethionine	Selenomethionine	HMDB0003966	105024	C05335
metabolite_181	N-methylthreonine	C5H11NO3	134.082	6.61345	[M+H]+	pos	MoNA-export-LC-MS-MS_Positive_Mode	67686.6	49118.2	58402.4	N-methylthreonine		-	-	-
metabolite_182	hypoxanthine	C5H4N4O	137.046	9.63495	[M+H]+	pos	MoNA-export-All_LC-MS-MS_Orbitrap	46017820	43420540	44719180	hypoxanthine	Hypoxanthine	HMDB0000157	790	C00262
metabolite_183	xanthine	C5H4N4O2	153.041	10.4251	[M+H]+	both	MoNA-export-LC-MS-MS_Positive_Mode	14110630	15520520	14815575	xanthine	Xanthine	HMDB0000292	1188	C00385
metabolite_184	adenine	C5H5N5	136.062	7.85789	[M+H]+	pos	MoNA-export-LC-MS-MS_Positive_Mode	12747430	13291900	13019665	adenine	Adenine	HMDB0000034	190	C00147
metabolite_185	guanine	C5H5N5O	152.057	13.882	[M+H]+	pos	MoNA-export-LC-MS-MS_Positive_Mode	7311966	7006522	7159244	guanine	Guanine	HMDB0000132	764	C00242
metabolite_186	citraconic acid	C5H6O4	131.034	7.2729	[M+H]+	pos	MoNA-export-All_LC-MS-MS_Orbitrap	97363.2	89524.3	93443.8	citraconic acid	Citraconic acid	HMDB0000634	643798	C02226
metabolite_187	pyroglutamic acid	C5H7NO3	130.05	10.55	[M+H]+	pos	MoNA-export-LC-MS-MS_Positive_Mode	1457889	1684547	1571218	pyroglutamic acid	Pyroglutamic acid	HMDB0000267	7405	C01879
metabolite_188	alpha-keto-gamma-(methylthio)butyric acid	C5H8O3S	148.018	5.72419	[M]+	pos	MoNA-export-LC-MS-MS_Positive_Mode	26098.5	676250	351174	alpha-keto-gamma-(methylthio)butyric acid		-	-	-
metabolite_189	histamine	C5H9N3	223.169	24.6543	[2M+H]+	pos	MoNA-export-LC-MS-MS_Positive_Mode	67610.9	40658.2	54134.6	histamine	Histamine	HMDB0000870	774	C00388
metabolite_190	L-proline	C5H9NO2	116.071	6.98484	[M+H]+	pos	MoNA-export-All_LC-MS-MS_Orbitrap	736567	206587	471577	L-proline	Proline	HMDB0000162	145742	C00148
metabolite_191	L-glutamic acid	C5H9NO4	148.06	6.90702	[M+H]+	both	MoNA-export-LC-MS-MS_Positive_Mode	1779254	1764427	1.77184e+06	L-glutamic acid	Glutamic acid	HMDB0000148	33032	C00025
metabolite_192	1,6-anhydro-β-D-glucose	C6H10O5	325.113	7.03317	[2M+H]+	pos	MoNA-export-All_LC-MS-MS_Orbitrap	1058195	1053752	1.05597e+06	1,6-anhydro-β-D-glucose	Levoglucosan	HMDB0000640	2724705	-
metabolite_193	gulonic acid gamma-lactone	C6H10O6	220.082	6.70886	[M+ACN+H]+	both	MoNA-export-All_LC-MS-MS_Orbitrap	11650.2	13913.7	12781.9	gulonic acid gamma-lactone	L-Gulonolactone	HMDB0003466	439373	C01040
metabolite_194	mucic acid	C6H10O8	252.073	21.5331	[M+ACN+H]+	pos	MoNA-export-LC-MS-MS_Positive_Mode	8814.67	55029.3	31922	mucic acid	Galactaric acid	HMDB0000639	3037582	C00879
metabolite_195	pipecolic acid	C6H11NO2	130.087	8.1484	[M+H]+	pos	MoNA-export-All_LC-MS-MS_Orbitrap	1913004	2084159	1.99858e+06	pipecolic acid	Pipecolic acid	HMDB0000070	849	C00408
metabolite_196	N-acetyl-threonine	C6H11NO4	162.076	7.1424	[M+H]+	pos	MoNA-export-LC-MS-MS_Positive_Mode	18704506	17221500	17963003	N-acetyl-threonine	N-Acetylthreonine	HMDB0062557	152204	NA
metabolite_197	2-deoxy-glucose	C6H12O5	247.131	9.42989	[M+2ACN+H]+	pos	MoNA-export-LC-MS-MS_Positive_Mode	446572	438272	442422	2-deoxy-glucose		-	-	-
metabolite_198	citrulline	C6H13N3O3	392.226	25.3	[2M+ACN+H]+	pos	MoNA-export-LC-MS-MS_Positive_Mode	468167	376853	422510	citrulline	Citrulline	HMDB0000904	9750	C00327
metabolite_199	leucine/isoleucine	C6H13NO2	132.102	12.0965	[M+H]+	pos	MoNA-export-All_LC-MS-MS_Orbitrap	1818980	1676009	1.74749e+06	L-isoleucine	Isoleucine	HMDB0000172	6306	C00407
metabolite_200	leucine/isoleucine	C6H13NO2	132.102	13.3731	[M+H]+	pos	MoNA-export-LC-MS-MS_Positive_Mode	3812623	3666638	3.73963e+06	isoleucine	Isoleucine	HMDB0000172	6306	C00407
metabolite_201	Glucosamine	C6H13NO5	262.142	6.21809	[M+2ACN+H]+	pos	MoNA-export-LC-MS-MS_Positive_Mode	59983.3	56258.6	58120.9	Glucosamine	Glucosamine	HMDB0001514	439213	C00329
metabolite_202	6-phosphogluconate	C6H13O10P	139.018	5.96	[M+2H]2+	pos	MoNA-export-All_LC-MS-MS_Orbitrap	354157	4639830	4931972	6-phosphogluconate	6-Phosphogluconic acid	HMDB0001316	91493	C00345
metabolite_203	glucose-1-phosphate	C6H13O9P	261.037	6.87739	[M+H]+	both	MoNA-export-All_LC-MS-MS_Orbitrap	1073580	1009258	1041419	glucose-1-phosphate	Glucose 1-phosphate	HMDB0001586	65533	C00103
metabolite_204	L-lysine	C6H14N2O2	147.113	6.23537	[M+H]+	pos	MoNA-export-All_LC-MS-MS_Orbitrap	645074	558624	601849	L-lysine	Lysine	HMDB0000182	5962	C00047
metabolite_205	2,2',2''-Nitrilotriethanol	C6H15NO3	150.113	6.65289	[M+H]+	pos	MoNA-export-LC-MS-MS_Positive_Mode	2721048	2485570	2603309	2,2',2''-Nitrilotriethanol	Triethanolamine	HMDB0032538	7618	C06771
metabolite_206	6-hydroxynicotinic acid	C6H5NO3	140.034	9.68846	[M+H]+	pos	MoNA-export-LC-MS-MS_Positive_Mode	37321.8	35922.1	36622	6-hydroxynicotinic acid	6-Hydroxynicotinic acid	HMDB0002658	72924	C01020
metabolite_207	urocanic acid	C6H6N2O2	139.05	8.93628	[M+H]+	pos	MoNA-export-LC-MS-MS_Positive_Mode	1967366	1850142	1908754	urocanic acid	Urocanic acid	HMDB0000301	736715	C00785
metabolite_208	catechol	C6H6O2	111.044	6.87405	[M+H]+	pos	MoNA-export-LC-MS-MS_Positive_Mode	391472	346541	369007	catechol	Catechol	-	3390	C00090
metabolite_209	pyrogallol	C6H6O3	168.066	6.92354	[M+ACN+H]+	pos	MoNA-export-LC-MS-MS_Positive_Mode	78150740	80313290	79232015	pyrogallol	1,2,3-Trihydroxybenzene	HMDB0013674	1057	C01108
metabolite_210	dehydroascorbic acid	C6H6O6	175.023	10.4252	[M+H]+	pos	MoNA-export-All_LC-MS-MS_Orbitrap	22354	21594.8	21974.4	dehydroascorbic acid	Dehydroascorbic acid	HMDB0001264	440667	C05422
metabolite_211	3-methylglutaconic acid	C6H8O4	145.05	6.9839	[M+H]+	pos	MoNA-export-All_LC-MS-MS_Orbitrap	2764177	3419332	3.09175e+06	3-methylglutaconic acid	3-Methylglutaconic acid	HMDB0000522	1551553	-
metabolite_212	3-methylcrotonylglycine	C7H11NO3	138.055	25.3646	[M-H2O-H]-	both	MoNA-export-All_LC-MS-MS_Orbitrap	320276	371526	327648	3-methylcrotonylglycine	3-Methylcrotonylglycine	HMDB0000459	169485	-
metabolite_213	S-succinylcysteine	C7H11NO6S	238.038	7.66427	[M+H]+	pos	MoNA-export-LC-MS-MS_Positive_Mode	15888.3	14203.5	15045.9	S-succinylcysteine		-	-	-
metabolite_214	glycyl-valine	C7H14N2O3	175.108	9.48164	[M+H]+	pos	MoNA-export-LC-MS-MS_Positive_Mode	68003.7	69392.4	68698	glycyl-valine	Glycylvaline	HMDB0028854	2724807	-
metabolite_215	N-methylisoleucine	C7H15NO2	146.118	22.8134	[M+H]+	pos	MoNA-export-LC-MS-MS_Positive_Mode	470753	355923	413338	N-methylisoleucine		-	-	-
metabolite_216	carnitine	C7H15NO3	162.113	7.21474	[M+H]+	pos	MoNA-export-LC-MS-MS_Positive_Mode	44794980	46583370	45689175	carnitine	L-Carnitine	HMDB0000062	10917	C00487
metabolite_217	2-hydroxybenzonitrile	C7H5NO	120.045	21.5549	[M+H]+	pos	MoNA-export-All_LC-MS-MS_Orbitrap	429475	432432	430954	2-hydroxybenzonitrile		-	-	-
metabolite_218	salicylic acid	C7H6O3	180.066	26.7836	[M+ACN+H]+	both	MoNA-export-LC-MS-MS_Positive_Mode	91870.2	81014.5	86442.4	salicylic acid	Salicylic acid	HMDB0001895	338	C00805
metabolite_219	Salicylamide	C7H7NO2	138.055	7.11926	[M+H]+	pos	MoNA-export-LC-MS-MS_Positive_Mode	835908	804446	820177	Salicylamide	Salicylamide	HMDB0015687	5147	-
metabolite_220	N,N-dimethyl-4-nitrosoaniline	C8H10N2O	183.113	21.0821	[M+CH3OH+H]+	pos	MoNA-export-LC-MS-MS_Positive_Mode	19873.1	18758	19315.5	N,N-dimethyl-4-nitrosoaniline	N,N-Dimethyl-4-nitrosoaniline	HMDB0255256	8749	C19680
metabolite_221	1,3,7-trimethyluric acid	C8H10N4O3	462.184	6.83611	[2M+ACN+H]+	pos	MoNA-export-LC-MS-MS_Positive_Mode	27559.1	49086.9	38323	1,3,7-trimethyluric acid	1,3,7-Trimethyluric acid	HMDB0002123	79437	C16361
metabolite_222	pyridoxine	C8H11NO3	170.081	22.5972	[M+H]+	pos	MoNA-export-All_LC-MS-MS_Orbitrap	74076.9	63300.9	68688.9	pyridoxine	Pyridoxine	HMDB0000239	1054	C00314
metabolite_223	N-(Butoxymethyl)acrylamide	C8H15NO2	190.144	9.45344	[M+CH3OH+H]+	pos	MoNA-export-LC-MS-MS_Positive_Mode	529136	488633	508884	N-(Butoxymethyl)acrylamide		-	-	-
metabolite_224	Ala-Val	C8H16N2O3	189.126	9.37919	[M+H]+	pos	MoNA-export-All_LC-MS-MS_Orbitrap	136570	149668	143119	Ala-Val	Alanylvaline	HMDB0028700	96799	-
metabolite_225	O-acetyl serine betaine	C8H16NO4	190.108	7.3738	[M]+	pos	MoNA-export-LC-MS-MS_Positive_Mode	46091060	44141820	45116440	O-acetyl serine betaine		-	-	-
metabolite_226	2-aminocaprylic acid	C8H17NO2	160.133	8.0041	[M+H]+	pos	MoNA-export-LC-MS-MS_Positive_Mode	261544	256143	258843	2-aminocaprylic acid	DL-2-Aminooctanoic acid	HMDB0000991	69522	-
metabolite_227	sn-Glycero-3-phosphocholine	C8H20NO6P	258.111	6.85676	[M+H]+	pos	MoNA-export-All_LC-MS-MS_Orbitrap	18095570	11125050	14610310	sn-Glycero-3-phosphocholine	Glycerophosphocholine	HMDB0000086	657272	C00670
metabolite_228	indole	C8H7N	118.066	23.6998	[M+H]+	pos	MoNA-export-LC-MS-MS_Positive_Mode	428759	345041	386900	indole	Indole	HMDB0000738	798	C00463
metabolite_229	4-hydroxymandelic acid	C8H8O4	85.0291	6.78793	[M+2H]2+	pos	MoNA-export-LC-MS-MS_Positive_Mode	572923	439367	506145	4-hydroxymandelic acid		-	-	-
metabolite_230	2-phenylacetamide	C8H9NO	136.076	12.2558	[M+H]+	pos	MoNA-export-LC-MS-MS_Positive_Mode	969556	828171	898864	2-phenylacetamide	2-Phenylacetamide	HMDB0010715	7680	C02505
metabolite_231	3-nitro-L-tyrosine	C9H10N2O5	227.07	9.56117	[M+H]+	pos	MoNA-export-All_LC-MS-MS_Orbitrap	1725403	1200	863302	3-nitro-L-tyrosine		-	-	-
metabolite_232	phenylalanine	C9H11NO2	166.086	20.9303	[M+H]+	both	MoNA-export-LC-MS-MS_Positive_Mode	10643628	9246359	9.94499e+06	phenylalanine	Phenylalanine	HMDB0000159	6140	C00079
metabolite_233	L-tyrosine	C9H11NO3	182.082	12.2683	[M+H]+	pos	MoNA-export-All_LC-MS-MS_Orbitrap	1959558	1799750	1879654	L-tyrosine	L-Tyrosine	HMDB0000158	6057	C00082
metabolite_234	uridine	C9H12N2O6	243.064	10.8377	[M-H]-	both	MoNA-export-All_LC-MS-MS_Orbitrap	3210077	3213544	3202317	uridine	Uridine	HMDB0000296	6029	C00299
metabolite_235	cytidine	C9H13N3O5	244.095	7.61758	[M+H]+	pos	MoNA-export-LC-MS-MS_Positive_Mode	1516094	6820.18	761457	cytidine	Cytidine	HMDB0000089	6175	C00475
metabolite_236	diethyloxalpropionate	C9H14O5	203.092	21.9886	[M+H]+	pos	MoNA-export-All_LC-MS-MS_Orbitrap	467781	400313	434047	diethyloxalpropionate		-	-	-
metabolite_237	tris(2-hydroxyethyl) isocyanurate	C9H15N3O6	88.04	7.2468	[M+3H]3+	pos	MoNA-export-LC-MS-MS_Positive_Mode	58609.7	61966.9	60288.3	tris(2-hydroxyethyl) isocyanurate		-	-	-
metabolite_238	acetyl-carnitine	C9H17NO4	204.124	9.37059	[M+H]+	pos	MoNA-export-LC-MS-MS_Positive_Mode	26071.1	23485.1	24778.1	acetyl-carnitine	L-Acetylcarnitine	HMDB0000201	7045767	C02571
metabolite_239	D-pantothenic acid	C9H17NO5	220.119	21.481	[M+H]+	both	MoNA-export-All_LC-MS-MS_Orbitrap	629999	496016	563008	D-pantothenic acid	Pantothenic acid	HMDB0000210	6613	C00864
metabolite_240	muramic acid	C9H17NO7	252.108	6.66493	[M+H]+	pos	MoNA-export-LC-MS-MS_Positive_Mode	21102.5	22340.4	21721.5	muramic acid	Muramic acid	HMDB0003254	22833605	C06470
metabolite_241	leucine-alanine	C9H18N2O3	203.142	22.08	[M+H]+	both	MoNA-export-LC-MS-MS_Positive_Mode	131550	108128	119839	leucine-alanine	Leucylalanine	HMDB0028922	81721	NA
metabolite_242	isoleucylserine	C9H18N2O4	219.136	10.8348	[M+H]+	pos	MoNA-export-LC-MS-MS_Positive_Mode	96253.4	101784	99018.8	isoleucylserine	Isoleucyl-Serine	HMDB0028916	14426033	-
metabolite_243	serylleucine	C9H18N2O4	219.137	21.7474	[M+H]+	pos	MoNA-export-LC-MS-MS_Positive_Mode	25920.8	351157	188539	serylleucine	Serylleucine	HMDB0029043	7015694	-
metabolite_244	Leucine propyl ester	C9H19NO2	173.14	9.59615	[M]+	pos	MoNA-export-LC-MS-MS_Positive_Mode	331326	245507	288417	Leucine propyl ester		-	-	-
metabolite_245	pantothenol	C9H19NO4	206.139	21.208	[M+H]+	pos	MoNA-export-LC-MS-MS_Positive_Mode	486018	434366	460192	pantothenol	Pantothenol	HMDB0304820	-	-
metabolite_246	quinoline	C9H7N	130.065	23.6948	[M+H]+	pos	MoNA-export-LC-MS-MS_Positive_Mode	59458.1	39105.6	49281.9	quinoline	Quinoline	HMDB0033731	7047	C06413
metabolite_247	Indole-3-carboxyaldehyde	C9H7NO	146.06	23.7645	[M+H]+	pos	MoNA-export-LC-MS-MS_Positive_Mode	1141728	934239	1.03798e+06	Indole-3-carboxyaldehyde	Indole-3-carboxaldehyde	HMDB0029737	10256	C08493
metabolite_248	cinnamic acid	C9H8O2	149.06	20.9715	[M+H]+	pos	MoNA-export-All_LC-MS-MS_Orbitrap	264203	233953	249078	cinnamic acid	Cinnamic acid	HMDB0000567	5372954	C10438
metabolite_249	skatole	C9H9N	132.081	23.7071	[M+H]+	pos	MoNA-export-LC-MS-MS_Positive_Mode	86222.6	59288.2	72755.4	skatole	3-Methylindole	HMDB0000466	6736	C08313
metabolite_250	ortophosphate	H3O4P	98.9848	6.83324	[M+H]+	pos	MoNA-export-LC-MS-MS_Positive_Mode	28172310	24023010	26097660	ortophosphate		-	-	-
metabolite_251	pyroglutamyl-Isoleucine	C11H18N2O4	241.119	26.2765	[M-H]-	neg	MoNA-export-LC-MS-MS_Negative_Mode	180542	217578	213467	pyroglutamyl-Isoleucine
metabolite_252	chlorogenic acid	C16H18O9	353.089	24.4008	[M-H]-	neg	MoNA-export-LC-MS-MS_Negative_Mode	14027.9	8380.14	14972.6	chlorogenic acid	Chlorogenic acid	HMDB0003164	1794427	C00852
metabolite_253	ascorbic acid	C6H8O6	175.024	8.6978	[M-H]-	neg	MoNA-export-All_LC-MS-MS_Orbitrap	90062.6	80646.2	88684.8	ascorbic acid	Ascorbic acid	HMDB0000044	54670067	C00072
metabolite_254	quinic acid	C7H12O6	191.056	7.32468	[M-H]-	neg	MoNA-export-All_LC-MS-MS_Orbitrap	271674	241070	267311	quinic acid	Quinic acid	HMDB0003072	6508	C00296
metabolite_255	quebrachitol	C7H14O6	175.061	25.2018	[M-H2O-H]-	neg	MoNA-export-LC-MS-MS_Negative_Mode	102838	207828	212889	quebrachitol	L-Quebrachitol	HMDB0034221	0	C08257
metabolite_256	Caulerpin	C24H18N2O4	399.142	25.8582	[M+H]+	pos	MoNA-export-LC-MS-MS_Positive_Mode	225930	171023	144454	Caulerpin	Caulerpin		5326018	C17097
