# Supplementary material for: Metabolomic Profiling and Anti-Helicobacter pylori Activity of Caulerpa lentillifera (Sea Grape) Extract
Source: Mar Drugs. 2025 Jul 7;23(7):282. doi: 10.3390/md23070282 (PMC12298704; doi:10.3390/md23070282)
Supplement: Supplementary file 1 [file marinedrugs-23-00282-s001.zip › Table S2_Differential intracellular metabolite profiles of SG-treated H. pylori.xlsx]

## Sheet: annotatedCOMBINED_SG-treated Hp
								Intensity (raw)										normalized by relative growth										ANOVA posthoc = Fisher's		z-scores of data normalized by relative growth															annotation
metabolite ID	compound	formula	m/z	RT	adduct	ESI mode detected	database	Control_1	Control_2	Control_3	Control_4	Sea grape_0.2 mg/mL_1	Sea grape_0.2 mg/mL_2	Sea grape_0.2 mg/mL_3	Sea grape_2 mg/mL_1	Sea grape_2 mg/mL_2	Sea grape_2 mg/mL_3	Control_1	Control_2	Control_3	Control_4	Sea grape_0.2 mg/mL_1	Sea grape_0.2 mg/mL_2	Sea grape_0.2 mg/mL_3	Sea grape_2 mg/mL_1	Sea grape_2 mg/mL_2	Sea grape_2 mg/mL_3	p.value	FDR	Control_1	Control_2	Control_3	Control_4	Sea grape_0.2 mg/mL_1	Sea grape_0.2 mg/mL_2	Sea grape_0.2 mg/mL_3	Sea grape_2 mg/mL_1	Sea grape_2 mg/mL_2	Sea grape_2 mg/mL_3	metabolite ID				compound	Query	Hit	HMDB	PubChem	KEGG
metabolite_159	Propane-1,3-diyl bis(4-aminobenzoate)	C17H18N2O4	629.26	24.5594	[2M+H]+	pos	MoNA-export-All_LC-MS-MS_Orbitrap	889564	1200	13532.8	1200	566673	4620.31	1128725	990533	1200	1200	889564	1200	13532.8	1200	728077	5936.3	1.45022e+06	1.98107e+06	2400	2400	NS	NS	0.524546	-0.695302	-0.678367	-0.695302	0.302801	-0.688798	1.2944	2.02333	-0.693654	-0.693654	metabolite_159				Propane-1,3-diyl bis(4-aminobenzoate)
metabolite_376	TAURINE	C2H7NO3S	125.017	7.3349	[M]-	neg	MoNA-export-All_LC-MS-MS_Orbitrap	148885	139228	174376	207590	392843	285949	693348	419889	246405	199119	148885	139228	174376	207590	504736	367395	890833	839778	492810	398237	0.035295	0.037687	-0.979487	-1.01484	-0.886147	-0.76453	0.323499	-0.179387	1.73723	1.55029	0.279832	-0.066457	metabolite_376				TAURINE	TAURINE	Taurine	HMDB0000251	1123	C00245
metabolite_24	5-Methoxyuridine	C10H14N2O7	549.173	7.22995	[2M+H]+	pos	MoNA-export-LC-MS-MS_Positive_Mode	613810	634785	162800	613810	626289	618879	633700	612017	701719	267596	613810	634785	162800	613810	804674	795153	814195	1.22403e+06	1.40344e+06	535191	NS	NS	-0.418488	-0.358523	-1.7079	-0.418488	0.127179	0.099959	0.1544	1.32611	1.83901	-0.643255	metabolite_24				5-Methoxyuridine	5-Methoxyuridine		-	-	-
metabolite_312	[(2S,3R,4S,5S,6R)-4,5-dihydroxy-6-(hydroxymethyl)-2-[2,4,6-trihydroxy-3-(4-hydroxybenzoyl)phenyl]oxan-3-yl] 4-hydroxybenzoate	C26H24O12	263.058	7.37145	[M-2H]2-	neg	MoNA-export-LC-MS-MS_Negative_Mode	31370.5	46945.6	31062.5	490579	524273	497142	568197	732726	938590	85522.1	31370.5	46945.6	31062.5	490579	673600	638742	730036	1.46545e+06	1.87718e+06	171044	NS	NS	-0.930172	-0.905374	-0.930662	-0.199052	0.092342	0.036844	0.182194	1.35307	2.0086	-0.707793	metabolite_312				[(2S,3R,4S,5S,6R)-4,5-dihydroxy-6-(hydroxymethyl)-2-[2,4,6-trihydroxy-3-(4-hydroxybenzoyl)phenyl]oxan-3-yl] 4-hydroxybenzoate	[(2S,3R,4S,5S,6R)-4,5-dihydroxy-6-(hydroxymethyl)-2-[2,4,6-trihydroxy-3-(4-hydroxybenzoyl)phenyl]oxan-3-yl] 4-hydroxybenzoate		-	-	-
metabolite_107	picein	C14H18O7	279.089	7.09998	[M-H2O-H]-	neg	MoNA-export-LC-MS-MS_Negative_Mode	374931	330684	168430	239674	562717	500038	724412	575888	595361	290573	374931	330684	168430	239674	722994	642463	930745	1.15178e+06	1.19072e+06	581145	0.00788	0.0086868	-0.70531	-0.826073	-1.26891	-1.07446	0.244645	0.024854	0.811652	1.4149	1.5212	-0.142498	metabolite_107				picein	picein		-	-	-
metabolite_185	2-amino-5-[2-[[2,3-dihydroxy-2-(1-hydroxyethyl)butanoyl]oxymethyl]-4-hydroxyanilino]-5-oxopentanoic acid	C18H26N2O9	870.352	17.089	[2M+ACN+H]+	pos	MoNA-export-All_LC-MS-MS_Orbitrap	1272686	1288688	1052837	999577	1.26045e+06	1240933	1279976	1161610	1034622	711410	1272686	1288688	1052837	999577	1.61947e+06	1.59438e+06	1.64455e+06	2323220	2069244	1.42282e+06	0.01726	0.018802	-0.609171	-0.571102	-1.13219	-1.2589	0.215822	0.156153	0.275492	1.89006	1.28584	-0.252002	metabolite_185				2-amino-5-[2-[[2,3-dihydroxy-2-(1-hydroxyethyl)butanoyl]oxymethyl]-4-hydroxyanilino]-5-oxopentanoic acid	2-amino-5-[2-[[2,3-dihydroxy-2-(1-hydroxyethyl)butanoyl]oxymethyl]-4-hydroxyanilino]-5-oxopentanoic acid		-	-	-
metabolite_374	3-[(Z)-5-[6-hydroxy-5,5,8a-trimethyl-2-methylidene-3-[3,4,5-trihydroxy-6-(hydroxymethyl)oxan-2-yl]oxy-3,4,4a,6,7,8-hexahydro-1H-naphthalen-1-yl]-3-methylpent-2-enoxy]-3-oxopropanoic acid	C29H46O11	612.345	22.2141	[M+ACN+H]+	pos	MoNA-export-All_LC-MS-MS_Orbitrap	35122.8	24414.4	16630.3	45275.3	70241.9	80226.7	60257.2	63423.5	53686.5	16369.9	35122.8	24414.4	16630.3	45275.3	90248.8	103077	77420.1	126847	107373	32739.8	0.042206	0.044697	-0.776215	-1.04615	-1.24238	-0.520289	0.613414	0.936803	0.290026	1.53599	1.04509	-0.836287	metabolite_374				3-[(Z)-5-[6-hydroxy-5,5,8a-trimethyl-2-methylidene-3-[3,4,5-trihydroxy-6-(hydroxymethyl)oxan-2-yl]oxy-3,4,4a,6,7,8-hexahydro-1H-naphthalen-1-yl]-3-methylpent-2-enoxy]-3-oxopropanoic acid	3-[(Z)-5-[6-hydroxy-5,5,8a-trimethyl-2-methylidene-3-[3,4,5-trihydroxy-6-(hydroxymethyl)oxan-2-yl]oxy-3,4,4a,6,7,8-hexahydro-1H-naphthalen-1-yl]-3-methylpent-2-enoxy]-3-oxopropanoic acid		-	-	-
metabolite_174	Ethyl 2-cyano-3,3-diphenylacrylate	C18H15NO2	278.115	19.6128	[M+H]+	pos	MoNA-export-All_LC-MS-MS_Orbitrap	864585	881939	1012683	973090	1.24711e+06	1274421	1219800	1089458	1314502	57413.2	864585	881939	1012683	973090	1.60232e+06	1.63741e+06	1.56723e+06	2178916	2629004	114826	NS	NS	-0.662769	-0.638887	-0.458966	-0.513451	0.352457	0.400745	0.30417	1.14593	1.76531	-1.69454	metabolite_174				Ethyl 2-cyano-3,3-diphenylacrylate	Ethyl 2-cyano-3,3-diphenylacrylate		-	-	-
metabolite_354	4-[3,4,5-trihydroxy-6-(hydroxymethyl)oxan-2-yl]oxy-9-(3,4,5-trimethoxyphenyl)-5a,6,8a,9-tetrahydro-5H-[2]benzofuro[6,5-f][1,3]benzodioxol-8-one	C28H32O13	659.238	20.7026	[M+2ACN+H]+	pos	MoNA-export-LC-MS-MS_Positive_Mode	304051	430686	321621	383974	331034	248487	413582	307804	327643	1200	304051	430686	321621	383974	425322	319263	531381	615607	655287	2400	NS	NS	-0.510804	0.170758	-0.41624	-0.080653	0.141887	-0.428932	0.712706	1.16602	1.37957	-2.13431	metabolite_354				4-[3,4,5-trihydroxy-6-(hydroxymethyl)oxan-2-yl]oxy-9-(3,4,5-trimethoxyphenyl)-5a,6,8a,9-tetrahydro-5H-[2]benzofuro[6,5-f][1,3]benzodioxol-8-one	4-[3,4,5-trihydroxy-6-(hydroxymethyl)oxan-2-yl]oxy-9-(3,4,5-trimethoxyphenyl)-5a,6,8a,9-tetrahydro-5H-[2]benzofuro[6,5-f][1,3]benzodioxol-8-one		-	-	-
metabolite_95	N-[1-(4-methoxy-6-oxopyran-2-yl)-2-methylbutyl]acetamide	C13H19NO4	548.285	22.7445	[2M+ACN+H]+	pos	MoNA-export-LC-MS-MS_Positive_Mode	29275.1	23332.1	12071.9	68347.5	16679.9	12441.4	20918.5	67813.2	30730.9	18306.6	29275.1	23332.1	12071.9	68347.5	21430.8	15985	26876.6	135626	61461.9	36613.2	NS	NS	-0.369681	-0.528575	-0.829631	0.674969	-0.579408	-0.725008	-0.433808	2.47376	0.490873	-0.173489	metabolite_95				N-[1-(4-methoxy-6-oxopyran-2-yl)-2-methylbutyl]acetamide	N-[1-(4-methoxy-6-oxopyran-2-yl)-2-methylbutyl]acetamide		-	-	-
metabolite_437	O-PHOSPHO-SERINE	C3H8NO6P	369.006	7.18391	[2M-H]-	neg	MoNA-export-All_LC-MS-MS_Orbitrap	112854	153154	129339	75729.2	211812	241758	287088	1264744	297422	206947	112854	153154	129339	75729.2	272143	310617	368858	2529488	594844	413894	NS	NS	-0.523265	-0.468241	-0.500758	-0.573955	-0.305776	-0.253244	-0.173723	2.77636	0.134834	-0.112232	metabolite_437				O-PHOSPHO-SERINE	O-PHOSPHO-SERINE		-	-	-
metabolite_613	4-HYDROXY-3-METHYLBENZOIC ACID	C8H8O3	151.039	22.9659	[M-H]-	neg	MoNA-export-LC-MS-MS_Negative_Mode	241715	292142	233735	237687	178603	262059	72970.6	274213	253996	63294.2	241715	292142	233735	237687	229474	336700	93754.7	548425	507993	126588	NS	NS	-0.294107	0.049948	-0.348557	-0.321591	-0.377629	0.353961	-1.30362	1.79853	1.52267	-1.0796	metabolite_613				4-HYDROXY-3-METHYLBENZOIC ACID	4-HYDROXY-3-METHYLBENZOIC ACID	4-Hydroxy-3-methylbenzoic acid	HMDB0004815	68138	C21167
metabolite_40	1-isothiocyanato-8-methanesulfinyloctane	C10H19NOS2	234.097	6.76027	[M+H]+	pos	MoNA-export-LC-MS-MS_Positive_Mode	105570	28025.6	26141.5	39573.9	81752.4	163505	122629	1200	1200	53068	105570	28025.6	26141.5	39573.9	105038	210076	157557	2400	2400	106136	0.034986	0.037419	0.389469	-0.717686	-0.744587	-0.552804	0.381875	1.88158	1.13173	-1.08356	-1.08356	0.397554	metabolite_40				1-isothiocyanato-8-methanesulfinyloctane	1-isothiocyanato-8-methanesulfinyloctane		-	-	-
metabolite_141	(2S,3S,4S,5R,6R)-6-(3-benzoyloxy-2-hydroxypropoxy)-3,4,5-trihydroxyoxane-2-carboxylic acid	C16H20O10	372.104	10.3052	[M]+	both	MoNA-export-LC-MS-MS_Positive_Mode	1200	1200	1200	1200	567891	590080	545703	1200	1200	1200	1200	1200	1200	1200	729642	758151	701134	2400	2400	2400	1.1851e-10	1.914e-08	-0.622067	-0.622067	-0.622067	-0.622067	1.44808	1.5291	1.36706	-0.618656	-0.618656	-0.618656	metabolite_141				(2S,3S,4S,5R,6R)-6-(3-benzoyloxy-2-hydroxypropoxy)-3,4,5-trihydroxyoxane-2-carboxylic acid	(2S,3S,4S,5R,6R)-6-(3-benzoyloxy-2-hydroxypropoxy)-3,4,5-trihydroxyoxane-2-carboxylic acid		-	-	-
metabolite_161	methyl 2-(4a,6,10a-trihydroxy-1-methyl-5,10-dioxo-3,4-dihydro-1H-benzo[g]isochromen-3-yl)acetate	C17H18O8	217.083	7.63662	[M+2ACN+2H]2+	pos	MoNA-export-All_LC-MS-MS_Orbitrap	73650.4	135903	80663.9	111851	630265	650181	610348	53500.7	71730.5	80576.5	73650.4	135903	80663.9	111851	809782	835371	784192	107001	143461	161153	1.0402e-08	1.5273e-07	-0.745376	-0.560253	-0.72452	-0.631777	1.44369	1.51978	1.36759	-0.646199	-0.537777	-0.485166	metabolite_161				methyl 2-(4a,6,10a-trihydroxy-1-methyl-5,10-dioxo-3,4-dihydro-1H-benzo[g]isochromen-3-yl)acetate	methyl 2-(4a,6,10a-trihydroxy-1-methyl-5,10-dioxo-3,4-dihydro-1H-benzo[g]isochromen-3-yl)acetate		-	-	-
metabolite_434	L-CYSTEINE	C3H7NO2S	152.036	6.9487	[M+CH3OH-H]-	neg	MoNA-export-All_LC-MS-MS_Orbitrap	18923.1	12000	14667.2	12000	195767	152092	119666	12000	12000	12000	18923.1	12000	14667.2	12000	251527	195412	153750	24000	24000	24000	7.0744e-05	9.935e-05	-0.595278	-0.671447	-0.642102	-0.671447	1.9639	1.34651	0.888128	-0.53942	-0.53942	-0.53942	metabolite_434				L-CYSTEINE	L-CYSTEINE	L-Cysteine	HMDB0000574	5862	C00097
metabolite_352	[(2R,3S,4S,5R,6S)-6-[3,5-dihydroxy-4-[3-(4-hydroxyphenyl)propanoyl]phenoxy]-3,4,5-trihydroxyoxan-2-yl]methyl 3,4,5-trihydroxybenzoate	C28H28O14	630.181	20.1602	[M+ACN+H]+	pos	MoNA-export-All_LC-MS-MS_Orbitrap	379826	474237	407421	431105	578384	580496	576273	127588	228291	219085	379826	474237	407421	431105	743124	745838	740411	255176	456583	438170	0.0004317	0.00054046	-0.734112	-0.189932	-0.575057	-0.438546	1.35992	1.37556	1.34428	-1.45259	-0.291694	-0.397822	metabolite_352				[(2R,3S,4S,5R,6S)-6-[3,5-dihydroxy-4-[3-(4-hydroxyphenyl)propanoyl]phenoxy]-3,4,5-trihydroxyoxan-2-yl]methyl 3,4,5-trihydroxybenzoate	[(2R,3S,4S,5R,6S)-6-[3,5-dihydroxy-4-[3-(4-hydroxyphenyl)propanoyl]phenoxy]-3,4,5-trihydroxyoxan-2-yl]methyl 3,4,5-trihydroxybenzoate		-	-	-
metabolite_563	CATECHOL	C6H6O2	110.035	7.69055	[M]+	pos	MoNA-export-LC-MS-MS_Positive_Mode	30089.5	34331.7	30089.5	11780.7	130245	253608	6882.49	12487.6	104668	12041.5	30089.5	34331.7	30089.5	11780.7	167342	325842	8842.82	24975.2	209336	24082.9	NS	NS	-0.518227	-0.479373	-0.518227	-0.685915	0.73886	2.19054	-0.712823	-0.565068	1.12347	-0.57324	metabolite_563				CATECHOL	CATECHOL	Catechol	-	3390	C00090
metabolite_129	7-Methoxyflavonol	C16H12O4	578.175	18.2051	[2M+ACN+H]+	pos	MoNA-export-All_LC-MS-MS_Orbitrap	253071	290756	84035.6	276268	204341	116647	292035	97400.9	110168	93869.7	253071	290756	84035.6	276268	262543	149872	375215	194802	220336	187739	NS	NS	0.290704	0.754757	-1.79082	0.576353	0.407344	-0.980105	1.79479	-0.426832	-0.1124	-0.513798	metabolite_129				7-Methoxyflavonol	7-Methoxyflavonol		-	-	-
metabolite_339	Quercetin-3,4'-O-di-beta-glucoside	C27H30O17	627.163	23.936	[M+H]+	pos	MoNA-export-LC-MS-MS_Positive_Mode	159677	12150	1200	1200	122631	1200	245262	1200	1200	1200	159677	12150	1200	1200	157560	1541.79	315120	2400	2400	2400	NS	NS	0.863914	-0.490329	-0.590846	-0.590846	0.844481	-0.587708	2.29082	-0.57983	-0.57983	-0.57983	metabolite_339				Quercetin-3,4'-O-di-beta-glucoside	Quercetin-3,4'-O-di-beta-glucoside		-	-	-
metabolite_370	2-[(6,7-dimethoxy-1,2,3,4-tetrahydroisoquinolin-1-yl)methyl]-3-ethyl-9,10-dimethoxy-5-oxido-2,3,4,6,7,11b-hexahydro-1H-benzo[a]quinolizin-5-ium	C29H40N2O5	536.31	26.2967	[M+ACN-H]-	neg	MoNA-export-All_LC-MS-MS_Orbitrap	290213	292887	253391	10977.8	341580	28756.2	337040	10106.4	24032.5	12135.7	290213	292887	253391	10977.8	438871	36946.7	433039	20212.8	48065.1	24271.3	NS	NS	0.600038	0.615271	0.390261	-0.990757	1.44693	-0.842813	1.41371	-0.938146	-0.779472	-0.915025	metabolite_370				2-[(6,7-dimethoxy-1,2,3,4-tetrahydroisoquinolin-1-yl)methyl]-3-ethyl-9,10-dimethoxy-5-oxido-2,3,4,6,7,11b-hexahydro-1H-benzo[a]quinolizin-5-ium	2-[(6,7-dimethoxy-1,2,3,4-tetrahydroisoquinolin-1-yl)methyl]-3-ethyl-9,10-dimethoxy-5-oxido-2,3,4,6,7,11b-hexahydro-1H-benzo[a]quinolizin-5-ium		-	-	-
metabolite_59	(Z)-2-methyl-4-[(2R,3R,4S,5S,6R)-3,4,5-trihydroxy-6-(hydroxymethyl)oxan-2-yl]oxybut-2-enenitrile	C11H17NO6	560.241	20.616	[2M+ACN+H]+	pos	MoNA-export-All_LC-MS-MS_Orbitrap	1373519	1602012	1373519	1299302	884976	1.32746e+06	1769951	1200	1200	1200	1373519	1602012	1373519	1299302	1.13704e+06	1.70556e+06	2.27408e+06	2400	2400	2400	0.00060637	0.0007433	0.369189	0.653894	0.369189	0.276713	0.074533	0.782919	1.4913	-1.33925	-1.33925	-1.33925	metabolite_59				(Z)-2-methyl-4-[(2R,3R,4S,5S,6R)-3,4,5-trihydroxy-6-(hydroxymethyl)oxan-2-yl]oxybut-2-enenitrile	(Z)-2-methyl-4-[(2R,3R,4S,5S,6R)-3,4,5-trihydroxy-6-(hydroxymethyl)oxan-2-yl]oxybut-2-enenitrile		-	-	-
metabolite_260	COENZYME A	C21H36N7O16P3S	382.551	15.8848	[M-2H]2-	neg	MoNA-export-LC-MS-MS_Negative_Mode	1428.85	2128.86	2367.57	2168.07	1980.78	2263.84	2693.72	1479.04	1200	1200	1428.85	2128.86	2367.57	2168.07	2544.96	2908.65	3460.96	2958.08	2400	2400	NS	NS	-0.478303	0.111421	0.312527	0.144457	0.461965	0.768353	1.23365	0.810002	-1.68204	-1.68204	metabolite_260				COENZYME A	COENZYME A	Coenzyme A	HMDB0001423	87642	C00010
metabolite_554	D-Glucose-6-phosphate	C6H13O9P	519.053	6.70558	[2M-H]-	neg	MoNA-export-LC-MS-MS_Negative_Mode	25796.3	27539	49266.1	31991.1	37196.8	56192.9	53389.6	21366.6	12000	12000	25796.3	27539	49266.1	31991.1	47791.4	72198.2	68596.4	42733.3	24000	24000	0.017962	0.019501	-0.865443	-0.768733	0.437024	-0.521662	0.355185	1.70965	1.50977	0.074479	-0.96513	-0.96513	metabolite_554				D-Glucose-6-phosphate	D-Glucose-6-phosphate	G6P	-	71668263	-
metabolite_202	[(2R,3R,4R,5R)-2-(2,4-dioxopyrimidin-1-yl)-4-hydroxy-5-(hydroxymethyl)oxolan-3-yl] 2,4-dimethoxy-6-methylbenzoate	C19H22N2O9	505.196	21.9295	[M+2ACN+H]+	pos	MoNA-export-All_LC-MS-MS_Orbitrap	12642.1	329728	329728	351020	19084.7	1200	38169.3	38939.2	503041	38939.2	12642.1	329728	329728	351020	24520.5	1541.79	49041	77878.4	1.00608e+06	77878.4	NS	NS	-0.691287	0.336054	0.336054	0.405038	-0.652802	-0.727252	-0.573357	-0.479925	2.5274	-0.479925	metabolite_202				[(2R,3R,4R,5R)-2-(2,4-dioxopyrimidin-1-yl)-4-hydroxy-5-(hydroxymethyl)oxolan-3-yl] 2,4-dimethoxy-6-methylbenzoate	[(2R,3R,4R,5R)-2-(2,4-dioxopyrimidin-1-yl)-4-hydroxy-5-(hydroxymethyl)oxolan-3-yl] 2,4-dimethoxy-6-methylbenzoate		-	-	-
metabolite_239	[3-hydroxy-2-methyl-4-(7-oxofuro[3,2-g]chromen-9-yl)oxybutan-2-yl] (Z)-2-methylbut-2-enoate	C21H22O7	387.141	24.058	[M+H]+	pos	MoNA-export-LC-MS-MS_Positive_Mode	353015	304416	293422	304416	159268	318537	238902	1200	338038	1200	353015	304416	293422	304416	204632	409265	306948	2400	676076	2400	NS	NS	0.346086	0.096228	0.039708	0.096228	-0.416782	0.635278	0.109248	-1.4565	2.00701	-1.4565	metabolite_239				[3-hydroxy-2-methyl-4-(7-oxofuro[3,2-g]chromen-9-yl)oxybutan-2-yl] (Z)-2-methylbut-2-enoate	[3-hydroxy-2-methyl-4-(7-oxofuro[3,2-g]chromen-9-yl)oxybutan-2-yl] (Z)-2-methylbut-2-enoate		-	-	-
metabolite_528	6-[6-[[10-acetyloxy-7,8-dihydroxy-8a-(hydroxymethyl)-4,4,6a,6b,11,11,14b-heptamethyl-9-(2-methylpropanoyloxy)-1,2,3,4a,5,6,7,8,9,10,12,12a,14,14a-tetradecahydropicen-3-yl]oxy]-4,5-dihydroxy-2-methyloxan-3-yl]oxy-4-[4,5-dihydroxy-6-(hydroxymethyl)-3-[3,4,5-trihydroxy-6-(hydroxymethyl)oxan-2-yl]oxyoxan-2-yl]oxy-3,5-dihydroxyoxane-2-carboxylic acid	C60H96O28	631.297	18.7913	[M-2H]2-	neg	MoNA-export-All_LC-MS-MS_Orbitrap	341543	370610	331698	313099	360771	377731	373953	113259	409348	125806	341543	370610	331698	313099	463529	485319	480465	226517	818697	251612	NS	NS	-0.392048	-0.221368	-0.449859	-0.559072	0.324252	0.452204	0.423699	-1.06748	2.40979	-0.920122	metabolite_528				6-[6-[[10-acetyloxy-7,8-dihydroxy-8a-(hydroxymethyl)-4,4,6a,6b,11,11,14b-heptamethyl-9-(2-methylpropanoyloxy)-1,2,3,4a,5,6,7,8,9,10,12,12a,14,14a-tetradecahydropicen-3-yl]oxy]-4,5-dihydroxy-2-methyloxan-3-yl]oxy-4-[4,5-dihydroxy-6-(hydroxymethyl)-3-[3,4,5-trihydroxy-6-(hydroxymethyl)oxan-2-yl]oxyoxan-2-yl]oxy-3,5-dihydroxyoxane-2-carboxylic acid
metabolite_15	XANTHOSINE 5'-MONOPHOSPHATE	C10H13N4O9P	363.029	9.03642	[M-H]-	neg	MoNA-export-All_LC-MS-MS_Orbitrap	561567	395408	290974	268926	175175	209558	189419	163122	170742	181786	561567	395408	290974	268926	225070	269246	243370	326244	341483	363572	NS	NS	2.37491	0.681161	-0.383399	-0.608149	-1.05521	-0.604893	-0.868656	-0.023873	0.131467	0.356634	metabolite_15				XANTHOSINE 5'-MONOPHOSPHATE	XANTHOSINE 5'-MONOPHOSPHATE	Xanthylic acid	HMDB0001554	73323	C00655
metabolite_120	(4R)-3-methylidene-4-[(E)-3-methyl-4-(4-methyl-5-oxooxolan-2-yl)but-2-enyl]oxolan-2-one	C15H20O4	265.148	4.05177	[M+H]+	pos	MoNA-export-LC-MS-MS_Positive_Mode	13900000	16452.5	231323	1244942	179216	179770	178661	356485	159040	210648	13900000	16452.5	231323	1244942	230261	230974	229549	712970	318079	421296	NS	NS	2.83671	-0.405695	-0.355514	-0.11879	-0.355762	-0.355595	-0.355928	-0.243029	-0.335253	-0.311147	metabolite_120				(4R)-3-methylidene-4-[(E)-3-methyl-4-(4-methyl-5-oxooxolan-2-yl)but-2-enyl]oxolan-2-one	(4R)-3-methylidene-4-[(E)-3-methyl-4-(4-methyl-5-oxooxolan-2-yl)but-2-enyl]oxolan-2-one		-	-	-
metabolite_126	2-[(4-hydroxy-3,5-dimethoxyphenyl)methoxy]-6-(hydroxymethyl)oxane-3,4,5-triol	C15H22O9	391.128	6.19727	[M+FA-H]-	neg	MoNA-export-All_LC-MS-MS_Orbitrap	860202	377361	333728	361329	210595	226711	168454	178558	147603	212839	860202	377361	333728	361329	270578	291284	216434	357116	295206	425678	NS	NS	2.68374	-0.008534	-0.251827	-0.097926	-0.603945	-0.48849	-0.905848	-0.12142	-0.466625	0.260877	metabolite_126				2-[(4-hydroxy-3,5-dimethoxyphenyl)methoxy]-6-(hydroxymethyl)oxane-3,4,5-triol	2-[(4-hydroxy-3,5-dimethoxyphenyl)methoxy]-6-(hydroxymethyl)oxane-3,4,5-triol		-	-	-
metabolite_355	3-[(2S,3R,4S,5S,6R)-4,5-dihydroxy-6-(hydroxymethyl)-3-[(2S,3R,4S,5R,6R)-3,4,5-trihydroxy-6-(hydroxymethyl)oxan-2-yl]oxyoxan-2-yl]oxy-5-hydroxy-2-(4-hydroxyphenyl)-7-methoxychromen-4-one	C28H32O16	666.209	24.3104	[M+ACN+H]+	pos	MoNA-export-LC-MS-MS_Positive_Mode	286637	204396	134190	129558	125361	127276	123446	116183	126813	95098.5	286637	204396	134190	129558	161067	163527	158607	232366	253626	190197	NS	NS	1.81906	0.247951	-1.09326	-1.18174	-0.579803	-0.532807	-0.6268	0.782286	1.18843	-0.02331	metabolite_355				3-[(2S,3R,4S,5S,6R)-4,5-dihydroxy-6-(hydroxymethyl)-3-[(2S,3R,4S,5R,6R)-3,4,5-trihydroxy-6-(hydroxymethyl)oxan-2-yl]oxyoxan-2-yl]oxy-5-hydroxy-2-(4-hydroxyphenyl)-7-methoxychromen-4-one	3-[(2S,3R,4S,5S,6R)-4,5-dihydroxy-6-(hydroxymethyl)-3-[(2S,3R,4S,5R,6R)-3,4,5-trihydroxy-6-(hydroxymethyl)oxan-2-yl]oxyoxan-2-yl]oxy-5-hydroxy-2-(4-hydroxyphenyl)-7-methoxychromen-4-one		-	-	-
metabolite_315	Quercetin-3-O-vicianoside	C26H28O16	596.134	9.07596	[M]-	neg	MoNA-export-LC-MS-MS_Negative_Mode	411997	297085	168268	181069	27112.9	111445	141932	195083	158513	54660.4	411997	297085	168268	181069	34835.4	143188	182359	390166	317026	109321	NS	NS	1.51599	0.591653	-0.444531	-0.341563	-1.51785	-0.64627	-0.331188	1.34039	0.752058	-0.918695	metabolite_315				Quercetin-3-O-vicianoside	Quercetin-3-O-vicianoside		-	-	-
metabolite_639	Tris(1-chloro-2-propyl)phosphate	C9H18Cl3O4P	325.997	9.11228	[M]-	neg	MoNA-export-All_LC-MS-MS_Orbitrap	499744	317343	12000	12000	12000	12000	12000	164367	114000	12000	499744	317343	12000	12000	15417.9	15417.9	15417.9	328734	228000	24000	NS	NS	1.94431	0.939474	-0.742649	-0.742649	-0.72382	-0.72382	-0.72382	1.00223	0.447286	-0.676542	metabolite_639				Tris(1-chloro-2-propyl)phosphate	Tris(1-chloro-2-propyl)phosphate		-	-	-
metabolite_22	THYMIDINE	C10H14N2O5	241.083	9.0432	[M-H]-	both	MoNA-export-All_LC-MS-MS_Orbitrap	890665	853855	659140	708544	263806	336059	342920	412487	390353	305739	890665	853855	659140	708544	338945	431778	440592	824975	780706	611479	0.0037819	0.0043318	1.21686	1.02754	0.026087	0.28018	-1.62074	-1.14328	-1.09794	0.879006	0.651326	-0.219044	metabolite_22				THYMIDINE	THYMIDINE	Thymidine	HMDB0000273	5789	C00214
metabolite_123	S-Adenosyl-L-methionine	C15H22N6O5S	443.141	10.344	[M+FA-H]-	neg	MoNA-export-All_LC-MS-MS_Orbitrap	393210	426636	230884	390453	102460	123836	158779	197435	202981	133587	393210	426636	230884	390453	131644	159108	204003	394871	405962	267174	0.019349	0.020973	0.816149	1.11007	-0.611221	0.791905	-1.48387	-1.24237	-0.847594	0.830754	0.928284	-0.292113	metabolite_123				S-Adenosyl-L-methionine	S-Adenosyl-L-methionine	S-Adenosylmethionine	HMDB0001185	34756	C00019
metabolite_43	Xanthurenic acid	C10H7NO4	411.086	11.7723	[2M+H]+	pos	MoNA-export-LC-MS-MS_Positive_Mode	203907	246351	119896	156531	65249.9	66991.4	63508.4	68504.2	72346.9	59341.7	203907	246351	119896	156531	83834.9	86072.4	81597.4	137008	144694	118683	0.029472	0.031679	1.22922	2.01912	-0.334272	0.347523	-1.00539	-0.96375	-1.04703	-0.015803	0.12723	-0.356839	metabolite_43				Xanthurenic acid	Xanthurenic acid	Xanthurenic acid	HMDB0000881	5699	C02470
metabolite_501	2-HYDROXY-4-(METHYLTHIO)BUTYRIC ACID	C5H10O3S	149.027	20.8085	[M-H]-	neg	MoNA-export-LC-MS-MS_Negative_Mode	705222	736146	520663	553656	269138	272082	281005	265706	250296	218218	705222	736146	520663	553656	345796	349578	361043	531412	500592	436436	0.005845	0.006544	1.45617	1.68002	0.120225	0.359045	-1.14557	-1.11819	-1.0352	0.198029	-0.025064	-0.48946	metabolite_501				2-HYDROXY-4-(METHYLTHIO)BUTYRIC ACID	2-HYDROXY-4-(METHYLTHIO)BUTYRIC ACID	(±)-2-Hydroxy-4-(methylthio)butanoic acid	HMDB0037115	11427	-
metabolite_472	ACETOACETIC ACID	C4H6O3	101.023	8.0199	[M-H]-	neg	MoNA-export-LC-MS-MS_Negative_Mode	4.57434e+06	4.64598e+06	4048052	3.95232e+06	2.82579e+06	2.47722e+06	2.75484e+06	2.02656e+06	2178402	2.05571e+06	4.57434e+06	4.64598e+06	4048052	3.95232e+06	3.63066e+06	3.1828e+06	3.5395e+06	4.05311e+06	4356804	4.11143e+06	0.012275	0.013462	1.22621	1.38175	0.083692	-0.124126	-0.822434	-1.79468	-1.02033	0.094674	0.753965	0.22128	metabolite_472				ACETOACETIC ACID	ACETOACETIC ACID	Acetoacetic acid	HMDB0000060	96	C00164
metabolite_150	2-[2-hydroxy-1-(4-methoxyphenyl)propoxy]-6-(hydroxymethyl)oxane-3,4,5-triol	C16H24O8	689.307	23.4298	[2M+H]+	pos	MoNA-export-All_LC-MS-MS_Orbitrap	218676	180593	175472	164146	92355	60743.1	123967	115069	127759	121517	218676	180593	175472	164146	118660	78044.4	159276	230138	255518	243034	0.0027774	0.0032039	0.645552	-0.031325	-0.122357	-0.323655	-1.13211	-1.854	-0.410212	0.849271	1.30036	1.07847	metabolite_150				2-[2-hydroxy-1-(4-methoxyphenyl)propoxy]-6-(hydroxymethyl)oxane-3,4,5-triol	2-[2-hydroxy-1-(4-methoxyphenyl)propoxy]-6-(hydroxymethyl)oxane-3,4,5-triol		-	-	-
metabolite_321	licoricidin	C26H32O5	424.221	22.3029	[M]-	neg	MoNA-export-LC-MS-MS_Negative_Mode	644821	616085	502506	464885	296666	327525	323996	337383	329682	316783	644821	616085	502506	464885	381165	420813	416280	674766	659364	633566	0.00386	0.0044134	0.896527	0.647356	-0.337461	-0.663663	-1.38958	-1.0458	-1.08511	1.15617	1.02262	0.798935	metabolite_321				licoricidin	licoricidin	Licoricidin	HMDB0034183	9845260	C16986
metabolite_347	(2E,6E,11E,13E)-18-(2,6-dioxopiperidin-4-yl)-9-hydroxy-8-methoxy-10,12,14-trimethyl-15-oxooctadeca-2,6,11,13-tetraenoic acid	C27H39NO7	572.337	25.5355	[M+2ACN+H]+	pos	MoNA-export-LC-MS-MS_Positive_Mode	80824.8	64353.6	50301.4	47976.5	28934.9	30068.1	27801.7	44334.4	36293.8	41031.6	80824.8	64353.6	50301.4	47976.5	37176.4	38632.3	35720.4	88668.8	72587.6	82063.1	0.0050729	0.0057192	1.03194	0.222327	-0.468385	-0.582665	-1.11353	-1.04196	-1.18509	1.4175	0.627053	1.09281	metabolite_347				(2E,6E,11E,13E)-18-(2,6-dioxopiperidin-4-yl)-9-hydroxy-8-methoxy-10,12,14-trimethyl-15-oxooctadeca-2,6,11,13-tetraenoic acid	(2E,6E,11E,13E)-18-(2,6-dioxopiperidin-4-yl)-9-hydroxy-8-methoxy-10,12,14-trimethyl-15-oxooctadeca-2,6,11,13-tetraenoic acid		-	-	-
metabolite_264	1,2,9,10-tetramethoxy-6-methyl-5,6-dihydro-4H-dibenzo[de,g]quinoline-7-carbaldehyde	C22H23NO5	804.352	20.5141	[2M+ACN+H]+	pos	MoNA-export-LC-MS-MS_Positive_Mode	571288	565579	346888	309455	272101	184846	359356	269534	297572	363573	571288	565579	346888	309455	349603	237496	461711	539067	595144	727145	NS	NS	0.652382	0.615488	-0.797786	-1.03969	-0.780236	-1.50472	-0.055749	0.444159	0.806553	1.6596	metabolite_264				1,2,9,10-tetramethoxy-6-methyl-5,6-dihydro-4H-dibenzo[de,g]quinoline-7-carbaldehyde	1,2,9,10-tetramethoxy-6-methyl-5,6-dihydro-4H-dibenzo[de,g]quinoline-7-carbaldehyde		-	-	-
metabolite_57	2-O-Methylguanosine	C11H15N5O5	296.1	16.58	[M-H]-	neg	MoNA-export-LC-MS-MS_Negative_Mode	199574	184122	126788	127026	73488.4	69279.3	80796.1	72963.3	84945.6	98673	199574	184122	126788	127026	94419.9	89012	103809	145927	169891	197346	0.028844	0.031055	1.32719	0.959541	-0.404545	-0.398885	-1.17465	-1.30332	-0.951269	0.050797	0.620969	1.27418	metabolite_57				2-O-Methylguanosine	2-O-Methylguanosine	2-Methylguanosine	HMDB0005862	3035422	NA
metabolite_543	2-Hydroxyisocaproic acid	C6H12O3	131.07	24.747	[M-H]-	neg	MoNA-export-LC-MS-MS_Negative_Mode	9629432	8922963	6191490	6541834	4375231	4282146	4311142	4316777	4741036	4643208	9629432	8922963	6191490	6541834	5.62142e+06	5.50182e+06	5.53907e+06	8633554	9482072	9286416	0.017947	0.019501	1.1678	0.773889	-0.749111	-0.553768	-1.06697	-1.13365	-1.11288	0.612522	1.08563	0.976541	metabolite_543				2-Hydroxyisocaproic acid	2-Hydroxyisocaproic acid	Leucinic acid	HMDB0000665	92779	-
metabolite_551	GLUCOSAMINIC ACID	C6H13NO6	176.056	7.20376	[M-H2O-H]-	neg	MoNA-export-LC-MS-MS_Negative_Mode	9308169	9609362	6895014	6824216	3765585	3926527	4113435	4141831	4709950	4663876	9308169	9609362	6895014	6824216	4.83813e+06	5.04491e+06	5.28505e+06	8283662	9419900	9327752	0.0054162	0.0060744	0.935993	1.09051	-0.301952	-0.338272	-1.35713	-1.25105	-1.12786	0.410422	0.993311	0.946039	metabolite_551				GLUCOSAMINIC ACID	GLUCOSAMINIC ACID		-	-	-
metabolite_573	N-ACETYL-ASPARTIC ACID	C6H9NO5	176.056	7.1946	[M+H]+	pos	MoNA-export-LC-MS-MS_Positive_Mode	9308169	9609362	6895014	6824216	4019981	3926527	4113435	4141831	4709950	4663876	9308169	9609362	6895014	6824216	5.16498e+06	5.04491e+06	5.28505e+06	8283662	9419900	9327752	0.0062223	0.0069543	0.941994	1.10033	-0.326615	-0.363833	-1.2361	-1.29922	-1.17298	0.403405	1.00073	0.952289	metabolite_573				N-ACETYL-ASPARTIC ACID	N-ACETYL-ASPARTIC ACID	N-Acetyl-L-aspartic acid	HMDB0000812	65065	C01042
metabolite_248	5-(1,2,3,4,5,6-hexahydroxyhexoxy)-6-hydroxy-3-methoxy-9-methyl-4,5-dihydro-3H-pyrano[3,4-h][1]benzoxepine-2,7-dione	C21H26O13	526.154	7.95702	[M+ACN-H]-	neg	MoNA-export-All_LC-MS-MS_Orbitrap	364120	471792	312971	389070	216903	177372	220294	194073	221975	207276	364120	471792	312971	389070	278683	227892	283039	388145	443950	414552	0.013944	0.015242	0.084685	1.44594	-0.561965	0.400119	-0.995461	-1.63758	-0.940382	0.38843	1.09394	0.722277	metabolite_248				5-(1,2,3,4,5,6-hexahydroxyhexoxy)-6-hydroxy-3-methoxy-9-methyl-4,5-dihydro-3H-pyrano[3,4-h][1]benzoxepine-2,7-dione	5-(1,2,3,4,5,6-hexahydroxyhexoxy)-6-hydroxy-3-methoxy-9-methyl-4,5-dihydro-3H-pyrano[3,4-h][1]benzoxepine-2,7-dione		-	-	-
metabolite_460	2-[[6-[[17-[5,6-dimethyl-3-[3,4,5-trihydroxy-6-(hydroxymethyl)oxan-2-yl]oxyhept-5-en-2-yl]-1-hydroxy-10,13-dimethyl-2,3,4,7,8,9,11,12,14,15,16,17-dodecahydro-1H-cyclopenta[a]phenanthren-3-yl]oxy]-3,4,5-trihydroxyoxan-2-yl]methoxy]-6-(hydroxymethyl)oxane-3,4,5-triol	C46H76O18	457.24	23.0357	[M-2H]2-	neg	MoNA-export-All_LC-MS-MS_Orbitrap	264402	373130	257795	259105	111460	99177.7	130486	157838	154218	181734	264402	373130	257795	259105	143207	127426	167652	315677	308436	363468	0.0023351	0.0027179	0.072947	1.31759	-0.002684	0.012308	-1.31441	-1.49506	-1.03458	0.659905	0.577012	1.20698	metabolite_460				2-[[6-[[17-[5,6-dimethyl-3-[3,4,5-trihydroxy-6-(hydroxymethyl)oxan-2-yl]oxyhept-5-en-2-yl]-1-hydroxy-10,13-dimethyl-2,3,4,7,8,9,11,12,14,15,16,17-dodecahydro-1H-cyclopenta[a]phenanthren-3-yl]oxy]-3,4,5-trihydroxyoxan-2-yl]methoxy]-6-(hydroxymethyl)oxane-3,4,5-triol	2-[[6-[[17-[5,6-dimethyl-3-[3,4,5-trihydroxy-6-(hydroxymethyl)oxan-2-yl]oxyhept-5-en-2-yl]-1-hydroxy-10,13-dimethyl-2,3,4,7,8,9,11,12,14,15,16,17-dodecahydro-1H-cyclopenta[a]phenanthren-3-yl]oxy]-3,4,5-trihydroxyoxan-2-yl]methoxy]-6-(hydroxymethyl)oxane-3,4,5-triol		-	-	-
metabolite_416	Pyrrhoxanthinol	C37H46O5	570.336	25.562	[M]+	pos	MoNA-export-LC-MS-MS_Positive_Mode	1092052	1076302	656905	728261	482154	480508	483800	538531	623617	673356	1092052	1076302	656905	728261	619485	617370	621600	1.07706e+06	1.24723e+06	1.34671e+06	0.0089499	0.0098327	0.639353	0.584553	-0.874699	-0.626424	-1.0049	-1.01226	-0.997541	0.587196	1.1793	1.52542	metabolite_416				Pyrrhoxanthinol	Pyrrhoxanthinol	Pyrrhoxanthinol	HMDB0035696	131751849	-
metabolite_515	ALPHA-KETOGLUTARIC ACID	C5H6O5	145.013	8.33458	[M-H]-	both	MoNA-export-LC-MS-MS_Negative_Mode	4770424	5078992	4141123	4190091	3170231	3021798	3137656	2551840	2929321	2716628	4770424	5078992	4141123	4190091	4.0732e+06	3.88249e+06	4.03135e+06	5103680	5858642	5433256	0.0049188	0.0055552	0.165976	0.614837	-0.749443	-0.678211	-0.848247	-1.12567	-0.909129	0.65075	1.74896	1.13017	metabolite_515				ALPHA-KETOGLUTARIC ACID	ALPHA-KETOGLUTARIC ACID	Oxoglutaric acid	HMDB0000208	51	C00026
metabolite_511	Guanine	C5H5N5O	150.041	7.5473	[M-H]-	neg	MoNA-export-LC-MS-MS_Negative_Mode	11400000	12200000	10100000	9318829	7165832	7343196	7485114	6018348	6081938	5642502	11400000	12200000	10100000	9318829	9.20686e+06	9.43474e+06	9.61708e+06	12036696	12163876	11285004	0.036198	0.038523	0.574587	1.20976	-0.45757	-1.0778	-1.1667	-0.985764	-0.840992	1.0801	1.18108	0.483284	metabolite_511				Guanine	Guanine	Guanine	HMDB0000132	764	C00242
metabolite_522	CITRAMALATE	C5H8O5	147.029	8.9254	[M-H]-	both	MoNA-export-All_LC-MS-MS_Orbitrap	3.39652e+06	3.41083e+06	2.43669e+06	2.5636e+06	1672790	1.73867e+06	1.77623e+06	1.89291e+06	2.11478e+06	1.68327e+06	3.39652e+06	3.41083e+06	2.43669e+06	2.5636e+06	2.14925e+06	2.23389e+06	2.28215e+06	3.78583e+06	4.22957e+06	3.36654e+06	0.0072864	0.0080877	0.555844	0.575199	-0.742145	-0.570519	-1.13086	-1.01639	-0.951129	1.08231	1.68239	0.5153	metabolite_522				CITRAMALATE	CITRAMALATE	Citramalic acid	HMDB0000426	1081	C00815
metabolite_122	4-amino-2-hydroxy-5-[[1-hydroxy-1-(5-oxo-6-bicyclo[4.1.0]hept-3-enyl)propan-2-yl]amino]-5-oxopentanoic acid	C15H22N2O6	651.289	26.9756	[2M-H]-	neg	MoNA-export-All_LC-MS-MS_Orbitrap	423777	391336	338218	455403	120407	46144.9	128536	83699.1	129668	115768	423777	391336	338218	455403	154702	59288.3	165146	167398	259336	231537	0.00057793	0.00071113	1.20158	0.956667	0.555658	1.44033	-0.829764	-1.55008	-0.750916	-0.733918	-0.039844	-0.249712	metabolite_122				4-amino-2-hydroxy-5-[[1-hydroxy-1-(5-oxo-6-bicyclo[4.1.0]hept-3-enyl)propan-2-yl]amino]-5-oxopentanoic acid	4-amino-2-hydroxy-5-[[1-hydroxy-1-(5-oxo-6-bicyclo[4.1.0]hept-3-enyl)propan-2-yl]amino]-5-oxopentanoic acid		-	-	-
metabolite_203	aloenin	C19H22O10	443.157	26.883	[M+CH3OH+H]+	pos	MoNA-export-All_LC-MS-MS_Orbitrap	590035	621283	599591	601024	246718	196624	296812	181869	227395	254556	590035	621283	599591	601024	316990	252628	381352	363738	454790	509112	0.00060461	0.00074255	0.899461	1.13178	0.970507	0.981161	-1.13056	-1.60907	-0.652048	-0.783	-0.106049	0.297821	metabolite_203				aloenin	aloenin		-	-	-
metabolite_350	N-[3-[5,8-bis[3-[acetyl(hydroxy)amino]propyl]-3,6,9,12,15,18-hexaoxo-1,4,7,10,13,16-hexazacyclooctadec-2-yl]propyl]-N-hydroxyacetamide	C27H45N9O12	720.357	23.5036	[M+CH3OH+H]+	both	MoNA-export-LC-MS-MS_Positive_Mode	865234	1040564	732527	766625	222938	230367	215508	173236	231423	263817	865234	1040564	732527	766625	286436	295982	276891	346471	462845	527634	0.00043772	0.00054694	1.11219	1.75129	0.628447	0.752741	-0.997624	-0.96283	-1.03242	-0.778787	-0.354586	-0.118421	metabolite_350				N-[3-[5,8-bis[3-[acetyl(hydroxy)amino]propyl]-3,6,9,12,15,18-hexaoxo-1,4,7,10,13,16-hexazacyclooctadec-2-yl]propyl]-N-hydroxyacetamide	N-[3-[5,8-bis[3-[acetyl(hydroxy)amino]propyl]-3,6,9,12,15,18-hexaoxo-1,4,7,10,13,16-hexazacyclooctadec-2-yl]propyl]-N-hydroxyacetamide		-	-	-
metabolite_393	(1R,2S,4R,5S,6S,11R,12R,14S,16R)-5,6,11-trihydroxy-4-(hydroxymethyl)-8,12,15,15-tetramethyl-7-oxo-3-oxapentacyclo[9.5.0.0Ã‚Â²,Ã¢ÂÂ´.0Ã¢ÂÂ¶,Ã‚Â¹Ã¢ÂÂ°.0Ã‚Â¹Ã¢ÂÂ´,Ã‚Â¹Ã¢ÂÂ¶]hexadec-8-en-14-yl dodecanoate	C32H50O8	607.347	26.4594	[M+FA-H]-	neg	MoNA-export-All_LC-MS-MS_Orbitrap	1.01857e+06	995082	804673	913976	316972	314731	321751	331273	349317	311329	1.01857e+06	995082	804673	913976	407255	404374	413395	662546	698634	622658	5.5899e-05	8.0068e-05	1.36622	1.26732	0.465539	0.925796	-1.20793	-1.22006	-1.18208	-0.132938	0.019023	-0.300898	metabolite_393				(1R,2S,4R,5S,6S,11R,12R,14S,16R)-5,6,11-trihydroxy-4-(hydroxymethyl)-8,12,15,15-tetramethyl-7-oxo-3-oxapentacyclo[9.5.0.0Ã‚Â²,Ã¢ÂÂ´.0Ã¢ÂÂ¶,Ã‚Â¹Ã¢ÂÂ°.0Ã‚Â¹Ã¢ÂÂ´,Ã‚Â¹Ã¢ÂÂ¶]hexadec-8-en-14-yl dodecanoate	(1R,2S,4R,5S,6S,11R,12R,14S,16R)-5,6,11-trihydroxy-4-(hydroxymethyl)-8,12,15,15-tetramethyl-7-oxo-3-oxapentacyclo[9.5.0.0Ã‚Â²,Ã¢ÂÂ´.0Ã¢ÂÂ¶,Ã‚Â¹Ã¢ÂÂ°.0Ã‚Â¹Ã¢ÂÂ´,Ã‚Â¹Ã¢ÂÂ¶]hexadec-8-en-14-yl dodecanoate		-	-	-
metabolite_68	L-saccharopine	C11H20N2O6	257.115	19.5509	[M-H2O-H]-	neg	MoNA-export-LC-MS-MS_Negative_Mode	686989	802784	669075	705659	1200	1200	1200	1200	1200	1200	686989	802784	669075	705659	1541.79	1541.79	1541.79	2400	2400	2400	6.0227e-08	4.139e-07	1.07819	1.39082	1.02982	1.1286	-0.772397	-0.772397	-0.772397	-0.77008	-0.77008	-0.77008	metabolite_68				L-saccharopine	L-saccharopine	Saccharopine	HMDB0000279	160556	C00449
metabolite_216	8,8-dimethyl-2-phenylpyrano[2,3-f]chromen-4-one	C20H16O3	387.17	18.2349	[M+2ACN+H]+	pos	MoNA-export-LC-MS-MS_Positive_Mode	180334	204644	200904	200904	1200	1200	1200	1200	1200	1200	180334	204644	200904	200904	1541.79	1541.79	1541.79	2400	2400	2400	4.0793e-09	9.087e-08	0.997164	1.23843	1.20132	1.20132	-0.777297	-0.777297	-0.777297	-0.768779	-0.768779	-0.768779	metabolite_216				8,8-dimethyl-2-phenylpyrano[2,3-f]chromen-4-one	8,8-dimethyl-2-phenylpyrano[2,3-f]chromen-4-one		-	-	-
metabolite_146	(2R,3R,4S,5S,6R)-2-[(E)-3-(4-hydroxy-3-methoxyphenyl)prop-2-enoxy]-6-(hydroxymethyl)oxane-3,4,5-triol	C16H22O8	341.125	25.7496	[M-H]-	neg	MoNA-export-LC-MS-MS_Negative_Mode	1964868	1905394	1841591	1860973	191396	155679	208599	163182	276968	273905	1964868	1905394	1841591	1860973	245911	200020	268014	326364	553935	547811	4.134e-08	3.1792e-07	1.2381	1.16397	1.08445	1.10861	-0.904323	-0.961519	-0.876775	-0.804051	-0.520417	-0.52805	metabolite_146				(2R,3R,4S,5S,6R)-2-[(E)-3-(4-hydroxy-3-methoxyphenyl)prop-2-enoxy]-6-(hydroxymethyl)oxane-3,4,5-triol	(2R,3R,4S,5S,6R)-2-[(E)-3-(4-hydroxy-3-methoxyphenyl)prop-2-enoxy]-6-(hydroxymethyl)oxane-3,4,5-triol		-	-	-
metabolite_170	(2R,3S,4S,5R,6S)-2-(hydroxymethyl)-6-[4-hydroxy-2-(3-methylbut-2-enyl)phenoxy]oxane-3,4,5-triol	C17H24O7	385.151	26.101	[M+FA-H]-	neg	MoNA-export-LC-MS-MS_Negative_Mode	2101499	2085024	1997409	1961868	215849	170688	249357	174119	303420	274307	2101499	2085024	1997409	1961868	277328	219304	320381	348239	606839	548613	5.31e-08	3.7695e-07	1.22572	1.20658	1.10477	1.06347	-0.893945	-0.961368	-0.843918	-0.811548	-0.511057	-0.578715	metabolite_170				(2R,3S,4S,5R,6S)-2-(hydroxymethyl)-6-[4-hydroxy-2-(3-methylbut-2-enyl)phenoxy]oxane-3,4,5-triol	(2R,3S,4S,5R,6S)-2-(hydroxymethyl)-6-[4-hydroxy-2-(3-methylbut-2-enyl)phenoxy]oxane-3,4,5-triol		-	-	-
metabolite_221	Hydroxygardnutine	C20H22N2O3	339.166	20.5641	[M+H]+	pos	MoNA-export-LC-MS-MS_Positive_Mode	1613004	1649136	1608120	1707805	141447	106392	176502	129948	190668	214045	1613004	1649136	1608120	1707805	181735	136695	226774	259896	381336	428090	1.2531e-08	1.5839e-07	1.10886	1.15934	1.10204	1.2413	-0.890621	-0.953541	-0.8277	-0.781429	-0.611778	-0.546463	metabolite_221				Hydroxygardnutine	Hydroxygardnutine		-	-	-
metabolite_635	Cytidine-5'-diphosphate	C9H15N3O11P2	402.011	6.74586	[M-H]-	neg	MoNA-export-LC-MS-MS_Negative_Mode	2206195	2135154	2183314	2087606	840064	989345	1083532	659805	684110	669007	2206195	2135154	2183314	2087606	1.07934e+06	1.27114e+06	1.39215e+06	1.31961e+06	1.36822e+06	1.33801e+06	6.0037e-06	1.0539e-05	1.2562	1.09912	1.20561	0.993983	-1.23545	-0.81135	-0.543771	-0.704172	-0.596689	-0.663476	metabolite_635				Cytidine-5'-diphosphate	Cytidine-5'-diphosphate	CDP	HMDB0001546	6132	C00112
metabolite_385	methyl (4S,5Z,6S)-5-ethylidene-4-[2-oxo-2-[[(2R,3S,4S,5R,6R)-3,4,5-trihydroxy-6-[2-(4-hydroxyphenyl)ethoxy]oxan-2-yl]methoxy]ethyl]-6-[(2S,3R,4S,5S,6R)-3,4,5-trihydroxy-6-(hydroxymethyl)oxan-2-yl]oxy-4H-pyran-3-carboxylate	C31H42O17	385.151	26.1146	[M+2ACN+2H]2+	pos	MoNA-export-All_LC-MS-MS_Orbitrap	2101499	2085024	1997409	1961868	6075.81	2417.73	9733.89	288863	303420	274307	2101499	2085024	1997409	1961868	7806.37	3106.36	12506.4	577726	606839	548613	3.4333e-10	2.9568e-08	1.19371	1.17601	1.0819	1.04372	-1.05533	-1.06037	-1.05028	-0.44312	-0.411847	-0.474393	metabolite_385				methyl (4S,5Z,6S)-5-ethylidene-4-[2-oxo-2-[[(2R,3S,4S,5R,6R)-3,4,5-trihydroxy-6-[2-(4-hydroxyphenyl)ethoxy]oxan-2-yl]methoxy]ethyl]-6-[(2S,3R,4S,5S,6R)-3,4,5-trihydroxy-6-(hydroxymethyl)oxan-2-yl]oxy-4H-pyran-3-carboxylate	methyl (4S,5Z,6S)-5-ethylidene-4-[2-oxo-2-[[(2R,3S,4S,5R,6R)-3,4,5-trihydroxy-6-[2-(4-hydroxyphenyl)ethoxy]oxan-2-yl]methoxy]ethyl]-6-[(2S,3R,4S,5S,6R)-3,4,5-trihydroxy-6-(hydroxymethyl)oxan-2-yl]oxy-4H-pyran-3-carboxylate		-	-	-
metabolite_617	Homovanillic acid	C9H10O4	181.05	24.1447	[M-H]-	neg	MoNA-export-LC-MS-MS_Negative_Mode	353479	386981	295488	314820	41182.8	35591.7	54053.2	46401.3	73060.2	54310.3	353479	386981	295488	314820	52912.8	45729.2	69449.1	92802.6	146120	108621	1.4278e-05	2.3059e-05	1.23497	1.48296	0.805709	0.948808	-0.989875	-1.04305	-0.86747	-0.694604	-0.299935	-0.577516	metabolite_617				Homovanillic acid	Homovanillic acid	Homovanillic acid	HMDB0000118	1738	C05582
metabolite_300	6-[(3E,6E)-2,5-dihydroxy-4,6-dimethyl-7-(1,2,4-trimethyl-3,6-dioxabicyclo[3.1.0]hexan-4-yl)hepta-3,6-dien-2-yl]-4-methoxy-3,5-dimethylpyran-2-one	C24H34O7	869.46	23.9649	[2M+H]+	pos	MoNA-export-All_LC-MS-MS_Orbitrap	127290	113528	218712	226533	17737.2	12432.9	23041.6	13781.4	13391.6	28152.2	127290	113528	218712	226533	22789.3	15974.1	29604.5	27562.9	26783.2	56304.5	0.0028876	0.0033251	0.500711	0.331738	1.62316	1.71917	-0.782318	-0.865993	-0.698643	-0.72371	-0.733283	-0.370831	metabolite_300				6-[(3E,6E)-2,5-dihydroxy-4,6-dimethyl-7-(1,2,4-trimethyl-3,6-dioxabicyclo[3.1.0]hexan-4-yl)hepta-3,6-dien-2-yl]-4-methoxy-3,5-dimethylpyran-2-one	6-[(3E,6E)-2,5-dihydroxy-4,6-dimethyl-7-(1,2,4-trimethyl-3,6-dioxabicyclo[3.1.0]hexan-4-yl)hepta-3,6-dien-2-yl]-4-methoxy-3,5-dimethylpyran-2-one		-	-	-
metabolite_461	6-[[(3S,6aR,6bS,8aR,14bS)-9-hydroxy-4,4,6a,6b,8a,11,11,14b-octamethyl-14-oxo-2,3,4a,5,6,7,8,9,10,12,13,14a-dodecahydro-1H-picen-3-yl]oxy]-5-[4,5-dihydroxy-3-(3,4,5-trihydroxy-6-methyloxan-2-yl)oxyoxan-2-yl]oxy-3,4-dihydroxyoxane-2-carboxylic acid	C47H74O17	943.533	24.0902	[M+CH3OH+H]+	pos	MoNA-export-All_LC-MS-MS_Orbitrap	1048966	1078446	1626896	1830414	122912	65054.5	180769	161630	205500	218213	1048966	1078446	1626896	1830414	157920	83583.8	232256	323260	410999	436427	0.00088795	0.0010742	0.516661	0.563375	1.43245	1.75495	-0.895299	-1.01309	-0.777505	-0.633299	-0.494268	-0.453975	metabolite_461				6-[[(3S,6aR,6bS,8aR,14bS)-9-hydroxy-4,4,6a,6b,8a,11,11,14b-octamethyl-14-oxo-2,3,4a,5,6,7,8,9,10,12,13,14a-dodecahydro-1H-picen-3-yl]oxy]-5-[4,5-dihydroxy-3-(3,4,5-trihydroxy-6-methyloxan-2-yl)oxyoxan-2-yl]oxy-3,4-dihydroxyoxane-2-carboxylic acid	6-[[(3S,6aR,6bS,8aR,14bS)-9-hydroxy-4,4,6a,6b,8a,11,11,14b-octamethyl-14-oxo-2,3,4a,5,6,7,8,9,10,12,13,14a-dodecahydro-1H-picen-3-yl]oxy]-5-[4,5-dihydroxy-3-(3,4,5-trihydroxy-6-methyloxan-2-yl)oxyoxan-2-yl]oxy-3,4-dihydroxyoxane-2-carboxylic acid		-	-	-
metabolite_465	(2S,3R,4S,5S,6R)-2-[(2R,3R,4S,5S,6R)-2-[[(3S,6S,8R,10R,12R,13R,14R,17S)-3,12-dihydroxy-4,4,8,10,14-pentamethyl-17-[(2S)-6-methyl-2-[(2S,3R,4S,5S,6R)-3,4,5-trihydroxy-6-(hydroxymethyl)oxan-2-yl]oxyhept-5-en-2-yl]-2,3,5,6,7,9,11,12,13,15,16,17-dodecahydro-1H-cyclopenta[a]phenanthren-6-yl]oxy]-4,5-dihydroxy-6-(hydroxymethyl)oxan-3-yl]oxy-6-(hydroxymethyl)oxane-3,4,5-triol	C48H82O19	943.533	24.0893	[M-H2O-H]-	neg	MoNA-export-All_LC-MS-MS_Orbitrap	1048966	1078446	1626896	1830414	173856	65054.5	180769	161630	205500	218213	1048966	1078446	1626896	1830414	223375	83583.8	232256	323260	410999	436427	0.00097142	0.0011708	0.511314	0.558492	1.4362	1.76189	-0.809911	-1.03362	-0.795697	-0.65006	-0.509649	-0.468956	metabolite_465				(2S,3R,4S,5S,6R)-2-[(2R,3R,4S,5S,6R)-2-[[(3S,6S,8R,10R,12R,13R,14R,17S)-3,12-dihydroxy-4,4,8,10,14-pentamethyl-17-[(2S)-6-methyl-2-[(2S,3R,4S,5S,6R)-3,4,5-trihydroxy-6-(hydroxymethyl)oxan-2-yl]oxyhept-5-en-2-yl]-2,3,5,6,7,9,11,12,13,15,16,17-dodecahydro-1H-cyclopenta[a]phenanthren-6-yl]oxy]-4,5-dihydroxy-6-(hydroxymethyl)oxan-3-yl]oxy-6-(hydroxymethyl)oxane-3,4,5-triol	(2S,3R,4S,5S,6R)-2-[(2R,3R,4S,5S,6R)-2-[[(3S,6S,8R,10R,12R,13R,14R,17S)-3,12-dihydroxy-4,4,8,10,14-pentamethyl-17-[(2S)-6-methyl-2-[(2S,3R,4S,5S,6R)-3,4,5-trihydroxy-6-(hydroxymethyl)oxan-2-yl]oxyhept-5-en-2-yl]-2,3,5,6,7,9,11,12,13,15,16,17-dodecahydro-1H-cyclopenta[a]phenanthren-6-yl]oxy]-4,5-dihydroxy-6-(hydroxymethyl)oxan-3-yl]oxy-6-(hydroxymethyl)oxane-3,4,5-triol		-	-	-
metabolite_455	3-R,S-hydroxytabernaelegantine A	C43H54N4O6	723.403	23.1155	[M+H]+	pos	MoNA-export-LC-MS-MS_Positive_Mode	149248	145739	221161	221799	19127.4	22814.9	15440	1200	1200	1200	149248	145739	221161	221799	24575.5	29313.3	19837.7	2400	2400	2400	0.00010153	0.00013801	0.730915	0.692836	1.51122	1.51815	-0.621877	-0.570468	-0.673285	-0.862497	-0.862497	-0.862497	metabolite_455				3-R,S-hydroxytabernaelegantine A	3-R,S-hydroxytabernaelegantine A		-	-	-
metabolite_359	3-Deoxo-3Beta-Hydroxymexicanolide 16-Enol Ether	C28H36O7	529.25	22.5514	[M+FA-H]-	neg	MoNA-export-All_LC-MS-MS_Orbitrap	185165	178463	242209	221595	45350.6	41285.7	48888.1	40000	40000	44203.7	185165	178463	242209	221595	58267.7	53045	62812.7	80000	80000	88407.4	4.8738e-05	7.0279e-05	0.820194	0.728835	1.5978	1.3168	-0.909621	-0.980816	-0.847666	-0.613375	-0.613375	-0.498769	metabolite_359				3-Deoxo-3Beta-Hydroxymexicanolide 16-Enol Ether	3-Deoxo-3Beta-Hydroxymexicanolide 16-Enol Ether		-	-	-
metabolite_329	Dihydrogedunic Acid, Methyl Ester	C26H36O8	559.298	22.6941	[M+2ACN+H]+	pos	MoNA-export-All_LC-MS-MS_Orbitrap	2245589	2454986	2799661	2938599	460059	343734	576385	366606	522143	589479	2245589	2454986	2799661	2938599	591097	441639	740555	733212	1.04429e+06	1.17896e+06	3.2168e-05	4.7991e-05	0.743524	0.957171	1.30884	1.4506	-0.944554	-1.09705	-0.792062	-0.799553	-0.482165	-0.34476	metabolite_329				Dihydrogedunic Acid, Methyl Ester	Dihydrogedunic Acid, Methyl Ester		-	-	-
metabolite_439	Criophylline	C40H46N4O4	647.348	23.2337	[M+H]+	pos	MoNA-export-LC-MS-MS_Positive_Mode	2237044	2206598	2820715	2640349	669941	504529	835353	485083	699960	714976	2237044	2206598	2820715	2640349	860759	648233	1.07328e+06	970166	1.39992e+06	1.42995e+06	0.00021897	0.00028404	0.77584	0.737011	1.52022	1.29019	-0.979385	-1.25043	-0.708343	-0.839854	-0.291774	-0.253472	metabolite_439				Criophylline	Criophylline		-	-	-
metabolite_608	N-Acetyl-arginine	C8H16N4O3	647.351	23.2295	[3M-H]-	neg	MoNA-export-LC-MS-MS_Negative_Mode	2237044	2206598	2820715	2640349	687897	504529	835353	485083	699960	714976	2237044	2206598	2820715	2640349	883829	648233	1.07328e+06	970166	1.39992e+06	1.42995e+06	0.00022444	0.00028997	0.77535	0.736398	1.52209	1.29133	-0.955928	-1.25735	-0.713542	-0.845471	-0.295652	-0.257228	metabolite_608				N-Acetyl-arginine	N-Acetyl-arginine	N-a-Acetyl-L-arginine	HMDB0004620	67427	NA
metabolite_153	cyclopenin	C17H14N2O3	325.12	20.8946	[M+CH3OH-H]-	neg	MoNA-export-All_LC-MS-MS_Orbitrap	239195	295880	272020	245263	134519	12000	141366	37315.8	56528.4	12000	239195	295880	272020	245263	172833	15417.9	181630	74631.5	113057	24000	0.0078569	0.0086761	0.741865	1.29664	1.06312	0.801253	0.092394	-1.44821	0.178489	-0.868696	-0.492633	-1.36422	metabolite_153				cyclopenin	cyclopenin		-	-	-
metabolite_135	culpin	C16H18O2	284.161	19.1838	[M+ACN+H]+	pos	MoNA-export-All_LC-MS-MS_Orbitrap	5638188	6024050	45023.5	4820208	41671.2	39616.8	43725.5	50342.8	54186.1	52287.6	5638188	6024050	45023.5	4820208	53540.2	50900.7	56179.8	100686	108372	104575	0.030434	0.032658	1.49497	1.64145	-0.628334	1.18444	-0.625101	-0.626103	-0.624099	-0.607204	-0.604286	-0.605727	metabolite_135				culpin	culpin		-	-	-
metabolite_78	Phenyl-beta-glucopyranoside	C12H16O6	129.055	24.4447	[M+2H]2+	pos	MoNA-export-All_LC-MS-MS_Orbitrap	29480528	29212498	17471922	17137620	3258836	5.0449e+06	4.15187e+06	4117987	3659479	2.54918e+06	29480528	29212498	17471922	17137620	4.18704e+06	6.48182e+06	5.33443e+06	8235974	7318958	5.09835e+06	0.0022968	0.0026783	1.67868	1.65138	0.455805	0.421762	-0.897033	-0.663349	-0.780191	-0.484719	-0.578101	-0.804232	metabolite_78				Phenyl-beta-glucopyranoside	Phenyl-beta-glucopyranoside		-	-	-
metabolite_534	4-methyl-2-oxopentanoic acid	C6H10O3	129.055	24.4433	[M-H]-	both	MoNA-export-LC-MS-MS_Negative_Mode	29500000	29800000	17300000	17100000	3790202	3258836	5115152	4239840	3710811	2617040	29500000	29800000	17300000	17100000	4.86976e+06	4.18704e+06	6.57209e+06	8479680	7421622	5234080	0.0026957	0.0031152	1.65764	1.68786	0.428531	0.408382	-0.823769	-0.89255	-0.652265	-0.460083	-0.566678	-0.787065	metabolite_534				4-methyl-2-oxopentanoic acid	4-methyl-2-oxopentanoic acid	Ketoleucine	HMDB0000695	70	C00233
metabolite_45	3-[(1-Carboxyvinyl)oxy]benzoic acid	C10H8O5	207.03	26.8733	[M-H]-	neg	MoNA-export-All_LC-MS-MS_Orbitrap	309801	313526	156214	152945	27099.9	21861.5	34578.5	22389.7	19311.8	14051.6	309801	313526	156214	152945	34818.7	28088.3	44427.4	44779.3	38623.7	28103.2	0.0043846	0.0049867	1.70171	1.73428	0.359118	0.330542	-0.702074	-0.760908	-0.618078	-0.615002	-0.668812	-0.760778	metabolite_45				3-[(1-Carboxyvinyl)oxy]benzoic acid	3-[(1-Carboxyvinyl)oxy]benzoic acid		-	-	-
metabolite_471	ALLANTOIN	C4H6N4O3	158.045	6.99265	[M]+	pos	MoNA-export-LC-MS-MS_Positive_Mode	2452037	2788983	1191793	1227918	150455	164172	136737	213936	184993	157239	2452037	2788983	1191793	1227918	193308	210933	175684	427872	369985	314478	0.0069333	0.007709	1.56045	1.90711	0.263887	0.301053	-0.763376	-0.745244	-0.781509	-0.522052	-0.581607	-0.638714	metabolite_471				ALLANTOIN	ALLANTOIN	Allantoin	HMDB0000462	204	C02350
metabolite_474	SUCCINIC ACID	C4H6O4	158.045	7.01348	[M+ACN-H]-	neg	MoNA-export-LC-MS-MS_Negative_Mode	2452037	2788983	1191793	1227918	148145	164172	136737	213936	184993	157239	2452037	2788983	1191793	1227918	190340	210933	175684	427872	369985	314478	0.0069208	0.0077084	1.56035	1.90692	0.264123	0.30128	-0.765926	-0.744745	-0.781001	-0.521612	-0.581151	-0.638243	metabolite_474				SUCCINIC ACID	SUCCINIC ACID	Succinic acid	HMDB0000254	1110	C00042
metabolite_520	LEVULINIC ACID	C5H8O3	115.039	17.6418	[M-H]-	neg	MoNA-export-All_LC-MS-MS_Orbitrap	1.11585e+06	1.01761e+06	605464	581501	180613	157359	189086	206559	189822	166418	1.11585e+06	1.01761e+06	605464	581501	232056	202179	242943	413117	379644	332837	0.0076075	0.0084296	1.86748	1.56353	0.288215	0.214067	-0.867218	-0.959666	-0.83353	-0.306962	-0.41054	-0.555374	metabolite_520				LEVULINIC ACID	LEVULINIC ACID	Levulinic acid	HMDB0000720	11579	-
metabolite_428	HYDROXYPYRUVATE	C3H4O4	146.045	7.60527	[M+ACN+H]+	pos	MoNA-export-All_LC-MS-MS_Orbitrap	20800000	21200000	17500000	17500000	4524847	2924820	6124874	4628538	3500095	1931041	20800000	21200000	17500000	17500000	5.81365e+06	3.75789e+06	7.86941e+06	9257076	7000190	3862082	0.00014675	0.00019426	1.3339	1.391	0.862805	0.862805	-0.805476	-1.09895	-0.512007	-0.313911	-0.636092	-1.08407	metabolite_428				HYDROXYPYRUVATE	HYDROXYPYRUVATE	Hydroxypyruvic acid	HMDB0001352	964	C00168
metabolite_477	N-ACETYLGLYCINE	C4H7NO3	116.034	7.62172	[M-H]-	both	MoNA-export-All_LC-MS-MS_Orbitrap	2117136	2319775	1741554	1761168	406404	263938	633656	450962	392623	284509	2117136	2319775	1741554	1761168	522159	339115	814138	901925	785246	569018	0.00019588	0.0002567	1.28557	1.56569	0.7664	0.793513	-0.919193	-1.17222	-0.515584	-0.394236	-0.555523	-0.854418	metabolite_477				N-ACETYLGLYCINE	N-ACETYLGLYCINE	Acetylglycine	HMDB0000532	10972	-
metabolite_526	O-ACETYL-L-SERINE	C5H9NO4	146.045	7.89834	[M-H]-	neg	MoNA-export-All_LC-MS-MS_Orbitrap	4944012	4849064	3475805	3371348	965085	711792	1478394	1183671	971195	523282	4944012	4849064	3475805	3371348	1.23997e+06	914530	1.89948e+06	2367342	1942390	1046564	0.0024581	0.002856	1.5692	1.5055	0.584187	0.514107	-0.91583	-1.13417	-0.473365	-0.159478	-0.444577	-1.04558	metabolite_526				O-ACETYL-L-SERINE	O-ACETYL-L-SERINE	O-Acetylserine	HMDB0003011	99478	C00979
metabolite_396	Icariin	C33H40O15	677.249	18.0695	[M+H]+	pos	MoNA-export-LC-MS-MS_Positive_Mode	874120	515891	874120	998529	344610	229694	459527	352954	357652	254526	874120	515891	874120	998529	442765	295117	590413	705909	715304	509052	NS	NS	1.00452	-0.61643	1.00452	1.56745	-0.947318	-1.61541	-0.279229	0.24338	0.28589	-0.647378	metabolite_396				Icariin	Icariin		-	-	-
metabolite_458	(2S,3R,4R,5R,6S)-2-{[(2R,3R,4S,5R,6R)-4,5-dihydroxy-6-methyl-2-[(2R,4'S,7'S,8'R,9'S,13'R,14'R,16'R)-7',9',13'-trimethyl-5-methylidene-16'-{[(2R,3R,4R,5R,6S)-3,4,5-trihydroxy-6-methyloxan-2-yl]oxy}-5'-oxaspiro[oxane-2,6'-pentacyclo[10.8.0.0Ã‚Â²,Ã¢ÂÂ¹.0Ã¢ÂÂ´,Ã¢ÂÂ¸.0Ã‚Â¹Ã‚Â³,Ã‚Â¹Ã¢ÂÂ¸]icosan]-18'-eneoxy]oxan-3-yl]oxy}-6-methyloxane-3,4,5-triol	C45H70O16	867.482	24.2636	[M+H]+	pos	MoNA-export-LC-MS-MS_Positive_Mode	1829010	2010650	1890086	2307770	961404	797113	1125694	736500	935374	1052776	1829010	2010650	1890086	2307770	1.23524e+06	1.02415e+06	1.44632e+06	1473001	1.87075e+06	2105552	0.012633	0.013832	0.269096	0.714432	0.418839	1.4429	-1.18668	-1.70421	-0.669157	-0.603748	0.371429	0.947107	metabolite_458				(2S,3R,4R,5R,6S)-2-{[(2R,3R,4S,5R,6R)-4,5-dihydroxy-6-methyl-2-[(2R,4'S,7'S,8'R,9'S,13'R,14'R,16'R)-7',9',13'-trimethyl-5-methylidene-16'-{[(2R,3R,4R,5R,6S)-3,4,5-trihydroxy-6-methyloxan-2-yl]oxy}-5'-oxaspiro[oxane-2,6'-pentacyclo[10.8.0.0Ã‚Â²,Ã¢ÂÂ¹.0Ã¢ÂÂ´,Ã¢ÂÂ¸.0Ã‚Â¹Ã‚Â³,Ã‚Â¹Ã¢ÂÂ¸]icosan]-18'-eneoxy]oxan-3-yl]oxy}-6-methyloxane-3,4,5-triol
metabolite_108	Pindolol	C14H20N2O2	293.151	19.2038	[M+FA-H]-	neg	MoNA-export-All_LC-MS-MS_Orbitrap	1200	560228	560122	560335	572883	581288	561085	631867	670562	672379	1200	560228	560122	560335	736056	746855	720898	1.26373e+06	1.34112e+06	1.34476e+06	0.0012169	0.0014558	-1.84077	-0.525416	-0.525667	-0.525165	-0.111706	-0.086295	-0.147371	1.12988	1.31198	1.32053	metabolite_108				Pindolol	Pindolol	Pindolol	HMDB0015095	4828	C07445
metabolite_140	Benzoylecgonine	C16H19NO4	290.137	6.17613	[M+H]+	pos	MoNA-export-LC-MS-MS_Positive_Mode	299283	384349	368373	410409	357564	385143	329984	322685	303866	313305	299283	384349	368373	410409	459408	494843	423973	645371	607733	626611	0.00013469	0.00017977	-1.45187	-0.73695	-0.871217	-0.517933	-0.106124	0.191682	-0.403931	1.45678	1.14045	1.29911	metabolite_140				Benzoylecgonine	Benzoylecgonine	Benzoyl ecgonine	HMDB0041836	442997	C10847
metabolite_262	2,4,18-trihydroxy-15-(3-hydroxy-3-methylbutyl)-7,9,13-trioxapentacyclo[10.8.0.0Ã‚Â³,Ã‚Â¹Ã¢ÂÂ°.0Ã¢ÂÂ´,Ã¢ÂÂ¸.0Ã‚Â¹Ã¢ÂÂ´,Ã‚Â¹Ã¢ÂÂ¹]icosa-1(12),2,5,10,14,16,18-heptaen-20-one	C22H20O8	412.115	6.02317	[M]+	pos	MoNA-export-LC-MS-MS_Positive_Mode	280432	336005	306747	380042	345725	345007	346444	229093	252282	241430	280432	336005	306747	380042	444197	443274	445120	458187	504565	482860	0.00062556	0.00076391	-1.65073	-0.932412	-1.31059	-0.363212	0.466019	0.454088	0.47795	0.646839	1.24629	0.965752	metabolite_262				2,4,18-trihydroxy-15-(3-hydroxy-3-methylbutyl)-7,9,13-trioxapentacyclo[10.8.0.0Ã‚Â³,Ã‚Â¹Ã¢ÂÂ°.0Ã¢ÂÂ´,Ã¢ÂÂ¸.0Ã‚Â¹Ã¢ÂÂ´,Ã‚Â¹Ã¢ÂÂ¹]icosa-1(12),2,5,10,14,16,18-heptaen-20-one	2,4,18-trihydroxy-15-(3-hydroxy-3-methylbutyl)-7,9,13-trioxapentacyclo[10.8.0.0Ã‚Â³,Ã‚Â¹Ã¢ÂÂ°.0Ã¢ÂÂ´,Ã¢ÂÂ¸.0Ã‚Â¹Ã¢ÂÂ´,Ã‚Â¹Ã¢ÂÂ¹]icosa-1(12),2,5,10,14,16,18-heptaen-20-one		-	-	-
metabolite_186	[5-acetyloxy-3-(hydroxymethyl)-2-oxo-6-propan-2-ylcyclohex-3-en-1-yl] 3-methylpentanoate	C18H28O6	340.182	23.5853	[M]+	pos	MoNA-export-LC-MS-MS_Positive_Mode	20226.9	20083.6	9363.25	19582	23344.9	26276.8	20412.9	25454	17170.7	23979.1	20226.9	20083.6	9363.25	19582	29994.1	33761.1	26227.1	50908	34341.3	47958.2	0.0022844	0.0026686	-0.691756	-0.702746	-1.52512	-0.741222	0.057499	0.346471	-0.231473	1.66183	0.390976	1.43554	metabolite_186				[5-acetyloxy-3-(hydroxymethyl)-2-oxo-6-propan-2-ylcyclohex-3-en-1-yl] 3-methylpentanoate	[5-acetyloxy-3-(hydroxymethyl)-2-oxo-6-propan-2-ylcyclohex-3-en-1-yl] 3-methylpentanoate		-	-	-
metabolite_139	(1R,3R,4S,5R)-1,3,4-trihydroxy-5-[(E)-3-(4-hydroxyphenyl)prop-2-enoyl]oxycyclohexane-1-carboxylic acid	C16H18O8	338.1	23.8773	[M]+	pos	MoNA-export-LC-MS-MS_Positive_Mode	324625	314608	293179	287614	308052	329862	286242	307642	306368	318318	324625	314608	293179	287614	395794	423816	367772	615285	612737	636636	5.0124e-07	1.5493e-06	-0.727714	-0.79878	-0.950792	-0.990272	-0.222842	-0.024052	-0.421631	1.33423	1.31615	1.4857	metabolite_139				(1R,3R,4S,5R)-1,3,4-trihydroxy-5-[(E)-3-(4-hydroxyphenyl)prop-2-enoyl]oxycyclohexane-1-carboxylic acid	(1R,3R,4S,5R)-1,3,4-trihydroxy-5-[(E)-3-(4-hydroxyphenyl)prop-2-enoyl]oxycyclohexane-1-carboxylic acid		-	-	-
metabolite_269	(2R,3R,3aR,5R)-5,7-dimethoxy-2-(7-methoxy-1,3-benzodioxol-5-yl)-3-methyl-3a-prop-2-enyl-2,3,4,5-tetrahydro-1-benzofuran-6-one	C22H26O7	435.2	17.4766	[M+CH3OH+H]+	pos	MoNA-export-LC-MS-MS_Positive_Mode	934190	901583	751068	722137	842098	884824	799371	895438	897551	958944	934190	901583	751068	722137	1.08195e+06	1.13685e+06	1.02705e+06	1.79088e+06	1.7951e+06	1917888	3.2672e-06	6.3958e-06	-0.598302	-0.670109	-1.00158	-1.06529	-0.272899	-0.152004	-0.393793	1.28832	1.29763	1.56803	metabolite_269				(2R,3R,3aR,5R)-5,7-dimethoxy-2-(7-methoxy-1,3-benzodioxol-5-yl)-3-methyl-3a-prop-2-enyl-2,3,4,5-tetrahydro-1-benzofuran-6-one	(2R,3R,3aR,5R)-5,7-dimethoxy-2-(7-methoxy-1,3-benzodioxol-5-yl)-3-methyl-3a-prop-2-enyl-2,3,4,5-tetrahydro-1-benzofuran-6-one		-	-	-
metabolite_226	(2aR,4S,6R,7R,9R,9aR)-5'-(furan-3-yl)-4,9-dihydroxy-2a-(hydroxymethyl)-7-methylspiro[1,3,4,5,5a,7,8,9-octahydronaphtho[1,8a-b]oxete-6,3'-oxolane]-2'-one	C20H26O7	798.365	20.0575	[2M+ACN+H]+	pos	MoNA-export-All_LC-MS-MS_Orbitrap	1064894	1057299	883493	890288	1.10247e+06	1178240	1026691	1156143	1106012	1271362	1064894	1057299	883493	890288	1.41648e+06	1.51384e+06	1.31912e+06	2312286	2212024	2542724	5.3565e-06	9.6386e-06	-0.739588	-0.751897	-1.03358	-1.02257	-0.16979	-0.012007	-0.327573	1.28201	1.11952	1.65547	metabolite_226				(2aR,4S,6R,7R,9R,9aR)-5'-(furan-3-yl)-4,9-dihydroxy-2a-(hydroxymethyl)-7-methylspiro[1,3,4,5,5a,7,8,9-octahydronaphtho[1,8a-b]oxete-6,3'-oxolane]-2'-one	(2aR,4S,6R,7R,9R,9aR)-5'-(furan-3-yl)-4,9-dihydroxy-2a-(hydroxymethyl)-7-methylspiro[1,3,4,5,5a,7,8,9-octahydronaphtho[1,8a-b]oxete-6,3'-oxolane]-2'-one		-	-	-
metabolite_198	11-methyl-2,7-dimethylidene-6,12-dioxo-5,14-dioxatricyclo[9.2.1.0Ã¢ÂÂ´,Ã¢ÂÂ¸]tetradec-1(13)-en-9-yl 2-methylprop-2-enoate	C19H20O6	427.185	21.6937	[M+2ACN+H]+	pos	MoNA-export-LC-MS-MS_Positive_Mode	11900000	10800000	8551082	8532440	9.96249e+06	10100000	9822653	10100000	10800000	11100000	11900000	10800000	8551082	8532440	1.28001e+07	1.29768e+07	1.26204e+07	20200000	21600000	22200000	1.8121e-05	2.8276e-05	-0.447415	-0.659727	-1.09379	-1.09739	-0.27369	-0.239588	-0.308366	1.15458	1.42479	1.5406	metabolite_198				11-methyl-2,7-dimethylidene-6,12-dioxo-5,14-dioxatricyclo[9.2.1.0Ã¢ÂÂ´,Ã¢ÂÂ¸]tetradec-1(13)-en-9-yl 2-methylprop-2-enoate	11-methyl-2,7-dimethylidene-6,12-dioxo-5,14-dioxatricyclo[9.2.1.0Ã¢ÂÂ´,Ã¢ÂÂ¸]tetradec-1(13)-en-9-yl 2-methylprop-2-enoate		-	-	-
metabolite_293	[8,8-dimethyl-10-(3-methylbut-2-enoyloxy)-2-oxo-9,10-dihydropyrano[2,3-f]chromen-9-yl] 3-methylbutanoate	C24H28O7	428.187	21.6935	[M]+	pos	MoNA-export-All_LC-MS-MS_Orbitrap	2376028	2248104	1746152	1820599	2.08169e+06	2052327	2111046	2041999	2206533	2367409	2376028	2248104	1746152	1820599	2.67461e+06	2.63689e+06	2.71233e+06	4083998	4413066	4734818	2.5341e-05	3.8337e-05	-0.529253	-0.648318	-1.11551	-1.04622	-0.25135	-0.286459	-0.21624	1.06044	1.36672	1.66619	metabolite_293				[8,8-dimethyl-10-(3-methylbut-2-enoyloxy)-2-oxo-9,10-dihydropyrano[2,3-f]chromen-9-yl] 3-methylbutanoate	[8,8-dimethyl-10-(3-methylbut-2-enoyloxy)-2-oxo-9,10-dihydropyrano[2,3-f]chromen-9-yl] 3-methylbutanoate		-	-	-
metabolite_21	2',3'-Dideoxythymidine	C10H14N2O4	225.088	17.5477	[M-H]-	neg	MoNA-export-LC-MS-MS_Negative_Mode	12800000	12900000	11200000	10800000	12100000	12400000	12300000	13100000	13700000	13700000	12800000	12900000	11200000	10800000	1.55464e+07	1.59319e+07	1.58034e+07	26200000	27400000	27400000	1.4579e-07	7.301e-07	-0.712112	-0.697271	-0.949574	-1.00894	-0.304508	-0.247302	-0.26637	1.27663	1.45472	1.45472	metabolite_21				2',3'-Dideoxythymidine	2',3'-Dideoxythymidine		-	-	-
metabolite_32	Prolylproline	C10H16N2O3	425.241	22.5461	[2M+H]+	pos	MoNA-export-LC-MS-MS_Positive_Mode	500598	534513	455626	457867	503417	506669	500166	539969	562760	584966	500598	534513	455626	457867	646804	650982	642627	1.07994e+06	1.12552e+06	1.16993e+06	1.5823e-07	7.7326e-07	-0.79121	-0.672392	-0.948761	-0.940912	-0.278995	-0.264359	-0.293631	1.23843	1.39812	1.55371	metabolite_32				Prolylproline	Prolylproline	Prolylproline	HMDB0011180	11622593	-
metabolite_155	3,7-Dimethoxyflavone	C17H14O4	315.12	24.4285	[M+CH3OH+H]+	pos	MoNA-export-LC-MS-MS_Positive_Mode	6289410	6099250	5362245	5363722	6115096	6134922	6095270	6041144	6478112	6560512	6289410	6099250	5362245	5363722	7.85684e+06	7.88232e+06	7.83137e+06	12082288	12956224	13121024	4.7194e-07	1.496e-06	-0.711687	-0.773341	-1.01229	-1.01181	-0.20349	-0.195231	-0.211749	1.16649	1.44984	1.50327	metabolite_155				3,7-Dimethoxyflavone	3,7-Dimethoxyflavone		-	-	-
metabolite_634	Histidylserine	C9H14N4O4	526.234	23.3519	[2M+ACN+H]+	pos	MoNA-export-LC-MS-MS_Positive_Mode	636880	637330	540023	544548	631490	630380	632601	651842	671076	698568	636880	637330	540023	544548	811356	809929	812784	1.30368e+06	1.34215e+06	1.39714e+06	2.6048e-07	1.0452e-06	-0.732583	-0.731249	-1.0202	-1.00677	-0.214475	-0.218713	-0.210237	1.2475	1.36172	1.525	metabolite_634				Histidylserine	Histidylserine	Histidylserine	HMDB0028894	6992829	-
metabolite_489	(2S,3S)-2-[(2S,4R,5R,6R)-4-[(4R,5S,6R)-4-[(2S,4S,5R,6R)-4,5-dihydroxy-4,6-dimethyloxan-2-yl]oxy-5-hydroxy-6-methyloxan-2-yl]oxy-5-hydroxy-6-methyloxan-2-yl]oxy-3-[(1S,3S,4R)-3,4-dihydroxy-1-methoxy-2-oxopentyl]-6-[(2S,4R,5R,6R)-4-[(2S,4R,5S,6R)-4,5-dihydroxy-6-methyloxan-2-yl]oxy-5-methoxy-6-methyloxan-2-yl]oxy-8,9-dihydroxy-7-methyl-3,4-dihydro-2H-anthracen-1-one	C53H78O24	548.246	20.6047	[M-2H]2-	neg	MoNA-export-All_LC-MS-MS_Orbitrap	1.31544e+06	1.42142e+06	1.13749e+06	1.1598e+06	1.26273e+06	1.22277e+06	1.27048e+06	1.24127e+06	1237966	1.2857e+06	1.31544e+06	1.42142e+06	1.13749e+06	1.1598e+06	1.62239e+06	1.57104e+06	1.63235e+06	2.48254e+06	2475932	2.5714e+06	1.5785e-06	3.6289e-06	-0.756708	-0.567354	-1.07463	-1.03478	-0.208308	-0.300041	-0.190513	1.32845	1.31665	1.48723	metabolite_489				(2S,3S)-2-[(2S,4R,5R,6R)-4-[(4R,5S,6R)-4-[(2S,4S,5R,6R)-4,5-dihydroxy-4,6-dimethyloxan-2-yl]oxy-5-hydroxy-6-methyloxan-2-yl]oxy-5-hydroxy-6-methyloxan-2-yl]oxy-3-[(1S,3S,4R)-3,4-dihydroxy-1-methoxy-2-oxopentyl]-6-[(2S,4R,5R,6R)-4-[(2S,4R,5S,6R)-4,5-dihydroxy-6-methyloxan-2-yl]oxy-5-methoxy-6-methyloxan-2-yl]oxy-8,9-dihydroxy-7-methyl-3,4-dihydro-2H-anthracen-1-one	(2S,3S)-2-[(2S,4R,5R,6R)-4-[(4R,5S,6R)-4-[(2S,4S,5R,6R)-4,5-dihydroxy-4,6-dimethyloxan-2-yl]oxy-5-hydroxy-6-methyloxan-2-yl]oxy-5-hydroxy-6-methyloxan-2-yl]oxy-3-[(1S,3S,4R)-3,4-dihydroxy-1-methoxy-2-oxopentyl]-6-[(2S,4R,5R,6R)-4-[(2S,4R,5S,6R)-4,5-dihydroxy-6-methyloxan-2-yl]oxy-5-methoxy-6-methyloxan-2-yl]oxy-8,9-dihydroxy-7-methyl-3,4-dihydro-2H-anthracen-1-one		-	-	-
metabolite_17	Adenosine	C10H13N5O4	267.099	16.391	[M]+	both	MoNA-export-LC-MS-MS_Positive_Mode	304667	306144	295804	293156	329537	327566	331508	371658	363207	379849	304667	306144	295804	293156	423398	420866	425931	743315	726415	759698	3.5294e-10	2.9568e-08	-0.842057	-0.834533	-0.887215	-0.900706	-0.237125	-0.250027	-0.224222	1.39284	1.30673	1.47631	metabolite_17				Adenosine	Adenosine	Adenosine	HMDB0000050	60961	C00212
metabolite_250	9-phenyl-1-(2,4,6-trihydroxyphenyl)nonan-1-one	C21H26O4	685.371	24.0535	[2M+H]+	pos	MoNA-export-LC-MS-MS_Positive_Mode	690452	707020	683241	605964	722193	710596	733790	806767	773434	803295	690452	707020	683241	605964	927894	912994	942793	1.61353e+06	1.54687e+06	1.60659e+06	1.8337e-08	2.1153e-07	-0.818805	-0.778099	-0.83652	-1.02637	-0.235461	-0.272067	-0.198856	1.44901	1.28523	1.43195	metabolite_250				9-phenyl-1-(2,4,6-trihydroxyphenyl)nonan-1-one	9-phenyl-1-(2,4,6-trihydroxyphenyl)nonan-1-one		-	-	-
metabolite_208	Pentamidine	C19H24N4O2	340.188	24.0153	[M]+	pos	MoNA-export-LC-MS-MS_Positive_Mode	8634431	8670476	8010254	8152362	7996789	7999810	7993768	8122614	7926182	8435821	8634431	8670476	8010254	8152362	1.02745e+07	1.02784e+07	1.02706e+07	16245228	15852364	16871642	3.7995e-08	3.0464e-07	-0.755873	-0.745751	-0.931159	-0.891251	-0.295298	-0.294208	-0.296388	1.38145	1.27112	1.55736	metabolite_208				Pentamidine	Pentamidine	Pentamidine	HMDB0014876	4735	C07420
metabolite_31	Kainic Acid	C10H15NO4	212.092	24.1063	[M-H]-	neg	MoNA-export-All_LC-MS-MS_Orbitrap	306780	281094	277491	290394	261246	279580	288311	276267	276362	285096	306780	281094	277491	290394	335657	359212	370430	552535	552725	570191	1.1065e-07	5.8664e-07	-0.686852	-0.89974	-0.929605	-0.822666	-0.447516	-0.252286	-0.15931	1.35002	1.3516	1.49636	metabolite_31				Kainic Acid	Kainic Acid		-	-	-
metabolite_604	N-acetylhomoproline	C8H13NO3	172.097	23.8427	[M+H]+	pos	MoNA-export-LC-MS-MS_Positive_Mode	410138	368651	362461	333850	376217	349842	402592	394381	398142	430735	410138	368651	362461	333850	483374	449486	517261	788762	796284	861471	1.9366e-06	4.2111e-06	-0.632558	-0.839141	-0.869965	-1.01243	-0.267891	-0.43663	-0.099153	1.25276	1.29021	1.6148	metabolite_604				N-acetylhomoproline	N-acetylhomoproline	N-Acetylproline	HMDB0094701	66141	-
metabolite_55	NICOTINAMIDE MONONUCLEOTIDE	C11H15N2O8P	315.042	7.07751	[M-H2O-H]-	neg	MoNA-export-All_LC-MS-MS_Orbitrap	485985	533452	525293	506674	461122	508261	472939	490765	483218	508912	485985	533452	525293	506674	592463	653027	607645	981530	966437	1.01782e+06	1.592e-07	7.7326e-07	-0.938168	-0.716666	-0.754739	-0.841622	-0.4413	-0.158683	-0.370455	1.37423	1.3038	1.5436	metabolite_55				NICOTINAMIDE MONONUCLEOTIDE	NICOTINAMIDE MONONUCLEOTIDE	Nicotinamide ribotide	HMDB0000229	14181	C00455
metabolite_251	15,16-dimethoxytricyclo[12.3.1.1Ã‚Â²,Ã¢ÂÂ¶]nonadeca-1(18),2,4,6(19),14,16-hexaene-3,9,17-triol	C21H26O5	358.18	21.8358	[M]+	pos	MoNA-export-LC-MS-MS_Positive_Mode	1610324	1582736	1576918	1483872	1771551	1807030	1736072	2393518	2466796	2774445	1610324	1582736	1576918	1483872	2.27614e+06	2.32172e+06	2.23055e+06	4787036	4933592	5548890	3.9321e-07	1.3055e-06	-0.766246	-0.783505	-0.787144	-0.845352	-0.349725	-0.321209	-0.378242	1.22105	1.31273	1.69765	metabolite_251				15,16-dimethoxytricyclo[12.3.1.1Ã‚Â²,Ã¢ÂÂ¶]nonadeca-1(18),2,4,6(19),14,16-hexaene-3,9,17-triol	15,16-dimethoxytricyclo[12.3.1.1Ã‚Â²,Ã¢ÂÂ¶]nonadeca-1(18),2,4,6(19),14,16-hexaene-3,9,17-triol		-	-	-
metabolite_276	4-hydroxy-3-[(E)-7-hydroxy-3,7-dimethyl-4-oxooct-5-enyl]-5-(3-methylbut-2-enyl)benzoic acid	C22H30O5	374.209	23.8797	[M]-	neg	MoNA-export-All_LC-MS-MS_Orbitrap	1435147	1402270	1478888	1411589	1601544	1726456	1646895	2132030	2086938	2319070	1435147	1402270	1478888	1411589	2.05771e+06	2.2182e+06	2.11598e+06	4264060	4173876	4638140	6.6891e-08	4.3212e-07	-0.827135	-0.852211	-0.793773	-0.845104	-0.352288	-0.229877	-0.307845	1.33057	1.26178	1.61589	metabolite_276				4-hydroxy-3-[(E)-7-hydroxy-3,7-dimethyl-4-oxooct-5-enyl]-5-(3-methylbut-2-enyl)benzoic acid	4-hydroxy-3-[(E)-7-hydroxy-3,7-dimethyl-4-oxooct-5-enyl]-5-(3-methylbut-2-enyl)benzoic acid		-	-	-
metabolite_415	[(2S,3R,4S,5S,6R)-3,4,5-trihydroxy-6-(hydroxymethyl)oxan-2-yl] (1S,4aR,6aS,6bR,8R,9R,10R,11R,12aR)-1,8,10,11-tetrahydroxy-9-(hydroxymethyl)-2,2,6a,6b,9,12a-hexamethyl-1,3,4,5,6,6a,7,8,8a,10,11,12,13,14b-tetradecahydropicene-4a-carboxylate	C36H58O12	383.23	20.0612	[M+2ACN+2H]2+	both	MoNA-export-All_LC-MS-MS_Orbitrap	145342	155065	135724	178510	199943	207284	192602	245015	225194	263836	145342	155065	135724	178510	256892	266324	247460	490030	450388	527672	1.2956e-06	3.162e-06	-0.937176	-0.872091	-1.00156	-0.715146	-0.190442	-0.127304	-0.25358	1.37023	1.10486	1.62221	metabolite_415				[(2S,3R,4S,5S,6R)-3,4,5-trihydroxy-6-(hydroxymethyl)oxan-2-yl] (1S,4aR,6aS,6bR,8R,9R,10R,11R,12aR)-1,8,10,11-tetrahydroxy-9-(hydroxymethyl)-2,2,6a,6b,9,12a-hexamethyl-1,3,4,5,6,6a,7,8,8a,10,11,12,13,14b-tetradecahydropicene-4a-carboxylate	[(2S,3R,4S,5S,6R)-3,4,5-trihydroxy-6-(hydroxymethyl)oxan-2-yl] (1S,4aR,6aS,6bR,8R,9R,10R,11R,12aR)-1,8,10,11-tetrahydroxy-9-(hydroxymethyl)-2,2,6a,6b,9,12a-hexamethyl-1,3,4,5,6,6a,7,8,8a,10,11,12,13,14b-tetradecahydropicene-4a-carboxylate		-	-	-
metabolite_423	15-O-acetyl-7,14-O-dibenzoyl-5-hydroxy-3-O-propanoylmyrsinol	C39H44O10	714.332	20.3333	[M+ACN+H]+	pos	MoNA-export-LC-MS-MS_Positive_Mode	709075	737680	599823	723563	679953	718089	641817	744528	705124	798498	709075	737680	599823	723563	873622	922620	824624	1489056	1.41025e+06	1.597e+06	3.8676e-06	7.3485e-06	-0.764172	-0.686007	-1.06271	-0.724581	-0.314539	-0.18065	-0.448429	1.36716	1.15182	1.66211	metabolite_423				15-O-acetyl-7,14-O-dibenzoyl-5-hydroxy-3-O-propanoylmyrsinol	15-O-acetyl-7,14-O-dibenzoyl-5-hydroxy-3-O-propanoylmyrsinol		-	-	-
metabolite_74	Dehydrosalsolidine	C12H15NO2	452.252	17.488	[2M+ACN+H]+	pos	MoNA-export-LC-MS-MS_Positive_Mode	711035	611174	554780	611174	573769	564501	583037	598836	654084	644846	711035	611174	554780	611174	737194	725286	749102	1.19767e+06	1.30817e+06	1.28969e+06	2.6479e-06	5.4303e-06	-0.469498	-0.808032	-0.999212	-0.808032	-0.380817	-0.421185	-0.340448	1.18023	1.55481	1.49218	metabolite_74				Dehydrosalsolidine	Dehydrosalsolidine		-	-	-
metabolite_44	1H-2-benzopyran-1-one, 6,8-dihydroxy-3-methyl-	C10H8O4	275.104	23.8565	[M+2ACN+H]+	pos	MoNA-export-LC-MS-MS_Positive_Mode	29200000	29200000	26600000	25600000	24815780	25000000	24600000	25100000	26100000	27500000	29200000	29200000	26600000	25600000	3.1884e+07	3.21207e+07	3.16068e+07	50200000	52200000	55000000	9.0721e-07	2.4093e-06	-0.629673	-0.629673	-0.858288	-0.946217	-0.393671	-0.372859	-0.418049	1.21684	1.3927	1.6389	metabolite_44				1H-2-benzopyran-1-one, 6,8-dihydroxy-3-methyl-	1H-2-benzopyran-1-one, 6,8-dihydroxy-3-methyl		-	-	-
metabolite_72	Indole-3-pyruvic acid	C11H9NO3	236.093	25.1558	[M+CH3OH+H]+	pos	MoNA-export-All_LC-MS-MS_Orbitrap	1.22917e+06	1.20336e+06	1.14975e+06	1.14449e+06	1.0118e+06	1.05401e+06	1.03291e+06	1.02517e+06	1114467	1.14659e+06	1.22917e+06	1.20336e+06	1.14975e+06	1.14449e+06	1.29999e+06	1.35422e+06	1.32711e+06	2.05035e+06	2228934	2.29318e+06	1.0448e-06	2.6841e-06	-0.640943	-0.696296	-0.811259	-0.822555	-0.489088	-0.372778	-0.430933	1.12005	1.50302	1.64079	metabolite_72				Indole-3-pyruvic acid	Indole-3-pyruvic acid	Indolepyruvate	HMDB0060484	803	C00331
metabolite_535	2-Methylglutaric acid	C6H10O4	145.05	19.9619	[M-H]-	neg	MoNA-export-LC-MS-MS_Negative_Mode	751063	741314	713330	704501	726045	679904	709856	738709	814529	847568	751063	741314	713330	704501	932843	873560	912042	1.47742e+06	1.62906e+06	1.69514e+06	1.1184e-06	2.7787e-06	-0.736338	-0.760924	-0.8315	-0.853768	-0.277885	-0.427399	-0.330345	1.09554	1.47798	1.64463	metabolite_535				2-Methylglutaric acid	2-Methylglutaric acid	2-Methylglutaric acid	HMDB0000422	12046	C02930
metabolite_368	methyl 3-(3-methylbut-2-enyl)-1,4-bis[[3,4,5-trihydroxy-6-(hydroxymethyl)oxan-2-yl]oxy]naphthalene-2-carboxylate	C29H38O14	643.259	19.6325	[M+CH3OH+H]+	pos	MoNA-export-LC-MS-MS_Positive_Mode	518438	542812	481908	563529	451243	479155	423330	467346	502590	506020	518438	542812	481908	563529	579769	615632	543907	934693	1.00518e+06	1.01204e+06	2.1857e-06	4.6445e-06	-0.754774	-0.640759	-0.925657	-0.54385	-0.467881	-0.300123	-0.635638	1.19238	1.52211	1.55419	metabolite_368				methyl 3-(3-methylbut-2-enyl)-1,4-bis[[3,4,5-trihydroxy-6-(hydroxymethyl)oxan-2-yl]oxy]naphthalene-2-carboxylate	methyl 3-(3-methylbut-2-enyl)-1,4-bis[[3,4,5-trihydroxy-6-(hydroxymethyl)oxan-2-yl]oxy]naphthalene-2-carboxylate		-	-	-
metabolite_629	N,N-Dimethyl-N'-p-tolylsulphamide	C9H14N2O2S	215.085	20.1946	[M+H]+	pos	MoNA-export-LC-MS-MS_Positive_Mode	653234	671614	577142	647256	542920	568163	517677	560003	608664	614341	653234	671614	577142	647256	697559	729992	665126	1120006	1.21733e+06	1.22868e+06	2.1289e-06	4.5538e-06	-0.648622	-0.577473	-0.943177	-0.671765	-0.477042	-0.351494	-0.602589	1.15825	1.53498	1.57893	metabolite_629				N,N-Dimethyl-N'-p-tolylsulphamide	N,N-Dimethyl-N'-p-tolylsulphamide		-	-	-
metabolite_344	2-[[7-hydroxy-1-(4-hydroxy-3,5-dimethoxyphenyl)-3-(hydroxymethyl)-6,8-dimethoxy-1,2,3,4-tetrahydronaphthalen-2-yl]methoxy]oxane-3,4,5-triol	C27H36O12	594.252	19.5005	[M+ACN+H]+	pos	MoNA-export-LC-MS-MS_Positive_Mode	15800000	15900000	13400000	12100000	15950975	18000000	13900000	18000000	18900000	18800000	15800000	15900000	13400000	12100000	2.04943e+07	2.31269e+07	1.78591e+07	36000000	37800000	37600000	3.3989e-06	6.5937e-06	-0.702635	-0.692887	-0.936586	-1.06331	-0.245041	0.011588	-0.501915	1.26645	1.44192	1.42242	metabolite_344				2-[[7-hydroxy-1-(4-hydroxy-3,5-dimethoxyphenyl)-3-(hydroxymethyl)-6,8-dimethoxy-1,2,3,4-tetrahydronaphthalen-2-yl]methoxy]oxane-3,4,5-triol	2-[[7-hydroxy-1-(4-hydroxy-3,5-dimethoxyphenyl)-3-(hydroxymethyl)-6,8-dimethoxy-1,2,3,4-tetrahydronaphthalen-2-yl]methoxy]oxane-3,4,5-triol		-	-	-
metabolite_362	3Beta-Hydroxydeoxodihydrodeoxygedunin	C28H38O6	553.327	20.3661	[M+2ACN+H]+	pos	MoNA-export-LC-MS-MS_Positive_Mode	359183	344117	290809	278160	358755	396907	320602	413874	433153	410652	359183	344117	290809	278160	460938	509957	411918	827749	866306	821304	1.5536e-06	3.5845e-06	-0.677645	-0.742315	-0.97115	-1.02545	-0.240845	-0.030422	-0.451268	1.33375	1.49926	1.30608	metabolite_362				3Beta-Hydroxydeoxodihydrodeoxygedunin	3Beta-Hydroxydeoxodihydrodeoxygedunin		-	-	-
metabolite_67	gamma-Glutamylleucine	C11H20N2O5	259.13	19.9494	[M-H]-	neg	MoNA-export-All_LC-MS-MS_Orbitrap	507554	477993	471049	438688	472877	465967	451615	526272	555989	547383	507554	477993	471049	438688	607565	598687	580247	1.05254e+06	1.11198e+06	1.09477e+06	2.5284e-08	2.4748e-07	-0.673906	-0.780693	-0.805777	-0.92268	-0.312625	-0.344697	-0.411311	1.29482	1.50952	1.44735	metabolite_67				gamma-Glutamylleucine	gamma-Glutamylleucine	gamma-Glutamylleucine	HMDB0011171	151023	-
metabolite_343	Deacetoxy(7)-7-Oxokhivorinic Acid	C27H36O10	259.105	6.67381	[M-2H]2-	neg	MoNA-export-All_LC-MS-MS_Orbitrap	5343288	5368164	5532042	5035594	4901166	4898152	4893220	4739716	4908612	4768394	5343288	5368164	5532042	5035594	6.29715e+06	6.29328e+06	6.28694e+06	9479432	9817224	9536788	1.5057e-08	1.8013e-07	-0.808276	-0.795351	-0.710207	-0.96814	-0.312689	-0.314701	-0.317993	1.34068	1.51619	1.37048	metabolite_343				Deacetoxy(7)-7-Oxokhivorinic Acid	Deacetoxy(7)-7-Oxokhivorinic Acid		-	-	-
metabolite_642	Dihydrocoumarin	C9H8O2	147.044	26.1143	[M-H]-	neg	MoNA-export-All_LC-MS-MS_Orbitrap	272142	288762	264832	246560	259311	257483	266150	287856	298515	293543	272142	288762	264832	246560	333170	330821	341957	575712	597030	587086	2.2818e-08	2.3774e-07	-0.778364	-0.662509	-0.829316	-0.95668	-0.352967	-0.369342	-0.291719	1.33767	1.48627	1.41696	metabolite_642				Dihydrocoumarin	Dihydrocoumarin	3,4-Dihydro-2H-1-benzopyran-2-one	HMDB0036626	660	C02274
metabolite_227	(1R,2E,8S,10R,11S)-10,11-dihydroxy-6-(methoxymethyl)-1,10-dimethyl-5-oxo-4,14-dioxatricyclo[9.2.1.0Ã‚Â³,Ã¢ÂÂ·]tetradeca-2,6-dien-8-yl 2-methylprop-2-enoate	C20H26O8	393.153	7.54669	[M-H]-	neg	MoNA-export-LC-MS-MS_Negative_Mode	5289382	5196192	5071006	4691456	5041906	5309734	4869714	5321468	5824518	5291668	5289382	5196192	5071006	4691456	6.47798e+06	6.82209e+06	6.25674e+06	10642936	11649036	10583336	6.7032e-07	1.9594e-06	-0.7473	-0.782496	-0.829777	-0.973127	-0.298384	-0.168418	-0.381942	1.27466	1.65464	1.25215	metabolite_227				(1R,2E,8S,10R,11S)-10,11-dihydroxy-6-(methoxymethyl)-1,10-dimethyl-5-oxo-4,14-dioxatricyclo[9.2.1.0Ã‚Â³,Ã¢ÂÂ·]tetradeca-2,6-dien-8-yl 2-methylprop-2-enoate	(1R,2E,8S,10R,11S)-10,11-dihydroxy-6-(methoxymethyl)-1,10-dimethyl-5-oxo-4,14-dioxatricyclo[9.2.1.0Ã‚Â³,Ã¢ÂÂ·]tetradeca-2,6-dien-8-yl 2-methylprop-2-enoate		-	-	-
metabolite_546	CITRULLINE	C6H13N3O3	174.088	6.78783	[M-H]-	neg	MoNA-export-All_LC-MS-MS_Orbitrap	1930436	2004765	1919670	1819044	1806466	2043108	1881013	1978939	2167069	2023657	1930436	2004765	1919670	1819044	2.321e+06	2.62504e+06	2.41678e+06	3957878	4334138	4047314	5.6058e-07	1.7082e-06	-0.818909	-0.743499	-0.829831	-0.931921	-0.422667	-0.114202	-0.325494	1.23802	1.61975	1.32875	metabolite_546				CITRULLINE	CITRULLINE	Citrulline	HMDB0000904	9750	C00327
metabolite_37	SUBERYL GLYCINE	C10H17NO5	230.103	24.1179	[M-H]-	neg	MoNA-export-LC-MS-MS_Negative_Mode	577132	473966	463426	421613	491288	474108	422839	486900	488186	430912	577132	473966	463426	421613	631221	609148	543275	973800	976372	861825	7.293e-05	0.00010176	-0.363999	-0.857817	-0.908269	-1.10841	-0.105098	-0.210755	-0.52606	1.53469	1.547	0.998711	metabolite_37				SUBERYL GLYCINE	SUBERYL GLYCINE		-	-	-
metabolite_307	[7-(hydroxymethyl)-4-methyl-1-[3,4,5-trihydroxy-6-(hydroxymethyl)oxan-2-yl]oxy-1,4a,5,6,7,7a-hexahydrocyclopenta[c]pyran-5-yl] (E)-3-(4-hydroxyphenyl)prop-2-enoate	C25H32O11	541.226	9.04064	[M+CH3OH+H]+	pos	MoNA-export-All_LC-MS-MS_Orbitrap	578020	647373	460504	544223	521765	503026	540504	544608	560000	462590	578020	647373	460504	544223	670378	646302	694454	1.08922e+06	1.12e+06	925180	0.00020275	0.00026407	-0.69999	-0.395707	-1.21558	-0.84827	-0.294777	-0.400409	-0.189145	1.54284	1.6779	0.823142	metabolite_307				[7-(hydroxymethyl)-4-methyl-1-[3,4,5-trihydroxy-6-(hydroxymethyl)oxan-2-yl]oxy-1,4a,5,6,7,7a-hexahydrocyclopenta[c]pyran-5-yl] (E)-3-(4-hydroxyphenyl)prop-2-enoate	[7-(hydroxymethyl)-4-methyl-1-[3,4,5-trihydroxy-6-(hydroxymethyl)oxan-2-yl]oxy-1,4a,5,6,7,7a-hexahydrocyclopenta[c]pyran-5-yl] (E)-3-(4-hydroxyphenyl)prop-2-enoate		-	-	-
metabolite_323	3-Methoxycolensoic acid	C26H32O8	945.418	16.7231	[2M+H]+	pos	MoNA-export-LC-MS-MS_Positive_Mode	267248	305822	258500	246112	254460	251700	257219	273258	252922	230854	267248	305822	258500	246112	326937	323391	330483	546516	505844	461708	3.6043e-05	5.3526e-05	-0.83553	-0.477453	-0.916731	-1.03173	-0.28145	-0.314367	-0.248533	1.75687	1.37932	0.969611	metabolite_323				3-Methoxycolensoic acid	3-Methoxycolensoic acid		-	-	-
metabolite_591	Quinolinic acid	C7H5NO4	200.056	8.93521	[M+CH3OH+H]+	pos	MoNA-export-All_LC-MS-MS_Orbitrap	417127	413060	355424	366260	356562	361159	351965	439644	393048	332113	417127	413060	355424	366260	458121	464027	452214	879288	786096	664226	0.00019004	0.00025004	-0.589463	-0.61157	-0.924818	-0.865926	-0.366663	-0.334562	-0.398765	1.92237	1.41588	0.753517	metabolite_591				Quinolinic acid	Quinolinic acid	Quinolinic acid	HMDB0000232	1066	C03722
metabolite_286	Acetyl coA	C23H38N7O17P3S	403.556	16.5994	[M-2H]2-	neg	MoNA-export-All_LC-MS-MS_Orbitrap	4398.82	3581.54	4079.62	4918.26	3676.97	4660.23	5000	3500	3658.96	3500	4398.82	3581.54	4079.62	4918.26	4724.27	5987.59	6424.14	7000	7317.91	7000	0.0014222	0.0016889	-0.839398	-1.43886	-1.07353	-0.458395	-0.60068	0.325939	0.646143	1.06853	1.30171	1.06853	metabolite_286				Acetyl coA	Acetyl coA		-	-	-
metabolite_100	Indoxyl glucuronide	C14H15NO7	309.079	6.53484	[M]-	neg	MoNA-export-LC-MS-MS_Negative_Mode	2781469	2939122	3034660	3023963	2605623	2964374	3476539	2760171	2550683	2435963	2781469	2939122	3034660	3023963	3.34778e+06	3.80871e+06	4.46675e+06	5520342	5101366	4871926	0.00026712	0.00034237	-1.08793	-0.933151	-0.839356	-0.849858	-0.53195	-0.079424	0.566618	1.60099	1.18966	0.964401	metabolite_100				Indoxyl glucuronide	Indoxyl glucuronide	Indoxyl glucuronide	HMDB0010319	2733785	C03033
metabolite_148	Thymol-beta-D-glucoside	C16H24O6	666.34	21.7454	[2M+ACN+H]+	pos	MoNA-export-LC-MS-MS_Positive_Mode	63083.7	60350.6	60598.8	78900.1	86759.5	70429.8	103089	103667	91318.1	88312.7	63083.7	60350.6	60598.8	78900.1	111471	90490.2	132452	207334	182636	176625	5.0866e-05	7.302e-05	-0.960229	-1.00946	-1.00499	-0.675343	-0.088676	-0.466583	0.28923	1.63801	1.19315	1.08489	metabolite_148				Thymol-beta-D-glucoside	Thymol-beta-D-glucoside		-	-	-
metabolite_35	Ethylenediaminetetraacetic acid	C10H16N2O8	292.088	7.15801	[M]+	pos	MoNA-export-LC-MS-MS_Positive_Mode	6275058	7720126	9775855	10400000	11375755	11600000	11100000	10600000	10200000	10200000	6275058	7720126	9775855	10400000	1.46159e+07	1.4904e+07	1.42616e+07	21200000	20400000	20400000	1.6501e-05	2.6191e-05	-1.42291	-1.15657	-0.777675	-0.662639	0.114389	0.167491	0.049088	1.3279	1.18046	1.18046	metabolite_35				Ethylenediaminetetraacetic acid	Ethylenediaminetetraacetic acid	Edetic Acid	HMDB0015109	6049	C00284
metabolite_176	Isotectorigenin, 7-Methyl Ether	C18H16O6	309.08	6.32543	[M-H2O-H]-	neg	MoNA-export-All_LC-MS-MS_Orbitrap	951492	995934	1087515	953187	1129152	1112206	1192169	1098484	1012667	1057860	951492	995934	1087515	953187	1.45077e+06	1.42899e+06	1.53173e+06	2196968	2025334	2115720	4.2646e-07	1.3778e-06	-1.06448	-0.973894	-0.787238	-1.06102	-0.046874	-0.091251	0.118147	1.47401	1.12419	1.30841	metabolite_176				Isotectorigenin, 7-Methyl Ether	Isotectorigenin, 7-Methyl Ether		-	-	-
metabolite_394	(2E,6E,10E)-14-[(2S,3R,4S,5S,6R)-4,5-dihydroxy-6-(hydroxymethyl)-3-[(2S,3R,4S,5S,6R)-3,4,5-trihydroxy-6-(hydroxymethyl)oxan-2-yl]oxyoxan-2-yl]oxy-4-hydroxy-2,6,10,14-tetramethylhexadeca-2,6,10,15-tetraenoic acid	C32H52O14	659.327	23.7631	[M-H]-	neg	MoNA-export-LC-MS-MS_Negative_Mode	73385.9	80708.9	105999	98408.9	154424	166733	171768	193291	173875	196619	73385.9	80708.9	105999	98408.9	198408	214223	220692	386582	347749	393237	4.2655e-07	1.3778e-06	-1.10069	-1.04251	-0.841609	-0.901903	-0.107492	0.018138	0.069531	1.38739	1.07889	1.44026	metabolite_394				(2E,6E,10E)-14-[(2S,3R,4S,5S,6R)-4,5-dihydroxy-6-(hydroxymethyl)-3-[(2S,3R,4S,5S,6R)-3,4,5-trihydroxy-6-(hydroxymethyl)oxan-2-yl]oxyoxan-2-yl]oxy-4-hydroxy-2,6,10,14-tetramethylhexadeca-2,6,10,15-tetraenoic acid	(2E,6E,10E)-14-[(2S,3R,4S,5S,6R)-4,5-dihydroxy-6-(hydroxymethyl)-3-[(2S,3R,4S,5S,6R)-3,4,5-trihydroxy-6-(hydroxymethyl)oxan-2-yl]oxyoxan-2-yl]oxy-4-hydroxy-2,6,10,14-tetramethylhexadeca-2,6,10,15-tetraenoic acid		-	-	-
metabolite_438	GLYCEROL 2-PHOSPHATE	C3H9O6P	214.048	6.66771	[M+ACN+H]+	pos	MoNA-export-All_LC-MS-MS_Orbitrap	10400000	10700000	12300000	11700000	11899240	11600000	12100000	11200000	9701103	10300000	10400000	10700000	12300000	11700000	1.52885e+07	1.4904e+07	1.55464e+07	22400000	19402206	20600000	1.7092e-05	2.6996e-05	-1.15823	-1.08767	-0.71132	-0.85245	-0.008382	-0.098817	0.05229	1.66437	0.959235	1.24098	metabolite_438				GLYCEROL 2-PHOSPHATE	GLYCEROL 2-PHOSPHATE	beta-Glycerophosphoric acid	HMDB0002520	2526	C02979
metabolite_58	2'-O-Methyl-5-methyluridine	C11H16N2O6	273.111	6.22006	[M+H]+	both	MoNA-export-LC-MS-MS_Positive_Mode	496966	535998	513015	518114	564834	577112	552557	544873	575400	518984	496966	535998	513015	518114	725714	741489	709940	1.08975e+06	1.1508e+06	1.03797e+06	2.6235e-07	1.0462e-06	-1.00368	-0.85006	-0.940518	-0.920449	-0.103357	-0.041271	-0.165444	1.32942	1.56973	1.12563	metabolite_58				2'-O-Methyl-5-methyluridine	2'-O-Methyl-5-methyluridine		-	-	-
metabolite_125	5,9-dihydroxy-5,7,7-trimethyl-4,5a,6,8,8a,9-hexahydro-1H-azuleno[5,6-c]furan-3-one	C15H22O4	574.333	23.0166	[2M+ACN+H]+	pos	MoNA-export-LC-MS-MS_Positive_Mode	8745407	9812304	9880637	9663524	11904295	11800000	12000000	12000000	12200000	10900000	8745407	9812304	9880637	9663524	1.5295e+07	1.5161e+07	1.54179e+07	24000000	24400000	21800000	3.4656e-07	1.2301e-06	-1.09384	-0.918935	-0.907733	-0.943326	-0.0201	-0.042069	5.9e-05	1.40701	1.47259	1.04634	metabolite_125				5,9-dihydroxy-5,7,7-trimethyl-4,5a,6,8,8a,9-hexahydro-1H-azuleno[5,6-c]furan-3-one	5,9-dihydroxy-5,7,7-trimethyl-4,5a,6,8,8a,9-hexahydro-1H-azuleno[5,6-c]furan-3-one		-	-	-
metabolite_184	(1R,2E,8S,10R,11S)-10,11-dihydroxy-6-(methoxymethyl)-1,10-dimethyl-5-oxo-4,14-dioxatricyclo[9.2.1.0Ã‚Â³,Ã¢ÂÂ·]tetradeca-2,6-dien-8-yl acetate	C18H24O8	451.215	21.0306	[M+2ACN+H]+	pos	MoNA-export-All_LC-MS-MS_Orbitrap	118608	122139	105136	134752	136741	139062	134420	144506	140745	126842	118608	122139	105136	134752	175689	178670	172707	289012	281491	253684	3.3527e-06	6.5237e-06	-0.941402	-0.889936	-1.13779	-0.706075	-0.109332	-0.065869	-0.152795	1.54261	1.43297	1.02762	metabolite_184				(1R,2E,8S,10R,11S)-10,11-dihydroxy-6-(methoxymethyl)-1,10-dimethyl-5-oxo-4,14-dioxatricyclo[9.2.1.0Ã‚Â³,Ã¢ÂÂ·]tetradeca-2,6-dien-8-yl acetate	(1R,2E,8S,10R,11S)-10,11-dihydroxy-6-(methoxymethyl)-1,10-dimethyl-5-oxo-4,14-dioxatricyclo[9.2.1.0Ã‚Â³,Ã¢ÂÂ·]tetradeca-2,6-dien-8-yl acetate		-	-	-
metabolite_152	1-Pyrenemethanol	C17H12O	274.12	20.0155	[M+ACN+H]+	pos	MoNA-export-All_LC-MS-MS_Orbitrap	479517	553615	458768	492232	571665	554320	589010	634723	566293	559277	479517	553615	458768	492232	734491	712205	756776	1.26945e+06	1.13259e+06	1.11855e+06	2.2937e-06	4.8109e-06	-0.969574	-0.722943	-1.03864	-0.927251	-0.120915	-0.19509	-0.046741	1.65964	1.20411	1.1574	metabolite_152				1-Pyrenemethanol	1-Pyrenemethanol		-	-	-
metabolite_70	Menadione	C11H8O2	214.083	7.35045	[M+ACN+H]+	pos	MoNA-export-LC-MS-MS_Positive_Mode	936772	920530	831408	856250	978266	953907	1002625	1077782	1035499	1018759	936772	920530	831408	856250	1.2569e+06	1.22561e+06	1.2882e+06	2155564	2070998	2037518	2.4623e-08	2.4471e-07	-0.793373	-0.823967	-0.991837	-0.945043	-0.190378	-0.249329	-0.131427	1.50233	1.34304	1.27998	metabolite_70				Menadione	Menadione	Menadione	HMDB0001892	4055	C05377
metabolite_413	(2R,3R,4R,6aR,6bS,8aR,14bR)-2,3,12-trihydroxy-4,6a,6b,11,11,14b-hexamethyl-8a-[(2S,3R,4S,5S,6R)-3,4,5-trihydroxy-6-(hydroxymethyl)oxan-2-yl]oxycarbonyl-1,2,3,4a,5,6,7,8,9,10,12,12a,14,14a-tetradecahydropicene-4-carboxylic acid	C36H56O12	713.411	19.7569	[M+CH3OH+H]+	both	MoNA-export-LC-MS-MS_Positive_Mode	72202.4	76872.8	71386.6	62711.9	86356	83861.5	88850.5	107181	99863.5	98971.5	72202.4	76872.8	71386.6	62711.9	110953	107748	114158	214361	199727	197943	7.4124e-08	4.5629e-07	-0.857917	-0.778737	-0.871747	-1.01882	-0.200962	-0.255298	-0.146626	1.55218	1.30408	1.27384	metabolite_413				(2R,3R,4R,6aR,6bS,8aR,14bR)-2,3,12-trihydroxy-4,6a,6b,11,11,14b-hexamethyl-8a-[(2S,3R,4S,5S,6R)-3,4,5-trihydroxy-6-(hydroxymethyl)oxan-2-yl]oxycarbonyl-1,2,3,4a,5,6,7,8,9,10,12,12a,14,14a-tetradecahydropicene-4-carboxylic acid	(2R,3R,4R,6aR,6bS,8aR,14bR)-2,3,12-trihydroxy-4,6a,6b,11,11,14b-hexamethyl-8a-[(2S,3R,4S,5S,6R)-3,4,5-trihydroxy-6-(hydroxymethyl)oxan-2-yl]oxycarbonyl-1,2,3,4a,5,6,7,8,9,10,12,12a,14,14a-tetradecahydropicene-4-carboxylic acid		-	-	-
metabolite_387	7,15-bis(3,4-dimethoxyphenyl)-19-oxa-4,18-diazahexacyclo[10.6.1.0Ã‚Â¹,Ã¢ÂÂ¹.0Ã‚Â³,Ã¢ÂÂ·.0Ã‚Â¹Ã¢ÂÂ°,Ã‚Â¹Ã¢ÂÂµ.0Ã‚Â¹Ã¢ÂÂ´,Ã‚Â¹Ã¢ÂÂ¸]nonadec-8-en-12-ol	C32H38N2O6	527.247	17.666	[M-H2O-H]-	neg	MoNA-export-All_LC-MS-MS_Orbitrap	1508093	1544434	1276544	1243636	1471151	1647290	1662071	1693469	1636890	1568392	1508093	1544434	1276544	1243636	1.89018e+06	2.11648e+06	2.13547e+06	3386938	3273780	3136784	1.7612e-06	3.9232e-06	-0.77496	-0.731171	-1.05397	-1.09362	-0.314566	-0.041873	-0.01899	1.48897	1.35262	1.18755	metabolite_387				7,15-bis(3,4-dimethoxyphenyl)-19-oxa-4,18-diazahexacyclo[10.6.1.0Ã‚Â¹,Ã¢ÂÂ¹.0Ã‚Â³,Ã¢ÂÂ·.0Ã‚Â¹Ã¢ÂÂ°,Ã‚Â¹Ã¢ÂÂµ.0Ã‚Â¹Ã¢ÂÂ´,Ã‚Â¹Ã¢ÂÂ¸]nonadec-8-en-12-ol	7,15-bis(3,4-dimethoxyphenyl)-19-oxa-4,18-diazahexacyclo[10.6.1.0Ã‚Â¹,Ã¢ÂÂ¹.0Ã‚Â³,Ã¢ÂÂ·.0Ã‚Â¹Ã¢ÂÂ°,Ã‚Â¹Ã¢ÂÂµ.0Ã‚Â¹Ã¢ÂÂ´,Ã‚Â¹Ã¢ÂÂ¸]nonadec-8-en-12-ol		-	-	-
metabolite_303	3-(2,4-dihydroxyphenyl)-5-hydroxy-8,8-dimethyl-6-(3-methylbut-2-enyl)pyrano[2,3-h]chromen-4-one	C25H24O6	503.22	19.9525	[M+2ACN+H]+	pos	MoNA-export-All_LC-MS-MS_Orbitrap	788226	861968	717408	731623	906387	818314	994460	1054386	1014053	913992	788226	861968	717408	731623	1.16455e+06	1.05139e+06	1.27771e+06	2108772	2028106	1.82798e+06	4.9152e-06	8.9695e-06	-0.86321	-0.727064	-0.993957	-0.967712	-0.16842	-0.377338	0.040498	1.57485	1.42592	1.05644	metabolite_303				3-(2,4-dihydroxyphenyl)-5-hydroxy-8,8-dimethyl-6-(3-methylbut-2-enyl)pyrano[2,3-h]chromen-4-one	3-(2,4-dihydroxyphenyl)-5-hydroxy-8,8-dimethyl-6-(3-methylbut-2-enyl)pyrano[2,3-h]chromen-4-one		-	-	-
metabolite_349	methyl (4S,5Z,6S)-4-[2-[[(1S,2R,3R,5R)-5-(1,3-dihydroxypropan-2-yl)-3-hydroxy-2-methylcyclopentyl]methoxy]-2-oxoethyl]-5-ethylidene-6-[(2S,3R,4S,5S,6R)-3,4,5-trihydroxy-6-(hydroxymethyl)oxan-2-yl]oxy-4H-pyran-3-carboxylate	C27H42O14	591.26	19.1573	[M+H]+	pos	MoNA-export-LC-MS-MS_Positive_Mode	378700	368353	335196	358051	404413	375938	432888	451718	451974	421253	378700	368353	335196	358051	519601	483015	556187	903435	903948	842507	2.389e-07	9.893e-07	-0.802672	-0.847274	-0.99021	-0.891684	-0.195273	-0.352988	-0.037558	1.45937	1.46158	1.19672	metabolite_349				methyl (4S,5Z,6S)-4-[2-[[(1S,2R,3R,5R)-5-(1,3-dihydroxypropan-2-yl)-3-hydroxy-2-methylcyclopentyl]methoxy]-2-oxoethyl]-5-ethylidene-6-[(2S,3R,4S,5S,6R)-3,4,5-trihydroxy-6-(hydroxymethyl)oxan-2-yl]oxy-4H-pyran-3-carboxylate	methyl (4S,5Z,6S)-4-[2-[[(1S,2R,3R,5R)-5-(1,3-dihydroxypropan-2-yl)-3-hydroxy-2-methylcyclopentyl]methoxy]-2-oxoethyl]-5-ethylidene-6-[(2S,3R,4S,5S,6R)-3,4,5-trihydroxy-6-(hydroxymethyl)oxan-2-yl]oxy-4H-pyran-3-carboxylate		-	-	-
metabolite_26	Adenosine-3-monophosphate	C10H14N5O7P	346.056	7.86073	[M-H]-	both	MoNA-export-LC-MS-MS_Negative_Mode	2507514	2340113	2087266	2107070	2838517	2661052	2927958	3003544	2998526	2819784	2507514	2340113	2087266	2107070	3.647e+06	3.41899e+06	3.76192e+06	6007088	5997052	5639568	1.7871e-07	8.2708e-07	-0.780972	-0.886078	-1.04483	-1.0324	-0.065521	-0.208682	0.006632	1.4163	1.41	1.18555	metabolite_26				Adenosine-3-monophosphate	Adenosine-3-monophosphate	Adenosine monophosphate	HMDB0000045	6083	C00020
metabolite_30	N-Butylbenzenesulfonamide	C10H15NO2S	213.086	6.28368	[M]-	neg	MoNA-export-LC-MS-MS_Negative_Mode	5714596	5830986	5888946	5620764	6016956	5922878	6486236	5740170	5739550	5714922	5714596	5830986	5888946	5620764	7.73075e+06	7.60988e+06	8.33369e+06	11480340	11479100	11429844	1.8158e-08	2.1153e-07	-0.959032	-0.91247	-0.889284	-0.996569	-0.152474	-0.200829	0.088733	1.34754	1.34705	1.32734	metabolite_30				N-Butylbenzenesulfonamide	N-Butylbenzenesulfonamide		-	-	-
metabolite_289	butyrolactone i	C24H24O7	213.086	6.27116	[M+2H]2+	pos	MoNA-export-All_LC-MS-MS_Orbitrap	5714596	5830986	5888946	5620764	6204557	5922878	6486236	5740170	5739550	5714922	5714596	5830986	5888946	5620764	7.97179e+06	7.60988e+06	8.33369e+06	11480340	11479100	11429844	1.2074e-08	1.5606e-07	-0.969809	-0.923192	-0.899979	-1.00739	-0.065768	-0.210718	0.079183	1.33946	1.33897	1.31924	metabolite_289				butyrolactone i	butyrolactone i		-	-	-
metabolite_52	N-Acetyl-tyrosine	C11H13NO4	222.077	20.515	[M-H]-	neg	MoNA-export-LC-MS-MS_Negative_Mode	681085	635980	569873	550817	684507	746086	752694	734253	764786	756051	681085	635980	569873	550817	879474	958592	967082	1.46851e+06	1529572	1512102	2.2086e-07	9.5119e-07	-0.747486	-0.862077	-1.03002	-1.07844	-0.243471	-0.042467	-0.020898	1.25299	1.40813	1.36374	metabolite_52				N-Acetyl-tyrosine	N-Acetyl-tyrosine	N-Acetyl-L-tyrosine	HMDB0000866	68310	C01657
metabolite_210	3-oxo-3-[[(2R,3S,4S,5R,6S)-3,4,5-trihydroxy-6-(4-hydroxy-5-methyl-2-propan-2-ylphenoxy)oxan-2-yl]methoxy]propanoic acid	C19H26O10	445.169	7.00925	[M+CH3OH-H]-	neg	MoNA-export-All_LC-MS-MS_Orbitrap	1829968	1763861	1747418	1750703	1979796	2203981	2287109	2091695	2132037	2103309	1829968	1763861	1747418	1750703	2.5437e+06	2.83174e+06	2.93854e+06	4183390	4264074	4206618	6.472e-08	4.2662e-07	-0.91038	-0.97204	-0.987377	-0.984313	-0.24466	0.024004	0.123625	1.28474	1.36	1.30641	metabolite_210				3-oxo-3-[[(2R,3S,4S,5R,6S)-3,4,5-trihydroxy-6-(4-hydroxy-5-methyl-2-propan-2-ylphenoxy)oxan-2-yl]methoxy]propanoic acid	3-oxo-3-[[(2R,3S,4S,5R,6S)-3,4,5-trihydroxy-6-(4-hydroxy-5-methyl-2-propan-2-ylphenoxy)oxan-2-yl]methoxy]propanoic acid		-	-	-
metabolite_20	Guanosine	C10H13N5O5	316.125	22.1897	[M+CH3OH+H]+	pos	MoNA-export-All_LC-MS-MS_Orbitrap	774013	804650	734499	737922	911088	887715	899402	900916	930687	926411	774013	804650	734499	737922	1.17059e+06	1.14056e+06	1.15558e+06	1801833	1861374	1.85282e+06	1.3298e-09	4.8205e-08	-0.910828	-0.845837	-0.994649	-0.987387	-0.069563	-0.133268	-0.101416	1.26949	1.3958	1.37766	metabolite_20				Guanosine	Guanosine	Guanosine	HMDB0000133	6802	C00387
metabolite_154	(3S,3'R)-3'-(3-hydroxyphenyl)-4-methylspiro[1H-1,4-benzodiazepine-3,2'-oxirane]-2,5-dione	C17H14N2O4	621.202	7.55222	[2M+H]+	pos	MoNA-export-All_LC-MS-MS_Orbitrap	6684286	6938458	6340802	6329698	7233214	6890684	7575744	6967736	7125054	7154494	6684286	6938458	6340802	6329698	9.29343e+06	8.85334e+06	9.73352e+06	13935472	14250108	14308988	3.2635e-08	2.9287e-07	-0.894214	-0.818009	-0.997197	-1.00053	-0.111945	-0.243893	0.020002	1.27982	1.37415	1.39181	metabolite_154				(3S,3'R)-3'-(3-hydroxyphenyl)-4-methylspiro[1H-1,4-benzodiazepine-3,2'-oxirane]-2,5-dione	(3S,3'R)-3'-(3-hydroxyphenyl)-4-methylspiro[1H-1,4-benzodiazepine-3,2'-oxirane]-2,5-dione		-	-	-
metabolite_330	(1R,7S,8E,9S,14S,15S,17R)-8-ethylidene-15-(1-hydroxypropan-2-yl)-17-methyl-7-{[(2S,3R,4S,5S,6R)-3,4,5-trihydroxy-6-(hydroxymethyl)oxan-2-yl]oxy}-2,6,12-trioxatricyclo[12.2.1.0Ã¢ÂÂ´,Ã¢ÂÂ¹]heptadec-4-ene-3,11-dione	C26H38O12	587.231	20.0532	[M+FA-H]-	both	MoNA-export-All_LC-MS-MS_Orbitrap	4.44766e+06	4850370	4.38582e+06	4.28089e+06	4865074	5.09379e+06	5398758	5.17326e+06	5.49031e+06	5.51303e+06	4.44766e+06	4850370	4.38582e+06	4.28089e+06	6.25078e+06	6.54464e+06	6.93647e+06	10346521	10980613	11026069	1.092e-07	5.8664e-07	-0.921004	-0.775971	-0.943275	-0.981064	-0.271621	-0.165791	-0.024674	1.20343	1.4318	1.44817	metabolite_330				(1R,7S,8E,9S,14S,15S,17R)-8-ethylidene-15-(1-hydroxypropan-2-yl)-17-methyl-7-{[(2S,3R,4S,5S,6R)-3,4,5-trihydroxy-6-(hydroxymethyl)oxan-2-yl]oxy}-2,6,12-trioxatricyclo[12.2.1.0Ã¢ÂÂ´,Ã¢ÂÂ¹]heptadec-4-ene-3,11-dione	(1R,7S,8E,9S,14S,15S,17R)-8-ethylidene-15-(1-hydroxypropan-2-yl)-17-methyl-7-{[(2S,3R,4S,5S,6R)-3,4,5-trihydroxy-6-(hydroxymethyl)oxan-2-yl]oxy}-2,6,12-trioxatricyclo[12.2.1.0Ã¢ÂÂ´,Ã¢ÂÂ¹]heptadec-4-ene-3,11-dione		-	-	-
metabolite_602	PYRIDOXINE	C8H11NO3	200.092	23.7636	[M+CH3OH-H]-	neg	MoNA-export-All_LC-MS-MS_Orbitrap	418050	478846	402975	395857	457086	452898	468968	461076	475460	485889	418050	478846	402975	395857	587277	581895	602543	922151	950920	971778	1.8241e-07	8.3363e-07	-0.919112	-0.656993	-0.984109	-1.0148	-0.1895	-0.212701	-0.123679	1.2543	1.37834	1.46826	metabolite_602				PYRIDOXINE	PYRIDOXINE	Pyridoxine	HMDB0000239	1054	C00314
metabolite_259	2-amino-3-[[(6E,9E)-5-hydroxy-8-methoxy-5,9,13,14-tetramethyl-2-oxo-1-oxacyclotetradeca-6,9-dien-4-yl]sulfanyl]propanoic acid	C21H35NO6S	512.276	24.1241	[M+2ACN+H]+	pos	MoNA-export-LC-MS-MS_Positive_Mode	299139	282517	250344	239058	301439	279998	322880	323908	312026	326284	299139	282517	250344	239058	387297	359749	414845	647816	624052	652568	7.0219e-07	2.0433e-06	-0.703543	-0.803839	-0.997969	-1.06607	-0.171612	-0.337831	-0.005392	1.40032	1.25694	1.429	metabolite_259				2-amino-3-[[(6E,9E)-5-hydroxy-8-methoxy-5,9,13,14-tetramethyl-2-oxo-1-oxacyclotetradeca-6,9-dien-4-yl]sulfanyl]propanoic acid	2-amino-3-[[(6E,9E)-5-hydroxy-8-methoxy-5,9,13,14-tetramethyl-2-oxo-1-oxacyclotetradeca-6,9-dien-4-yl]sulfanyl]propanoic acid		-	-	-
metabolite_462	(2S,3S,4R,5R,6R)-6-[[(3R,6aR,6bS,8R,8aR,14bR)-8-hydroxy-4,4,6a,6b,11,11,14b-heptamethyl-8a-[(2S,3R,4S,5S,6R)-3,4,5-trihydroxy-6-(hydroxymethyl)oxan-2-yl]oxycarbonyl-1,2,3,4a,5,6,7,8,9,10,12,12a,14,14a-tetradecahydropicen-3-yl]oxy]-4,5-dihydroxy-3-[(2S,3R,4S,5R)-3,4,5-trihydroxyoxan-2-yl]oxyoxane-2-carboxylic acid	C47H74O19	987.48	23.8047	[M+FA-H]-	neg	MoNA-export-All_LC-MS-MS_Orbitrap	3171830	3051564	2646824	2800558	3370112	3321080	3334258	3401525	3345028	3639468	3171830	3051564	2646824	2800558	4.33001e+06	4.26702e+06	4.28395e+06	6803050	6690056	7278936	2.5391e-07	1.0316e-06	-0.769621	-0.837652	-1.0666	-0.979638	-0.114472	-0.150108	-0.140531	1.28445	1.22053	1.55364	metabolite_462				(2S,3S,4R,5R,6R)-6-[[(3R,6aR,6bS,8R,8aR,14bR)-8-hydroxy-4,4,6a,6b,11,11,14b-heptamethyl-8a-[(2S,3R,4S,5S,6R)-3,4,5-trihydroxy-6-(hydroxymethyl)oxan-2-yl]oxycarbonyl-1,2,3,4a,5,6,7,8,9,10,12,12a,14,14a-tetradecahydropicen-3-yl]oxy]-4,5-dihydroxy-3-[(2S,3R,4S,5R)-3,4,5-trihydroxyoxan-2-yl]oxyoxane-2-carboxylic acid	(2S,3S,4R,5R,6R)-6-[[(3R,6aR,6bS,8R,8aR,14bR)-8-hydroxy-4,4,6a,6b,11,11,14b-heptamethyl-8a-[(2S,3R,4S,5S,6R)-3,4,5-trihydroxy-6-(hydroxymethyl)oxan-2-yl]oxycarbonyl-1,2,3,4a,5,6,7,8,9,10,12,12a,14,14a-tetradecahydropicen-3-yl]oxy]-4,5-dihydroxy-3-[(2S,3R,4S,5R)-3,4,5-trihydroxyoxan-2-yl]oxyoxane-2-carboxylic acid		-	-	-
metabolite_464	(2S,3S,4S,5R,6R)-6-[[(3S,6aR,6bS,8aR,9R,12aS,14bR)-9-hydroxy-4,4,6a,6b,8a,11,11,14b-octamethyl-1,2,3,4a,5,6,7,8,9,10,12,12a,14,14a-tetradecahydropicen-3-yl]oxy]-5-[(2R,3R,4S,5R,6S)-6-carboxy-4,5-dihydroxy-3-[(2S,3R,4R,5R,6S)-3,4,5-trihydroxy-6-methyloxan-2-yl]oxyoxan-2-yl]oxy-3,4-dihydroxyoxane-2-carboxylic acid	C48H76O18	471.263	25.1991	[M+2H]2+	pos	MoNA-export-All_LC-MS-MS_Orbitrap	215597	206662	183848	195772	232940	230937	234942	251442	252064	263406	215597	206662	183848	195772	299287	296715	301860	502884	504127	526811	1.2905e-08	1.5839e-07	-0.786329	-0.851525	-1.018	-0.930987	-0.175634	-0.194406	-0.156862	1.31002	1.3191	1.48462	metabolite_464				(2S,3S,4S,5R,6R)-6-[[(3S,6aR,6bS,8aR,9R,12aS,14bR)-9-hydroxy-4,4,6a,6b,8a,11,11,14b-octamethyl-1,2,3,4a,5,6,7,8,9,10,12,12a,14,14a-tetradecahydropicen-3-yl]oxy]-5-[(2R,3R,4S,5R,6S)-6-carboxy-4,5-dihydroxy-3-[(2S,3R,4R,5R,6S)-3,4,5-trihydroxy-6-methyloxan-2-yl]oxyoxan-2-yl]oxy-3,4-dihydroxyoxane-2-carboxylic acid	(2S,3S,4S,5R,6R)-6-[[(3S,6aR,6bS,8aR,9R,12aS,14bR)-9-hydroxy-4,4,6a,6b,8a,11,11,14b-octamethyl-1,2,3,4a,5,6,7,8,9,10,12,12a,14,14a-tetradecahydropicen-3-yl]oxy]-5-[(2R,3R,4S,5R,6S)-6-carboxy-4,5-dihydroxy-3-[(2S,3R,4R,5R,6S)-3,4,5-trihydroxy-6-methyloxan-2-yl]oxyoxan-2-yl]oxy-3,4-dihydroxyoxane-2-carboxylic acid		-	-	-
metabolite_353	Benidipine	C28H31N3O6	506.227	21.9807	[M+H]+	pos	MoNA-export-LC-MS-MS_Positive_Mode	405786	337951	291292	340333	437753	440819	434688	434765	443941	426380	405786	337951	291292	340333	562438	566376	558499	869530	887882	852760	4.2599e-07	1.3778e-06	-0.697793	-0.990891	-1.19249	-0.980602	-0.020943	-0.003926	-0.03796	1.30593	1.38522	1.23347	metabolite_353				Benidipine	Benidipine		-	-	-
metabolite_421	(1R,4S,5R,9R,10R,13S)-13-{[(2S,3R,4S,5R,6R)-5-hydroxy-6-(hydroxymethyl)-3,4-bis({[(2S,3R,4S,5S,6R)-3,4,5-trihydroxy-6-(hydroxymethyl)oxan-2-yl]oxy})oxan-2-yl]oxy}-5,9-dimethyl-14-methylidenetetracyclo[11.2.1.0Ã‚Â¹,Ã‚Â¹Ã¢ÂÂ°.0Ã¢ÂÂ´,Ã¢ÂÂ¹]hexadecane-5-carboxylic acid	C38H60O18	804.379	21.6588	[M]+	pos	MoNA-export-All_LC-MS-MS_Orbitrap	707430	635234	516559	665964	686979	649896	724062	646773	692870	665386	707430	635234	516559	665964	882650	835005	930295	1.29355e+06	1.38574e+06	1330771	6.3238e-06	1.1041e-05	-0.671586	-0.901498	-1.27943	-0.803638	-0.113591	-0.26532	0.038138	1.19493	1.48852	1.31347	metabolite_421				(1R,4S,5R,9R,10R,13S)-13-{[(2S,3R,4S,5R,6R)-5-hydroxy-6-(hydroxymethyl)-3,4-bis({[(2S,3R,4S,5S,6R)-3,4,5-trihydroxy-6-(hydroxymethyl)oxan-2-yl]oxy})oxan-2-yl]oxy}-5,9-dimethyl-14-methylidenetetracyclo[11.2.1.0Ã‚Â¹,Ã‚Â¹Ã¢ÂÂ°.0Ã¢ÂÂ´,Ã¢ÂÂ¹]hexadecane-5-carboxylic acid	(1R,4S,5R,9R,10R,13S)-13-{[(2S,3R,4S,5R,6R)-5-hydroxy-6-(hydroxymethyl)-3,4-bis({[(2S,3R,4S,5S,6R)-3,4,5-trihydroxy-6-(hydroxymethyl)oxan-2-yl]oxy})oxan-2-yl]oxy}-5,9-dimethyl-14-methylidenetetracyclo[11.2.1.0Ã‚Â¹,Ã‚Â¹Ã¢ÂÂ°.0Ã¢ÂÂ´,Ã¢ÂÂ¹]hexadecane-5-carboxylic acid		-	-	-
metabolite_119	Phenyl-butyryl-glutamine	C15H20N2O4	293.154	19.1761	[M+H]+	pos	MoNA-export-LC-MS-MS_Positive_Mode	552996	572456	560122	530142	589075	581288	596861	631867	670562	672379	552996	572456	560122	530142	756860	746855	766864	1.26373e+06	1.34112e+06	1.34476e+06	9.8647e-09	1.4894e-07	-0.857101	-0.799703	-0.836083	-0.924508	-0.255811	-0.285318	-0.226304	1.2392	1.46746	1.47818	metabolite_119				Phenyl-butyryl-glutamine	Phenyl-butyryl-glutamine	Phenylbutyrylglutamine	HMDB0011687	9943917	-
metabolite_80	MALTOSE	C12H22O11	343.125	7.53878	[M+H]+	both	MoNA-export-LC-MS-MS_Positive_Mode	1519282	1652864	1595970	1505988	1776395	1763437	1789353	1802904	1957263	1860843	1519282	1652864	1595970	1505988	2.28236e+06	2.26571e+06	2.29901e+06	3605808	3914526	3721686	3.8896e-08	3.0642e-07	-0.954749	-0.815674	-0.874907	-0.968589	-0.16029	-0.177624	-0.142957	1.21758	1.53899	1.33822	metabolite_80				MALTOSE	MALTOSE	D-Maltose	HMDB0000163	10991489	C00208
metabolite_48	5-Hydroxytryptophan	C11H12N2O3	221.093	19.9602	[M+H]+	both	MoNA-export-LC-MS-MS_Positive_Mode	6165198	6.57127e+06	6019970	5686572	7080750	7.04604e+06	7.06339e+06	7.20859e+06	7.82091e+06	7563484	6165198	6.57127e+06	6019970	5686572	9.09754e+06	9.05294e+06	9.07524e+06	14417185	15641827	15126968	5.1697e-08	3.7107e-07	-0.892192	-0.789276	-0.929	-1.0135	-0.149007	-0.16031	-0.154659	1.19922	1.5096	1.37912	metabolite_48				5-Hydroxytryptophan	5-Hydroxytryptophan	5-Hydroxy-L-tryptophan	HMDB0000472	439280	C00643
metabolite_503	L-Methionine	C5H11NO2S	299.115	21.1525	[2M+H]+	pos	MoNA-export-All_LC-MS-MS_Orbitrap	539764	548600	515284	491624	570092	572768	567416	570990	612008	579847	539764	548600	515284	491624	732470	735908	729031	1141980	1.22402e+06	1.15969e+06	4.0122e-08	3.1227e-07	-0.842162	-0.811421	-0.927327	-1.00964	-0.171747	-0.159786	-0.183708	1.25292	1.53832	1.31455	metabolite_503				L-Methionine	L-Methionine	Methionine	HMDB0000696	6137	C00073
metabolite_25	DEOXYADENOSINE MONOPHOSPHATE	C10H14N5O6P	332.082	6.08	[M+H]+	pos	MoNA-export-All_LC-MS-MS_Orbitrap	980783	1034584	1093617	1068021	1270473	1257852	1283094	1468444	1529512	1414784	980783	1034584	1093617	1068021	1.63234e+06	1.61612e+06	1.64855e+06	2936888	3059024	2829568	1.1476e-08	1.5445e-07	-0.966124	-0.901886	-0.831403	-0.861964	-0.188184	-0.207545	-0.168822	1.36941	1.51524	1.24127	metabolite_25				DEOXYADENOSINE MONOPHOSPHATE	DEOXYADENOSINE MONOPHOSPHATE	Deoxyadenosine monophosphate	HMDB0000905	12599	C00360
metabolite_101	cyclo(tyrosyl-prolyl)	C14H16N2O3	241.094	7.39217	[M-H2O-H]-	neg	MoNA-export-LC-MS-MS_Negative_Mode	1217471	1294063	1202848	1216918	1277417	1410173	1395379	1408731	1487919	1393257	1217471	1294063	1202848	1216918	1.64126e+06	1.81183e+06	1.79282e+06	2817462	2975838	2786514	7.7485e-08	4.7222e-07	-0.915644	-0.809099	-0.935986	-0.916413	-0.326124	-0.088852	-0.115293	1.31005	1.53036	1.267	metabolite_101				cyclo(tyrosyl-prolyl)	cyclo(tyrosyl-prolyl)		-	-	-
metabolite_158	(E)-1-(3,4-dihydroxy-2,6-dimethoxyphenyl)-3-phenylprop-2-en-1-one	C17H16O5	300.099	22.3036	[M]+	pos	MoNA-export-All_LC-MS-MS_Orbitrap	1437891	1429937	1311271	1357076	1.52971e+06	1569397	1490032	1614923	1723368	1614299	1437891	1429937	1311271	1357076	1.96542e+06	2.0164e+06	1.91443e+06	3229846	3446736	3228598	3.4519e-08	2.9827e-07	-0.820501	-0.82988	-0.969799	-0.91579	-0.198492	-0.138375	-0.258609	1.29239	1.54813	1.29092	metabolite_158				(E)-1-(3,4-dihydroxy-2,6-dimethoxyphenyl)-3-phenylprop-2-en-1-one	(E)-1-(3,4-dihydroxy-2,6-dimethoxyphenyl)-3-phenylprop-2-en-1-one		-	-	-
metabolite_229	(2R,3S,4S,5R,6S)-2-[(3,4,5-trihydroxyoxan-2-yl)oxymethyl]-6-(3,4,5-trimethoxyphenoxy)oxane-3,4,5-triol	C20H30O13	520.205	19.3701	[M+ACN+H]+	pos	MoNA-export-All_LC-MS-MS_Orbitrap	3464469	3557572	3313312	3435438	4.00801e+06	4073057	3942956	4327164	4673336	4368612	3464469	3557572	3313312	3435438	5.1496e+06	5.23318e+06	5.06602e+06	8654328	9346672	8737224	1.9785e-08	2.2037e-07	-0.882638	-0.844081	-0.945236	-0.89466	-0.184777	-0.150165	-0.21939	1.26663	1.55335	1.30096	metabolite_229				(2R,3S,4S,5R,6S)-2-[(3,4,5-trihydroxyoxan-2-yl)oxymethyl]-6-(3,4,5-trimethoxyphenoxy)oxane-3,4,5-triol	(2R,3S,4S,5R,6S)-2-[(3,4,5-trihydroxyoxan-2-yl)oxymethyl]-6-(3,4,5-trimethoxyphenoxy)oxane-3,4,5-triol		-	-	-
metabolite_473	METHYLMALONIC ACID	C4H6O4	119.034	8.82264	[M+H]+	pos	MoNA-export-LC-MS-MS_Positive_Mode	1271246	1388361	1277405	1331157	1.38404e+06	1394872	1373207	1460525	1579153	1435334	1271246	1388361	1277405	1331157	1.77825e+06	1.79217e+06	1.76433e+06	2921050	3158306	2870668	1.5909e-07	7.7326e-07	-0.922309	-0.764402	-0.914005	-0.841531	-0.238708	-0.219943	-0.257474	1.30214	1.62203	1.23421	metabolite_473				METHYLMALONIC ACID	METHYLMALONIC ACID	Methylmalonic acid	HMDB0000202	487	C02170
metabolite_482	2,4-DIHYDROXYBUTANOIC ACID	C4H8O4	119.034	8.84479	[M-H]-	neg	MoNA-export-LC-MS-MS_Negative_Mode	1271246	1388361	1277405	1331157	1334165	1394872	1373207	1460525	1579153	1435334	1271246	1388361	1277405	1331157	1.71417e+06	1.79217e+06	1.76433e+06	2921050	3158306	2870668	1.8427e-07	8.3363e-07	-0.911244	-0.753756	-0.902962	-0.83068	-0.315628	-0.210742	-0.248174	1.3073	1.62634	1.23955	metabolite_482				2,4-DIHYDROXYBUTANOIC ACID	2,4-DIHYDROXYBUTANOIC ACID	2,4-Dihydroxybutanoic acid	HMDB0000360	192742	-
metabolite_247	Humantenine	C21H26N2O3	709.399	22.9993	[2M+H]+	pos	MoNA-export-LC-MS-MS_Positive_Mode	726672	725506	769108	799345	832466	766681	898252	856566	890843	873724	726672	725506	769108	799345	1.06958e+06	985053	1.1541e+06	1.71313e+06	1.78169e+06	1.74745e+06	1.7888e-07	8.2708e-07	-0.957934	-0.960589	-0.861259	-0.792374	-0.176753	-0.369307	0.015801	1.28935	1.44553	1.36753	metabolite_247				Humantenine	Humantenine		-	-	-
metabolite_79	(3R)-4,4-dimethyl-3-[(2S,3R,4S,5S,6R)-3,4,5-trihydroxy-6-(hydroxymethyl)oxan-2-yl]oxyoxolan-2-one	C12H20O8	147.065	16.2669	[M+2H]2+	pos	MoNA-export-All_LC-MS-MS_Orbitrap	368937	375181	352482	352354	401923	380493	423352	408266	439329	429909	368937	375181	352482	352354	516401	488868	543935	816531	878657	859818	8.001e-08	4.7858e-07	-0.861658	-0.832789	-0.93773	-0.938324	-0.17991	-0.307201	-0.052618	1.20763	1.49485	1.40775	metabolite_79				(3R)-4,4-dimethyl-3-[(2S,3R,4S,5S,6R)-3,4,5-trihydroxy-6-(hydroxymethyl)oxan-2-yl]oxyoxolan-2-one	(3R)-4,4-dimethyl-3-[(2S,3R,4S,5S,6R)-3,4,5-trihydroxy-6-(hydroxymethyl)oxan-2-yl]oxyoxolan-2-one		-	-	-
metabolite_557	Lysine	C6H14N2O2	145.097	6.22407	[M-H]-	neg	MoNA-export-LC-MS-MS_Negative_Mode	5526698	5809966	5032640	5705054	5850042	5818806	6165394	5737492	6156778	5910200	5526698	5809966	5032640	5705054	7.5163e+06	7.47616e+06	7.92147e+06	11474984	12313556	11820400	1.7678e-07	8.2708e-07	-0.903487	-0.80245	-1.07971	-0.83987	-0.193831	-0.208146	-0.049313	1.21817	1.51727	1.34137	metabolite_557				Lysine	Lysine	Lysine	HMDB0000182	5962	C00047
metabolite_645	6-Phenyl-1,3,5-triazine-2,4-diamine	C9H9N5	188.092	16.4918	[M+H]+	pos	MoNA-export-LC-MS-MS_Positive_Mode	243336	264712	243531	287949	301880	302291	301468	333145	353928	356829	243336	264712	243531	287949	387864	388392	387335	666289	707856	713659	4.5818e-08	3.4021e-07	-0.961479	-0.850839	-0.960469	-0.730563	-0.213401	-0.210664	-0.216137	1.22774	1.44289	1.47292	metabolite_645				6-Phenyl-1,3,5-triazine-2,4-diamine	6-Phenyl-1,3,5-triazine-2,4-diamine		-	-	-
metabolite_34	Proline-hydroxyproline	C10H16N2O4	227.103	20.7806	[M-H]-	neg	MoNA-export-All_LC-MS-MS_Orbitrap	4968642	5148588	4531714	4509540	4879753	5061510	5234048	5407810	5595126	5244980	4968642	5148588	4531714	4509540	6.26964e+06	6.50317e+06	6.72485e+06	10815620	11190252	10489960	1.035e-07	5.7385e-07	-0.799547	-0.732521	-0.962294	-0.970553	-0.314952	-0.227968	-0.145397	1.37833	1.51787	1.25703	metabolite_34				Proline-hydroxyproline	Proline-hydroxyproline	Prolylhydroxyproline	HMDB0006695	11902892	-
metabolite_173	Karanjin	C18H12O4	292.072	6.72123	[M]-	neg	MoNA-export-All_LC-MS-MS_Orbitrap	7084944	7148796	6236686	6295226	6787584	6452298	6876716	6851662	7093512	6835068	7084944	7148796	6236686	6295226	8.72088e+06	8.29009e+06	8.83539e+06	13703324	14187024	13670136	1.6606e-07	8.0053e-07	-0.730469	-0.710471	-0.99614	-0.977806	-0.218102	-0.353022	-0.182235	1.34238	1.49388	1.33199	metabolite_173				Karanjin	Karanjin		-	-	-
metabolite_87	N-ACETYLTRYPTOPHAN	C13H14N2O3	245.093	25.9227	[M-H]-	neg	MoNA-export-LC-MS-MS_Negative_Mode	262861	240049	211896	212857	254258	247175	258465	259958	270008	255412	262861	240049	211896	212857	326678	317577	332083	519916	540015	510824	4.7241e-07	1.496e-06	-0.654862	-0.831411	-1.0493	-1.04186	-0.160957	-0.231394	-0.119128	1.33457	1.49013	1.2642	metabolite_87				N-ACETYLTRYPTOPHAN	N-ACETYLTRYPTOPHAN	N-Acetyltryptophan	HMDB0013713	700653	-
metabolite_102	N6-Succinyladenosine	C14H17N5O8	382.101	17.4631	[M-H]-	neg	MoNA-export-LC-MS-MS_Negative_Mode	3290729	3144734	2778952	2635506	3100385	3185281	3240984	3481918	3702109	3531590	3290729	3144734	2778952	2635506	3.98346e+06	4.09254e+06	4.16411e+06	6963836	7404218	7063180	2.4518e-07	1.0025e-06	-0.676063	-0.754311	-0.950357	-1.02724	-0.304784	-0.246323	-0.207965	1.29259	1.52862	1.34583	metabolite_102				N6-Succinyladenosine	N6-Succinyladenosine	Succinyladenosine	HMDB0000912	20849086	-
metabolite_497	2-[4-(16-{[4-({3-[(4,5-dihydroxy-6-methyl-3-{[3,4,5-trihydroxy-6-(hydroxymethyl)oxan-2-yl]oxy}oxan-2-yl)oxy]-4,5-dihydroxyoxan-2-yl}oxy)-3,5-dihydroxy-6-(hydroxymethyl)oxan-2-yl]oxy}-6-hydroxy-7,9,13-trimethyl-5-oxapentacyclo[10.8.0.0Ã‚Â²,Ã¢ÂÂ¹.0Ã¢ÂÂ´,Ã¢ÂÂ¸.0Ã‚Â¹Ã‚Â³,Ã‚Â¹Ã¢ÂÂ¸]icosan-6-yl)-2-methylbutoxy]-6-(hydroxymethyl)oxane-3,4,5-triol	C56H94O27	598.284	20.1167	[M-2H]2-	neg	MoNA-export-All_LC-MS-MS_Orbitrap	2037328	1963950	1637438	1589137	1909499	1959029	2053659	2073251	2205992	2133106	2037328	1963950	1637438	1589137	2.45338e+06	2.51701e+06	2.6386e+06	4146502	4411984	4266212	9.5106e-07	2.5077e-06	-0.66304	-0.729794	-1.02683	-1.07078	-0.284545	-0.226651	-0.116043	1.25575	1.49727	1.36466	metabolite_497				2-[4-(16-{[4-({3-[(4,5-dihydroxy-6-methyl-3-{[3,4,5-trihydroxy-6-(hydroxymethyl)oxan-2-yl]oxy}oxan-2-yl)oxy]-4,5-dihydroxyoxan-2-yl}oxy)-3,5-dihydroxy-6-(hydroxymethyl)oxan-2-yl]oxy}-6-hydroxy-7,9,13-trimethyl-5-oxapentacyclo[10.8.0.0Ã‚Â²,Ã¢ÂÂ¹.0Ã¢ÂÂ´,Ã¢ÂÂ¸.0Ã‚Â¹Ã‚Â³,Ã‚Â¹Ã¢ÂÂ¸]icosan-6-yl)-2-methylbutoxy]-6-(hydroxymethyl)oxane-3,4,5-triol	2-[4-(16-{[4-({3-[(4,5-dihydroxy-6-methyl-3-{[3,4,5-trihydroxy-6-(hydroxymethyl)oxan-2-yl]oxy}oxan-2-yl)oxy]-4,5-dihydroxyoxan-2-yl}oxy)-3,5-dihydroxy-6-(hydroxymethyl)oxan-2-yl]oxy}-6-hydroxy-7,9,13-trimethyl-5-oxapentacyclo[10.8.0.0Ã‚Â²,Ã¢ÂÂ¹.0Ã¢ÂÂ´,Ã¢ÂÂ¸.0Ã‚Â¹Ã‚Â³,Ã‚Â¹Ã¢ÂÂ¸]icosan-6-yl)-2-methylbutoxy]-6-(hydroxymethyl)oxane-3,4,5-triol		-	-	-
metabolite_91	Aspartylphenylalanine	C13H16N2O5	261.088	21.7307	[M-H2O-H]-	both	MoNA-export-LC-MS-MS_Negative_Mode	4.41089e+06	4.27756e+06	3.86035e+06	3.83132e+06	4442475	4.51637e+06	4497503	4.66753e+06	5.19281e+06	4956814	4.41089e+06	4.27756e+06	3.86035e+06	3.83132e+06	5.70781e+06	5.80275e+06	5.77852e+06	9335053	10385625	9913628	3.0198e-07	1.1429e-06	-0.746343	-0.798187	-0.960412	-0.971699	-0.242061	-0.205146	-0.21457	1.16832	1.57681	1.39329	metabolite_91				Aspartylphenylalanine	Aspartylphenylalanine	Aspartylphenylalanine	HMDB0000706	93078	-
metabolite_306	1-[4,5-dihydroxy-6-(hydroxymethyl)-3-[(E)-3-(4-hydroxyphenyl)prop-2-enoyl]oxyoxan-2-yl]oxy-6-hydroxy-7-methylidene-4a,5,6,7a-tetrahydro-1H-cyclopenta[c]pyran-4-carboxylic acid	C25H28O12	261.088	21.7577	[M+2H]2+	pos	MoNA-export-All_LC-MS-MS_Orbitrap	4330176	4421016	3847796	3852162	4535530	4551318	4519742	4613718	5192812	4942704	4330176	4421016	3847796	3852162	5.82737e+06	5.84766e+06	5.80709e+06	9227436	10385624	9885408	5.6869e-07	1.7247e-06	-0.791693	-0.755966	-0.981408	-0.979691	-0.202859	-0.194881	-0.210837	1.13435	1.58986	1.39313	metabolite_306				1-[4,5-dihydroxy-6-(hydroxymethyl)-3-[(E)-3-(4-hydroxyphenyl)prop-2-enoyl]oxyoxan-2-yl]oxy-6-hydroxy-7-methylidene-4a,5,6,7a-tetrahydro-1H-cyclopenta[c]pyran-4-carboxylic acid	1-[4,5-dihydroxy-6-(hydroxymethyl)-3-[(E)-3-(4-hydroxyphenyl)prop-2-enoyl]oxyoxan-2-yl]oxy-6-hydroxy-7-methylidene-4a,5,6,7a-tetrahydro-1H-cyclopenta[c]pyran-4-carboxylic acid		-	-	-
metabolite_256	(3S,4R,4aS)-3-[(2S,3R,4S,5S,6R)-6-[[(2R,3R,4R)-3,4-dihydroxy-4-(hydroxymethyl)oxolan-2-yl]oxymethyl]-3,4,5-trihydroxyoxan-2-yl]oxy-4-ethenyl-4,4a,5,6-tetrahydro-3H-pyrano[3,4-c]pyran-8-one	C21H30O13	491.179	22.3636	[M+H]+	pos	MoNA-export-LC-MS-MS_Positive_Mode	677474	650267	554219	562342	671711	667390	676033	701002	791128	756264	677474	650267	554219	562342	863033	857481	868585	1.402e+06	1.58226e+06	1.51253e+06	1.1109e-06	2.7708e-06	-0.695121	-0.763758	-1.00606	-0.985566	-0.227009	-0.241016	-0.213001	1.13266	1.58738	1.41148	metabolite_256				(3S,4R,4aS)-3-[(2S,3R,4S,5S,6R)-6-[[(2R,3R,4R)-3,4-dihydroxy-4-(hydroxymethyl)oxolan-2-yl]oxymethyl]-3,4,5-trihydroxyoxan-2-yl]oxy-4-ethenyl-4,4a,5,6-tetrahydro-3H-pyrano[3,4-c]pyran-8-one	(3S,4R,4aS)-3-[(2S,3R,4S,5S,6R)-6-[[(2R,3R,4R)-3,4-dihydroxy-4-(hydroxymethyl)oxolan-2-yl]oxymethyl]-3,4,5-trihydroxyoxan-2-yl]oxy-4-ethenyl-4,4a,5,6-tetrahydro-3H-pyrano[3,4-c]pyran-8-one		-	-	-
metabolite_192	Coumatetralyl	C19H16O3	293.114	17.4857	[M+H]+	pos	MoNA-export-All_LC-MS-MS_Orbitrap	5087092	5188798	4525170	4499686	5149731	5086494	5212968	5207054	5731992	5256020	5087092	5188798	4525170	4499686	6.61652e+06	6.53527e+06	6.69777e+06	10414108	11463984	10512040	6.4889e-07	1.9141e-06	-0.778454	-0.740149	-0.990084	-0.999682	-0.202443	-0.233043	-0.171843	1.2278	1.62321	1.26469	metabolite_192				Coumatetralyl	Coumatetralyl	Coumatetralyl	HMDB0250496	54678504	C16806
metabolite_197	5-hydroxy-2,2-dimethyl-10-(2-methylbut-3-en-2-yl)pyrano[3,2-g]chromen-8-one	C19H20O4	293.115	17.4752	[M-H2O-H]-	neg	MoNA-export-LC-MS-MS_Negative_Mode	5087092	5188798	4525170	4499686	4893770	5086494	5212968	5207054	5731992	5256020	5087092	5188798	4525170	4499686	6.28765e+06	6.53527e+06	6.69777e+06	10414108	11463984	10512040	7.9325e-07	2.228e-06	-0.76336	-0.725191	-0.974243	-0.983807	-0.312805	-0.219877	-0.158894	1.23581	1.62981	1.27256	metabolite_197				5-hydroxy-2,2-dimethyl-10-(2-methylbut-3-en-2-yl)pyrano[3,2-g]chromen-8-one	5-hydroxy-2,2-dimethyl-10-(2-methylbut-3-en-2-yl)pyrano[3,2-g]chromen-8-one		-	-	-
metabolite_363	(3E,7E,11E,15E)-5,9,13,17,18-pentahydroxy-4,6,8,10-tetramethyl-2-[(E)-2-methylbut-2-enyl]nonadeca-3,7,11,15-tetraenedioic acid	C28H44O9	555.316	21.8024	[M+CH3OH-H]-	neg	MoNA-export-All_LC-MS-MS_Orbitrap	7489998	7763822	6452906	6493444	7642322	8097670	8063790	8131582	9237537	8379362	7489998	7763822	6452906	6493444	9.81907e+06	1.04041e+07	1.03606e+07	16263164	18475074	16758724	1.9633e-06	4.2419e-06	-0.78534	-0.72456	-1.01554	-1.00654	-0.268363	-0.138503	-0.148165	1.16201	1.65298	1.27201	metabolite_363				(3E,7E,11E,15E)-5,9,13,17,18-pentahydroxy-4,6,8,10-tetramethyl-2-[(E)-2-methylbut-2-enyl]nonadeca-3,7,11,15-tetraenedioic acid	(3E,7E,11E,15E)-5,9,13,17,18-pentahydroxy-4,6,8,10-tetramethyl-2-[(E)-2-methylbut-2-enyl]nonadeca-3,7,11,15-tetraenedioic acid		-	-	-
metabolite_64	N-Glycolylneuraminate	C11H19NO10	184.072	7.35313	[M+ACN+2H]2+	pos	MoNA-export-LC-MS-MS_Positive_Mode	1456071	1340392	1317118	1308026	1.41917e+06	1372247	1466102	1469027	1582673	1424502	1456071	1340392	1317118	1308026	1.82339e+06	1.7631e+06	1.88369e+06	2938054	3165346	2849004	4.9061e-07	1.5311e-06	-0.728551	-0.888063	-0.920156	-0.932693	-0.222041	-0.305181	-0.1389	1.31499	1.62841	1.19219	metabolite_64				N-Glycolylneuraminate	N-Glycolylneuraminate	N-Glycolylneuraminic acid	HMDB0000833	123802	C03410
metabolite_579	Glycyl-Proline	C7H12N2O3	173.093	10.5975	[M+H]+	pos	MoNA-export-LC-MS-MS_Positive_Mode	3.55302e+06	3.10757e+06	3.09944e+06	3007141	3.51422e+06	3705155	3.60969e+06	4.00523e+06	4493542	3892520	3.55302e+06	3.10757e+06	3.09944e+06	3007141	4.51517e+06	4.76049e+06	4.63783e+06	8.01046e+06	8987084	7785040	1.6386e-06	3.6883e-06	-0.703351	-0.899991	-0.90358	-0.944326	-0.27862	-0.170325	-0.224473	1.26435	1.69548	1.16484	metabolite_579				Glycyl-Proline	Glycyl-Proline	Glycylproline	HMDB0000721	3013625	-
metabolite_586	Theanine; N-Alpha-Acetyl-Ornithine	C7H14N2O3	173.092	10.5988	[M-H]-	neg	MoNA-export-All_LC-MS-MS_Orbitrap	3.55302e+06	3.10757e+06	3.09944e+06	3.25335e+06	3359506	3.51422e+06	3705155	4.00523e+06	4493542	3892520	3.55302e+06	3.10757e+06	3.09944e+06	3.25335e+06	4.31639e+06	4.51517e+06	4.76049e+06	8.01046e+06	8987084	7785040	1.851e-06	4.0671e-06	-0.704337	-0.902187	-0.905798	-0.83744	-0.365282	-0.276993	-0.168032	1.27547	1.70925	1.17535	metabolite_586				Theanine; N-Alpha-Acetyl-Ornithine	Theanine; N-Alpha-Acetyl-Ornithine		-	-	-
metabolite_27	Guanosine-5'-monophosphate disodium salt hydrate from Yeast	C10H14N5O8P	363.054	7.87742	[M]-	both	MoNA-export-LC-MS-MS_Negative_Mode	3109572	2616792	2062633	1862424	3164258	2781955	3558007	3597763	3907362	3551195	3109572	2616792	2062633	1862424	4.06553e+06	3.57433e+06	4.57143e+06	7195526	7814724	7102390	1.2196e-05	1.9996e-05	-0.580208	-0.802198	-1.05184	-1.14203	-0.149565	-0.37084	0.078335	1.26045	1.53939	1.2185	metabolite_27				Guanosine-5'-monophosphate disodium salt hydrate from Yeast	Guanosine-5'-monophosphate disodium salt hydrate from Yeast		-	-	-
metabolite_268	[(1S)-5-hydroxy-1-[(2S,3R,4S,5S,6R)-3,4,5-trihydroxy-6-(hydroxymethyl)oxan-2-yl]oxy-1,4a,5,7a-tetrahydrocyclopenta[c]pyran-7-yl]methyl benzoate	C22H26O10	942.344	7.88204	[2M+ACN+H]+	pos	MoNA-export-All_LC-MS-MS_Orbitrap	873213	780425	683610	592594	822786	750518	895055	855152	951541	881180	873213	780425	683610	592594	1.05714e+06	964286	1.14999e+06	1710305	1.90308e+06	1762360	1.2568e-05	2.045e-05	-0.576464	-0.771331	-0.974656	-1.1658	-0.190193	-0.385196	0.00481	1.18155	1.58641	1.29087	metabolite_268				[(1S)-5-hydroxy-1-[(2S,3R,4S,5S,6R)-3,4,5-trihydroxy-6-(hydroxymethyl)oxan-2-yl]oxy-1,4a,5,7a-tetrahydrocyclopenta[c]pyran-7-yl]methyl benzoate	[(1S)-5-hydroxy-1-[(2S,3R,4S,5S,6R)-3,4,5-trihydroxy-6-(hydroxymethyl)oxan-2-yl]oxy-1,4a,5,7a-tetrahydrocyclopenta[c]pyran-7-yl]methyl benzoate		-	-	-
metabolite_280	(E)-5-hydroxy-N-[3-[5-[3-[[(E)-5-hydroxy-3-methylpent-2-enoyl]amino]propyl]-3,6-dioxopiperazin-2-yl]propyl]-3-methylpent-2-enamide	C22H36N4O6	451.257	26.4085	[M-H]-	neg	MoNA-export-All_LC-MS-MS_Orbitrap	388558	337986	336044	321595	375890	335017	369212	377010	395279	374172	388558	337986	336044	321595	482954	430439	474374	754019	790557	748345	5.9141e-07	1.7695e-06	-0.631998	-0.90302	-0.913427	-0.990862	-0.126118	-0.407551	-0.172097	1.32656	1.52237	1.29615	metabolite_280				(E)-5-hydroxy-N-[3-[5-[3-[[(E)-5-hydroxy-3-methylpent-2-enoyl]amino]propyl]-3,6-dioxopiperazin-2-yl]propyl]-3-methylpent-2-enamide	(E)-5-hydroxy-N-[3-[5-[3-[[(E)-5-hydroxy-3-methylpent-2-enoyl]amino]propyl]-3,6-dioxopiperazin-2-yl]propyl]-3-methylpent-2-enamide		-	-	-
metabolite_8	7-Aminocephalosporanic Acid	C10H12N2O5S	586.131	16.9113	[2M+ACN+H]+	pos	MoNA-export-All_LC-MS-MS_Orbitrap	174606	158371	134384	135694	197950	181286	214613	200129	230220	210616	174606	158371	134384	135694	254331	232922	275740	400259	460441	421233	4.0647e-06	7.6555e-06	-0.735106	-0.867433	-1.06294	-1.05226	-0.085311	-0.259806	0.089185	1.10407	1.59458	1.27502	metabolite_8				7-Aminocephalosporanic Acid	7-Aminocephalosporanic Acid	7-Aminocephalosporanic acid	HMDB0247232	13729	C07756
metabolite_308	Perlatolic acid	C25H32O7	444.218	21.2556	[M]-	both	MoNA-export-LC-MS-MS_Negative_Mode	2423539	2472226	2121417	1980140	2729348	2581963	2882629	2820591	3091739	2907809	2423539	2472226	2121417	1980140	3.50674e+06	3.31738e+06	3.70368e+06	5641182	6183478	5815618	6.5613e-07	1.9266e-06	-0.805693	-0.775355	-0.993951	-1.08198	-0.130729	-0.248726	-0.008013	1.19928	1.5372	1.30798	metabolite_308				Perlatolic acid	Perlatolic acid		-	-	-
metabolite_243	rutamarin	C21H24O5	439.221	18.0841	[M+2ACN+H]+	pos	MoNA-export-All_LC-MS-MS_Orbitrap	5184694	4770742	4779606	4540426	5443097	5020876	5865318	5535106	6358154	5912208	5184694	4770742	4779606	4540426	6.99344e+06	6.45096e+06	7.53592e+06	11070212	12716308	11824416	2.2414e-06	4.7318e-06	-0.764218	-0.895921	-0.893101	-0.969199	-0.188744	-0.36134	-0.016147	1.10833	1.63205	1.34829	metabolite_243				rutamarin	rutamarin	Chalepin acetate	HMDB0030666	26948	C09308
metabolite_337	4-[[4-hydroxy-2-(2-methylpropyl)-1-oxo-3,3a-dihydro-2H-imidazo[1,2-a]indol-4-yl]methyl]-1-methyl-2,4-dihydro-1H-pyrazino[2,1-b]quinazoline-3,6-dione	C27H29N5O4	486.221	17.9615	[M-H]-	both	MoNA-export-LC-MS-MS_Negative_Mode	7.40356e+06	7.04825e+06	6.70317e+06	6.31031e+06	7.59731e+06	7.30289e+06	8.03711e+06	7642900	8723213	7379844	7.40356e+06	7.04825e+06	6.70317e+06	6.31031e+06	9.76123e+06	9.38295e+06	1.03263e+07	15285800	17446426	14759688	8.6077e-06	1.4633e-05	-0.758317	-0.846972	-0.933072	-1.0311	-0.170051	-0.264437	-0.02906	1.20839	1.74749	1.07712	metabolite_337				4-[[4-hydroxy-2-(2-methylpropyl)-1-oxo-3,3a-dihydro-2H-imidazo[1,2-a]indol-4-yl]methyl]-1-methyl-2,4-dihydro-1H-pyrazino[2,1-b]quinazoline-3,6-dione	4-[[4-hydroxy-2-(2-methylpropyl)-1-oxo-3,3a-dihydro-2H-imidazo[1,2-a]indol-4-yl]methyl]-1-methyl-2,4-dihydro-1H-pyrazino[2,1-b]quinazoline-3,6-dione		-	-	-
metabolite_496	DIGITONIN	C56H92O29	613.267	18.4435	[M-2H]2-	neg	MoNA-export-All_LC-MS-MS_Orbitrap	12600000	12000000	10300000	10200000	13300000	12000000	14000000	14000000	15500000	13400000	12600000	12000000	10300000	10200000	1.70882e+07	1.54179e+07	1.79876e+07	28000000	31000000	26800000	5.8413e-06	1.0367e-05	-0.71577	-0.793299	-1.01296	-1.02589	-0.135826	-0.351651	-0.019613	1.27414	1.66179	1.11908	metabolite_496				DIGITONIN	DIGITONIN		-	-	-
metabolite_618	Phenylalanine	C9H11NO2	164.071	17.4806	[M-H]-	neg	MoNA-export-LC-MS-MS_Negative_Mode	4344198	4092689	3672102	3505790	4098097	3954128	4286808	4027138	4477108	3957352	4344198	4092689	3672102	3505790	5.26535e+06	5.08037e+06	5.50781e+06	8054276	8954216	7914704	6.8638e-06	1.1856e-05	-0.657048	-0.784661	-0.998063	-1.08245	-0.189664	-0.283519	-0.066641	1.22541	1.68203	1.1546	metabolite_618				Phenylalanine	Phenylalanine	Phenylalanine	HMDB0000159	6140	C00079
metabolite_116	4,4'-Methylenebis(2-methylaniline)	C15H18N2	268.178	18.2406	[M+ACN+H]+	pos	MoNA-export-All_LC-MS-MS_Orbitrap	594800	628849	518931	526612	559437	519646	599228	538722	613076	545218	594800	628849	518931	526612	718780	667655	769904	1.07744e+06	1.22615e+06	1090435	2.1425e-05	3.3033e-05	-0.73107	-0.59807	-1.02743	-0.997429	-0.246781	-0.446484	-0.047078	1.15424	1.73512	1.20498	metabolite_116				4,4'-Methylenebis(2-methylaniline)	4,4'-Methylenebis(2-methylaniline)		-	-	-
metabolite_488	(7R,8S)-dihydrodehydrodiconiferyl alcohol 9-O-beta-D-glucopyranoside	C52H68O22	523.214	19.9928	[M+2H]2+	pos	MoNA-export-LC-MS-MS_Positive_Mode	422578	558584	453930	423271	538074	501688	574460	563699	614571	549304	422578	558584	453930	423271	691332	644582	738081	1.1274e+06	1.22914e+06	1.09861e+06	5.2428e-06	9.4604e-06	-1.03172	-0.587911	-0.929412	-1.02946	-0.154734	-0.307285	-0.002184	1.26821	1.60022	1.17427	metabolite_488				(7R,8S)-dihydrodehydrodiconiferyl alcohol 9-O-beta-D-glucopyranoside
metabolite_85	(4S,5Z,6S)-4-(2-methoxy-2-oxoethyl)-5-[2-[(E)-3-phenylprop-2-enoyl]oxyethylidene]-6-[(2S,3R,4S,5S,6R)-3,4,5-trihydroxy-6-(hydroxymethyl)oxan-2-yl]oxy-4H-pyran-3-carboxylic acid	C13H10O4	231.062	6.62708	[M+H]+	pos	MoNA-export-LC-MS-MS_Positive_Mode	1994523	2604640	2754180	3203533	5.07913e+06	4917787	5240472	5869938	6330718	6145870	1994523	2604640	2754180	3203533	6.52581e+06	6.31851e+06	6.7331e+06	11739876	12661436	12291740	4.4782e-08	3.3639e-07	-1.11509	-0.969971	-0.934403	-0.827525	-0.037325	-0.086631	0.01198	1.20284	1.42203	1.3341	metabolite_85				(4S,5Z,6S)-4-(2-methoxy-2-oxoethyl)-5-[2-[(E)-3-phenylprop-2-enoyl]oxyethylidene]-6-[(2S,3R,4S,5S,6R)-3,4,5-trihydroxy-6-(hydroxymethyl)oxan-2-yl]oxy-4H-pyran-3-carboxylic acid	(4S,5Z,6S)-4-(2-methoxy-2-oxoethyl)-5-[2-[(E)-3-phenylprop-2-enoyl]oxyethylidene]-6-[(2S,3R,4S,5S,6R)-3,4,5-trihydroxy-6-(hydroxymethyl)oxan-2-yl]oxy-4H-pyran-3-carboxylic acid		-	-	-
metabolite_88	Citrinin	C13H14O5	231.062	6.62009	[M-H2O-H]-	neg	MoNA-export-All_LC-MS-MS_Orbitrap	1994523	2604640	2754180	3203533	5273158	4917787	5240472	5869938	6330718	6145870	1994523	2604640	2754180	3203533	6.7751e+06	6.31851e+06	6.7331e+06	11739876	12661436	12291740	5.0156e-08	3.6405e-07	-1.12109	-0.975969	-0.940398	-0.833512	0.01604	-0.092567	0.006051	1.19699	1.4162	1.32826	metabolite_88				Citrinin	Citrinin	Citrinin	HMDB0041857	54680783	C16765
metabolite_430	N-FORMYLGLYCINE	C3H5NO3	104.034	6.62694	[M+H]+	pos	MoNA-export-All_LC-MS-MS_Orbitrap	3789047	4147319	4344062	4763470	6192550	6003266	6381834	6732682	7409026	7333784	3789047	4147319	4344062	4763470	7.95636e+06	7.71316e+06	8.19956e+06	13465364	14818052	14667568	9.1134e-08	5.3521e-07	-1.04003	-0.958979	-0.914472	-0.819592	-0.097285	-0.152301	-0.042268	1.14898	1.45499	1.42095	metabolite_430				N-FORMYLGLYCINE	N-FORMYLGLYCINE		-	-	-
metabolite_435	Serine	C3H7NO3	104.034	6.6276	[M-H]-	neg	MoNA-export-All_LC-MS-MS_Orbitrap	3789047	4147319	4344062	4763470	6704594	6003266	6381834	6732682	7409026	7333784	3789047	4147319	4344062	4763470	8.61425e+06	7.71316e+06	8.19956e+06	13465364	14818052	14667568	1.5772e-07	7.7326e-07	-1.05544	-0.974351	-0.929821	-0.834893	0.036681	-0.167268	-0.057179	1.13467	1.44083	1.40677	metabolite_435				Serine	Serine	Serine	HMDB0000187	5951	C00065
metabolite_115	9-Methoxy-2,2-dimethyl-2,6-dihydro-pyrano[3,2-c]quinolin-5-one	C15H15NO3	302.1	7.34895	[M+FA-H]-	neg	MoNA-export-All_LC-MS-MS_Orbitrap	1234348	1279969	1132789	1202785	1522786	1571696	1660540	1482196	1633729	1669444	1234348	1279969	1132789	1202785	1.95652e+06	2.01936e+06	2.13351e+06	2964392	3267458	3338888	4.7976e-07	1.5118e-06	-0.940891	-0.888458	-1.05761	-0.977167	-0.11089	-0.038666	0.092527	1.04748	1.39579	1.47789	metabolite_115				9-Methoxy-2,2-dimethyl-2,6-dihydro-pyrano[3,2-c]quinolin-5-one	9-Methoxy-2,2-dimethyl-2,6-dihydro-pyrano[3,2-c]quinolin-5-one		-	-	-
metabolite_400	[(2R,3S,4S,5R,6R)-6-[1,7-bis(4-hydroxyphenyl)-5-oxoheptan-3-yl]oxy-3,4,5-trihydroxyoxan-2-yl]methyl (E)-3-(4-hydroxyphenyl)prop-2-enoate	C34H38O11	603.228	16.4369	[M-H2O-H]-	neg	MoNA-export-All_LC-MS-MS_Orbitrap	198395	219996	198748	204533	268299	271248	280946	271690	294536	284658	198395	219996	198748	204533	344718	348507	360968	543379	589072	569316	2.3883e-08	2.4471e-07	-1.00543	-0.869153	-1.0032	-0.966709	-0.082302	-0.058394	0.020216	1.17103	1.45929	1.33466	metabolite_400				[(2R,3S,4S,5R,6R)-6-[1,7-bis(4-hydroxyphenyl)-5-oxoheptan-3-yl]oxy-3,4,5-trihydroxyoxan-2-yl]methyl (E)-3-(4-hydroxyphenyl)prop-2-enoate	[(2R,3S,4S,5R,6R)-6-[1,7-bis(4-hydroxyphenyl)-5-oxoheptan-3-yl]oxy-3,4,5-trihydroxyoxan-2-yl]methyl (E)-3-(4-hydroxyphenyl)prop-2-enoate		-	-	-
metabolite_366	methyl (2R)-2-[(1S,2R,4S,9R,10R,14S,15S,17S)-17-(acetyloxy)-9-(furan-3-yl)-1-hydroxy-10,14,16,16-tetramethyl-7,18-dioxo-3,8-dioxapentacyclo[12.3.1.0Ã‚Â²,Ã¢ÂÂ´.0Ã¢ÂÂ´,Ã‚Â¹Ã‚Â³.0Ã¢ÂÂµ,Ã‚Â¹Ã¢ÂÂ°]octadecan-15-yl]-2-hydroxyacetate	C29H36O11	559.221	18.2474	[M-H]-	neg	MoNA-export-LC-MS-MS_Negative_Mode	668708	696045	597877	727424	811811	740835	871838	774113	857218	831571	668708	696045	597877	727424	1.04304e+06	951846	1.12016e+06	1.54823e+06	1714437	1.66314e+06	1.8109e-06	3.9926e-06	-0.943274	-0.879507	-1.1085	-0.806311	-0.070102	-0.282819	0.1098	1.10831	1.49602	1.37637	metabolite_366				methyl (2R)-2-[(1S,2R,4S,9R,10R,14S,15S,17S)-17-(acetyloxy)-9-(furan-3-yl)-1-hydroxy-10,14,16,16-tetramethyl-7,18-dioxo-3,8-dioxapentacyclo[12.3.1.0Ã‚Â²,Ã¢ÂÂ´.0Ã¢ÂÂ´,Ã‚Â¹Ã‚Â³.0Ã¢ÂÂµ,Ã‚Â¹Ã¢ÂÂ°]octadecan-15-yl]-2-hydroxyacetate	methyl (2R)-2-[(1S,2R,4S,9R,10R,14S,15S,17S)-17-(acetyloxy)-9-(furan-3-yl)-1-hydroxy-10,14,16,16-tetramethyl-7,18-dioxo-3,8-dioxapentacyclo[12.3.1.0Ã‚Â²,Ã¢ÂÂ´.0Ã¢ÂÂ´,Ã‚Â¹Ã‚Â³.0Ã¢ÂÂµ,Ã‚Â¹Ã¢ÂÂ°]octadecan-15-yl]-2-hydroxyacetate		-	-	-
metabolite_451	(3S,5S,8R,10R,13R,14S,17R)-14-hydroxy-3-[(2S,3R,4R,5R,6S)-3-hydroxy-4-methoxy-6-methyl-5-[(2S,3R,4S,5S,6R)-3,4,5-trihydroxy-6-[[(2R,3R,4S,5S,6R)-3,4,5-trihydroxy-6-(hydroxymethyl)oxan-2-yl]oxymethyl]oxan-2-yl]oxyoxan-2-yl]oxy-13-methyl-17-(5-oxo-2H-furan-3-yl)-1,2,3,4,5,6,7,8,9,11,12,15,16,17-tetradecahydrocyclopenta[a]phenanthrene-10-carbaldehyde	C42H64O19	853.372	17.902	[M-H2O-H]-	neg	MoNA-export-LC-MS-MS_Negative_Mode	556436	621645	506186	546563	675302	611322	703991	588636	675194	620996	556436	621645	506186	546563	867647	785443	904507	1.17727e+06	1.35039e+06	1.24199e+06	7.3579e-06	1.2575e-05	-0.964617	-0.754504	-1.12653	-0.996427	0.038146	-0.226726	0.156916	1.0358	1.5936	1.24433	metabolite_451				(3S,5S,8R,10R,13R,14S,17R)-14-hydroxy-3-[(2S,3R,4R,5R,6S)-3-hydroxy-4-methoxy-6-methyl-5-[(2S,3R,4S,5S,6R)-3,4,5-trihydroxy-6-[[(2R,3R,4S,5S,6R)-3,4,5-trihydroxy-6-(hydroxymethyl)oxan-2-yl]oxymethyl]oxan-2-yl]oxyoxan-2-yl]oxy-13-methyl-17-(5-oxo-2H-furan-3-yl)-1,2,3,4,5,6,7,8,9,11,12,15,16,17-tetradecahydrocyclopenta[a]phenanthrene-10-carbaldehyde	(3S,5S,8R,10R,13R,14S,17R)-14-hydroxy-3-[(2S,3R,4R,5R,6S)-3-hydroxy-4-methoxy-6-methyl-5-[(2S,3R,4S,5S,6R)-3,4,5-trihydroxy-6-[[(2R,3R,4S,5S,6R)-3,4,5-trihydroxy-6-(hydroxymethyl)oxan-2-yl]oxymethyl]oxan-2-yl]oxyoxan-2-yl]oxy-13-methyl-17-(5-oxo-2H-furan-3-yl)-1,2,3,4,5,6,7,8,9,11,12,15,16,17-tetradecahydrocyclopenta[a]phenanthrene-10-carbaldehyde		-	-	-
metabolite_566	GLUCURONOLACTONE	C6H8O6	209.067	6.94685	[M+CH3OH+H]+	pos	MoNA-export-All_LC-MS-MS_Orbitrap	776446	937839	891550	826812	1.03989e+06	979833	1099952	938704	1049599	960719	776446	937839	891550	826812	1.33608e+06	1.25892e+06	1.41325e+06	1.87741e+06	2099198	1.92144e+06	2.5751e-06	5.2977e-06	-1.13825	-0.808698	-0.903216	-1.0354	0.004469	-0.153095	0.162033	1.10979	1.56266	1.1997	metabolite_566				GLUCURONOLACTONE	GLUCURONOLACTONE	D-Glucurono-6,3-lactone	HMDB0006355	2724333	C02670
metabolite_320	Physodic acid	C26H30O8	501.211	21.2346	[M+CH3OH-H]-	neg	MoNA-export-LC-MS-MS_Negative_Mode	1395237	1376574	1251557	1298348	1670491	1508531	1462574	1473116	1631067	1491093	1395237	1376574	1251557	1298348	2.14629e+06	1.9382e+06	1.87916e+06	2946232	3262134	2982186	1.4271e-06	3.3709e-06	-0.851939	-0.876311	-1.03958	-0.97847	0.128898	-0.142857	-0.219968	1.17357	1.58612	1.22053	metabolite_320				Physodic acid	Physodic acid		-	-	-
metabolite_326	methyl 8-hydroxy-4,5,7,10,14,14-hexamethyl-6,17-dioxo-16-oxapentacyclo[13.2.2.0Ã‚Â¹,Ã‚Â¹Ã‚Â³.0Ã‚Â²,Ã‚Â¹Ã¢ÂÂ°.0Ã¢ÂÂµ,Ã¢ÂÂ¹]nonadeca-3,7-diene-9-carboxylate	C26H34O6	442.231	18.6822	[M]-	neg	MoNA-export-All_LC-MS-MS_Orbitrap	1162424	1111892	1030108	958186	1354081	1244414	1291428	1268642	1466646	1250008	1162424	1111892	1030108	958186	1.73976e+06	1.59886e+06	1.65926e+06	2537284	2933292	2500016	6.6812e-06	1.1571e-05	-0.792565	-0.863996	-0.979603	-1.08127	0.023539	-0.175637	-0.090251	1.15089	1.71068	1.09821	metabolite_326				methyl 8-hydroxy-4,5,7,10,14,14-hexamethyl-6,17-dioxo-16-oxapentacyclo[13.2.2.0Ã‚Â¹,Ã‚Â¹Ã‚Â³.0Ã‚Â²,Ã‚Â¹Ã¢ÂÂ°.0Ã¢ÂÂµ,Ã¢ÂÂ¹]nonadeca-3,7-diene-9-carboxylate	methyl 8-hydroxy-4,5,7,10,14,14-hexamethyl-6,17-dioxo-16-oxapentacyclo[13.2.2.0Ã‚Â¹,Ã‚Â¹Ã‚Â³.0Ã‚Â²,Ã‚Â¹Ã¢ÂÂ°.0Ã¢ÂÂµ,Ã¢ÂÂ¹]nonadeca-3,7-diene-9-carboxylate		-	-	-
metabolite_452	6-[[(2R,3R,6aR,6bS,8aS,12aS,14bR)-2-hydroxy-4,4,6a,6b,11,11,14b-heptamethyl-8a-[3,4,5-trihydroxy-6-(hydroxymethyl)oxan-2-yl]oxycarbonyl-1,2,3,4a,5,6,7,8,9,10,12,12a,14,14a-tetradecahydropicen-3-yl]oxy]-3,4,5-trihydroxyoxane-2-carboxylic acid	C42H66O15	810.441	22.2102	[M]+	both	MoNA-export-LC-MS-MS_Positive_Mode	5642938	5718980	4237142	4367004	7765910	7973770	7558050	8128298	9012297	7902506	5642938	5718980	4237142	4367004	9.97786e+06	1.02449e+07	9.71079e+06	16256596	18024594	15805012	1.1436e-06	2.8305e-06	-0.844112	-0.829375	-1.11655	-1.09138	-0.004017	0.047739	-0.055773	1.21279	1.55542	1.12527	metabolite_452				6-[[(2R,3R,6aR,6bS,8aS,12aS,14bR)-2-hydroxy-4,4,6a,6b,11,11,14b-heptamethyl-8a-[3,4,5-trihydroxy-6-(hydroxymethyl)oxan-2-yl]oxycarbonyl-1,2,3,4a,5,6,7,8,9,10,12,12a,14,14a-tetradecahydropicen-3-yl]oxy]-3,4,5-trihydroxyoxane-2-carboxylic acid	6-[[(2R,3R,6aR,6bS,8aS,12aS,14bR)-2-hydroxy-4,4,6a,6b,11,11,14b-heptamethyl-8a-[3,4,5-trihydroxy-6-(hydroxymethyl)oxan-2-yl]oxycarbonyl-1,2,3,4a,5,6,7,8,9,10,12,12a,14,14a-tetradecahydropicen-3-yl]oxy]-3,4,5-trihydroxyoxane-2-carboxylic acid		-	-	-
metabolite_149	(2S,3R,4S,5S,6R)-2-[4-(3-hydroxybutyl)phenoxy]-6-(hydroxymethyl)oxane-3,4,5-triol	C16H24O7	327.143	7.14651	[M-H]-	neg	MoNA-export-All_LC-MS-MS_Orbitrap	569083	580987	583821	582201	757146	728271	659159	691228	737649	719573	569083	580987	583821	582201	972802	935702	846905	1.38246e+06	1.4753e+06	1.43915e+06	1.0744e-07	5.8324e-07	-0.981909	-0.950126	-0.94256	-0.946884	0.096018	-0.003038	-0.240125	1.18979	1.43768	1.34115	metabolite_149				(2S,3R,4S,5S,6R)-2-[4-(3-hydroxybutyl)phenoxy]-6-(hydroxymethyl)oxane-3,4,5-triol	(2S,3R,4S,5S,6R)-2-[4-(3-hydroxybutyl)phenoxy]-6-(hydroxymethyl)oxane-3,4,5-triol		-	-	-
metabolite_475	MALIC ACID	C4H6O5	133.013	7.62878	[M-H]-	both	MoNA-export-All_LC-MS-MS_Orbitrap	3.15753e+06	3012489	3320978	3139119	4624578	4528672	4049878	4494398	5302178	4928850	3.15753e+06	3012489	3320978	3139119	5.94179e+06	5.81856e+06	5.20339e+06	8988796	10604356	9857700	1.4342e-06	3.3709e-06	-0.933322	-0.982602	-0.877788	-0.939577	0.012678	-0.029189	-0.238203	1.04795	1.59687	1.34318	metabolite_475				MALIC ACID	MALIC ACID	Malic acid	HMDB0000156	222656	C00149
metabolite_237	[(2R,3S,4S,5R,6S)-3,4,5-trihydroxy-6-(4-hydroxyphenoxy)oxan-2-yl]methyl (E)-3-(3,4-dihydroxyphenyl)prop-2-enoate	C21H22O10	474.146	6.79962	[M+ACN-H]-	neg	MoNA-export-LC-MS-MS_Negative_Mode	878397	881938	947417	798440	1553227	1691845	1477202	1779821	2203244	1865168	878397	881938	947417	798440	1.99563e+06	2.17373e+06	1.89795e+06	3559642	4406488	3730336	3.6457e-06	6.9677e-06	-0.931895	-0.929252	-0.880381	-0.99157	-0.098047	0.034879	-0.17095	1.06926	1.7013	1.19666	metabolite_237				[(2R,3S,4S,5R,6S)-3,4,5-trihydroxy-6-(4-hydroxyphenoxy)oxan-2-yl]methyl (E)-3-(3,4-dihydroxyphenyl)prop-2-enoate	[(2R,3S,4S,5R,6S)-3,4,5-trihydroxy-6-(4-hydroxyphenoxy)oxan-2-yl]methyl (E)-3-(3,4-dihydroxyphenyl)prop-2-enoate		-	-	-
metabolite_272	Reserpic acid	C22H28N2O5	431.217	19.8624	[M+CH3OH-H]-	neg	MoNA-export-LC-MS-MS_Negative_Mode	589986	562820	621983	572302	928642	942769	858584	874222	1065662	937559	589986	562820	621983	572302	1.19314e+06	1.2113e+06	1.10313e+06	1.74844e+06	2131324	1875118	3.2988e-06	6.4382e-06	-0.969048	-1.01515	-0.914742	-0.999061	0.054632	0.085438	-0.098137	0.997085	1.64691	1.21208	metabolite_272				Reserpic acid	Reserpic acid		-	-	-
metabolite_468	MALEIC ACID	C4H4O4	117.018	11.7573	[M+H]+	pos	MoNA-export-LC-MS-MS_Positive_Mode	3536778	3.40554e+06	3477621	3631070	4685426	5.26882e+06	4.97712e+06	4732321	5.55505e+06	4.98244e+06	3536778	3.40554e+06	3477621	3631070	6.01996e+06	6.76952e+06	6.39474e+06	9464642	11110091	9964871	1.6341e-06	3.6883e-06	-0.965353	-1.00995	-0.985456	-0.93331	-0.121495	0.133225	0.005865	1.0491	1.60827	1.2191	metabolite_468				MALEIC ACID	MALEIC ACID	Maleic acid	HMDB0000176	444266	C01384
metabolite_261	oroxindin	C22H20O11	272.089	7.24859	[M+2ACN+2H]2+	pos	MoNA-export-All_LC-MS-MS_Orbitrap	516823	544233	579990	539329	695580	697984	693177	728532	814416	720596	516823	544233	579990	539329	893701	896789	890613	1457064	1628833	1.44119e+06	3.7579e-07	1.271e-06	-0.99311	-0.92861	-0.844469	-0.94015	-0.106259	-0.098992	-0.113525	1.21942	1.62362	1.18207	metabolite_261				oroxindin	oroxindin		-	-	-
metabolite_532	[(2S,3R,4S,5S,6R)-3-[(2S,3R,4S,5R,6S)-5-[(2S,3R,4S,5R)-3,5-dihydroxy-4-[(2S,3R,4S,5R)-3,4,5-trihydroxyoxan-2-yl]oxyoxan-2-yl]oxy-3,4-dihydroxy-6-methyloxan-2-yl]oxy-4,5-dihydroxy-6-(hydroxymethyl)oxan-2-yl] (4aS,6aS,6bR,10S,12aR,14bS)-10-[(2R,3R,4S,5S,6R)-6-[[(2S,3R,4S,5S)-4,5-dihydroxy-3-[(2S,3R,4S,5R)-3,4,5-trihydroxyoxan-2-yl]oxyoxan-2-yl]oxymethyl]-3,4,5-trihydroxyoxan-2-yl]oxy-2,2,6a,6b,9,9,…	C68H110O33	769.374	21.1249	[M+2ACN+2H]2+	pos	MoNA-export-All_LC-MS-MS_Orbitrap	729876	682379	728094	689246	850519	853039	848000	837184	932319	864525	729876	682379	728094	689246	1.09277e+06	1.09601e+06	1.08953e+06	1.67437e+06	1.86464e+06	1.72905e+06	1.4053e-07	7.0924e-07	-0.88395	-0.986925	-0.887814	-0.972036	-0.097183	-0.090165	-0.104202	1.16374	1.57625	1.28229	metabolite_532				[(2S,3R,4S,5S,6R)-3-[(2S,3R,4S,5R,6S)-5-[(2S,3R,4S,5R)-3,5-dihydroxy-4-[(2S,3R,4S,5R)-3,4,5-trihydroxyoxan-2-yl]oxyoxan-2-yl]oxy-3,4-dihydroxy-6-methyloxan-2-yl]oxy-4,5-dihydroxy-6-(hydroxymethyl)oxan-2-yl] (4aS,6aS,6bR,10S,12aR,14bS)-10-[(2R,3R,4S,5S,6R)-6-[[(2S,3R,4S,5S)-4,5-dihydroxy-3-[(2S,3R,4S,5R)-3,4,5-trihydroxyoxan-2-yl]oxyoxan-2-yl]oxymethyl]-3,4,5-trihydroxyoxan-2-yl]oxy-2,2,6a,6b,9,9,…	[(2S,3R,4S,5S,6R)-3-[(2S,3R,4S,5R,6S)-5-[(2S,3R,4S,5R)-3,5-dihydroxy-4-[(2S,3R,4S,5R)-3,4,5-trihydroxyoxan-2-yl]oxyoxan-2-yl]oxy-3,4-dihydroxy-6-methyloxan-2-yl]oxy-4,5-dihydroxy-6-(hydroxymethyl)oxan-2-yl] (4aS,6aS,6bR,10S,12aR,14bS)-10-[(2R,3R,4S,5S,6R)-6-[[(2S,3R,4S,5S)-4,5-dihydroxy-3-[(2S,3R,4S,5R)-3,4,5-trihydroxyoxan-2-yl]oxyoxan-2-yl]oxymethyl]-3,4,5-trihydroxyoxan-2-yl]oxy-2,2,6a,6b,9,9,…		-	-	-
metabolite_429	Malonic acid	C3H4O4	105.018	7.93216	[M+H]+	pos	MoNA-export-All_LC-MS-MS_Orbitrap	380520	364855	375270	409780	473764	476998	470531	496192	565068	504555	380520	364855	375270	409780	608705	612860	604551	992385	1.13014e+06	1.00911e+06	5.3955e-07	1.6519e-06	-0.917878	-0.971469	-0.935837	-0.817775	-0.137227	-0.123015	-0.15144	1.17539	1.64665	1.23261	metabolite_429				Malonic acid	Malonic acid	Malonic acid	HMDB0000691	867	C00383
metabolite_377	Flavonol base + 3O, O-Hex, O-coumaroyl	C30H26O13	595.143	16.0148	[M+H]+	pos	MoNA-export-LC-MS-MS_Positive_Mode	163648	172872	193068	165359	290594	294146	287041	339010	362874	344253	163648	172872	193068	165359	373363	377928	368798	678020	725749	688507	3.7088e-09	8.8422e-08	-0.990253	-0.950028	-0.861961	-0.982793	-0.075739	-0.055833	-0.095646	1.2528	1.46093	1.29853	metabolite_377				Flavonol base + 3O, O-Hex, O-coumaroyl	Flavonol base + 3O, O-Hex, O-coumaroyl		-	-	-
metabolite_398	1-[2,4,6-trihydroxy-3-[7-hydroxy-2-(4-hydroxyphenyl)-3,4-dihydro-2H-chromen-4-yl]phenyl]dodecan-1-one	C33H40O7	549.278	19.0595	[M+H]+	pos	MoNA-export-LC-MS-MS_Positive_Mode	2706587	2840276	2761675	2794373	3.24654e+06	3271994	3221095	3158399	3379259	3186246	2706587	2840276	2761675	2794373	4.17125e+06	4.20395e+06	4.13855e+06	6316798	6758518	6372492	1.1278e-08	1.5445e-07	-0.984613	-0.902336	-0.95071	-0.930586	-0.083205	-0.063082	-0.103329	1.23724	1.5091	1.27152	metabolite_398				1-[2,4,6-trihydroxy-3-[7-hydroxy-2-(4-hydroxyphenyl)-3,4-dihydro-2H-chromen-4-yl]phenyl]dodecan-1-one	1-[2,4,6-trihydroxy-3-[7-hydroxy-2-(4-hydroxyphenyl)-3,4-dihydro-2H-chromen-4-yl]phenyl]dodecan-1-one		-	-	-
metabolite_542	Ala-Ala	C6H12N2O3	159.077	7.07823	[M-H]-	both	MoNA-export-LC-MS-MS_Negative_Mode	1946308	2049049	2097105	2091043	2467326	2459976	2341868	2379172	2503303	2340476	1946308	2049049	2097105	2091043	3.17009e+06	3.16065e+06	3.0089e+06	4758344	5006606	4680952	2.4578e-08	2.4471e-07	-1.03004	-0.945416	-0.905835	-0.910828	-0.022086	-0.029864	-0.15485	1.28606	1.49054	1.22232	metabolite_542				Ala-Ala	Ala-Ala	D-Alanyl-D-alanine	HMDB0003459	5460362	C00993
metabolite_169	methyl (1S,4aR,7aR)-4a-hydroxy-7-(hydroxymethyl)-1-[(2S,3R,4S,5S,6R)-3,4,5-trihydroxy-6-(hydroxymethyl)oxan-2-yl]oxy-5,7a-dihydro-1H-cyclopenta[c]pyran-4-carboxylate	C17H24O11	404.132	8.96441	[M]-	neg	MoNA-export-LC-MS-MS_Negative_Mode	179325	242577	176223	218582	322509	406951	472810	579307	571990	402186	179325	242577	176223	218582	414369	522862	607480	1.15861e+06	1.14398e+06	804371	0.00013916	0.00018535	-0.970086	-0.803125	-0.978274	-0.866464	-0.349665	-0.063288	0.160068	1.61484	1.57621	0.679782	metabolite_169				methyl (1S,4aR,7aR)-4a-hydroxy-7-(hydroxymethyl)-1-[(2S,3R,4S,5S,6R)-3,4,5-trihydroxy-6-(hydroxymethyl)oxan-2-yl]oxy-5,7a-dihydro-1H-cyclopenta[c]pyran-4-carboxylate	methyl (1S,4aR,7aR)-4a-hydroxy-7-(hydroxymethyl)-1-[(2S,3R,4S,5S,6R)-3,4,5-trihydroxy-6-(hydroxymethyl)oxan-2-yl]oxy-5,7a-dihydro-1H-cyclopenta[c]pyran-4-carboxylate		-	-	-
metabolite_138	dehydrocurvularin	C16H18O5	289.105	9.1449	[M-H]-	neg	MoNA-export-All_LC-MS-MS_Orbitrap	17581.8	60025.3	46267	32970.3	157436	178021	208741	234377	219137	194643	17581.8	60025.3	46267	32970.3	202279	228726	268196	468754	438274	389285	1.9939e-06	4.2935e-06	-1.13613	-0.892162	-0.971246	-1.04768	-0.074478	0.077545	0.304421	1.45724	1.28204	1.00045	metabolite_138				dehydrocurvularin	dehydrocurvularin		-	-	-
metabolite_453	(2S,3S,4S,5R,6R)-6-[[(2S,3R,4R,6aR,6bS,8aS,14bR)-2-hydroxy-4-(hydroxymethyl)-4,6a,6b,11,11,14b-hexamethyl-8a-[(2S,3R,4S,5S,6R)-3,4,5-trihydroxy-6-(hydroxymethyl)oxan-2-yl]oxycarbonyl-1,2,3,4a,5,6,7,8,9,10,12,12a,14,14a-tetradecahydropicen-3-yl]oxy]-3,4,5-trihydroxyoxane-2-carboxylic acid	C42H66O16	825.424	17.567	[M-H]-	neg	MoNA-export-LC-MS-MS_Negative_Mode	331219	317619	303261	271130	345825	425866	398832	378391	382860	339377	331219	317619	303261	271130	444326	547165	512430	756781	765721	678755	9.6637e-06	1.6342e-05	-0.848813	-0.920238	-0.995644	-1.16439	-0.254793	0.285303	0.102881	1.38618	1.43312	0.976391	metabolite_453				(2S,3S,4S,5R,6R)-6-[[(2S,3R,4R,6aR,6bS,8aS,14bR)-2-hydroxy-4-(hydroxymethyl)-4,6a,6b,11,11,14b-hexamethyl-8a-[(2S,3R,4S,5S,6R)-3,4,5-trihydroxy-6-(hydroxymethyl)oxan-2-yl]oxycarbonyl-1,2,3,4a,5,6,7,8,9,10,12,12a,14,14a-tetradecahydropicen-3-yl]oxy]-3,4,5-trihydroxyoxane-2-carboxylic acid	(2S,3S,4S,5R,6R)-6-[[(2S,3R,4R,6aR,6bS,8aS,14bR)-2-hydroxy-4-(hydroxymethyl)-4,6a,6b,11,11,14b-hexamethyl-8a-[(2S,3R,4S,5S,6R)-3,4,5-trihydroxy-6-(hydroxymethyl)oxan-2-yl]oxycarbonyl-1,2,3,4a,5,6,7,8,9,10,12,12a,14,14a-tetradecahydropicen-3-yl]oxy]-3,4,5-trihydroxyoxane-2-carboxylic acid		-	-	-
metabolite_179	Deoxysappanone B 7,3'-Dimethyl Ether	C18H18O5	295.093	9.05937	[M-H2O-H]-	neg	MoNA-export-LC-MS-MS_Negative_Mode	342128	303615	342970	272087	382468	356283	415245	371684	403402	348478	342128	303615	342970	272087	491405	457762	533518	743369	806804	696956	9.8795e-06	1.6664e-05	-0.81316	-1.01272	-0.808795	-1.17608	-0.039671	-0.213994	0.178539	1.26589	1.59458	1.0254	metabolite_179				Deoxysappanone B 7,3'-Dimethyl Ether	Deoxysappanone B 7,3'-Dimethyl Ether		-	-	-
metabolite_223	7-[3,4-dihydroxy-5-(hydroxymethyl)oxolan-2-yl]oxy-2-(4-hydroxyphenyl)-3,4-dihydro-2H-chromene-3,5-diol	C20H22O9	406.125	19.9398	[M]-	both	MoNA-export-LC-MS-MS_Negative_Mode	376988	399179	307812	298443	410891	421084	419166	397331	412452	344598	376988	399179	307812	298443	527924	541020	538556	794661	824904	689196	3.7681e-05	5.5323e-05	-0.80319	-0.686602	-1.16662	-1.21584	-0.010213	0.058588	0.045641	1.39115	1.55003	0.837061	metabolite_223				7-[3,4-dihydroxy-5-(hydroxymethyl)oxolan-2-yl]oxy-2-(4-hydroxyphenyl)-3,4-dihydro-2H-chromene-3,5-diol	7-[3,4-dihydroxy-5-(hydroxymethyl)oxolan-2-yl]oxy-2-(4-hydroxyphenyl)-3,4-dihydro-2H-chromene-3,5-diol		-	-	-
metabolite_397	3-[4,5-dihydroxy-3-(3,4,5-trihydroxy-6-methyloxan-2-yl)oxy-6-[(3,4,5-trihydroxy-6-methyloxan-2-yl)oxymethyl]oxan-2-yl]oxy-5,7-dihydroxy-2-(4-hydroxyphenyl)chromen-4-one	C33H40O19	773.244	19.537	[M+CH3OH+H]+	pos	MoNA-export-All_LC-MS-MS_Orbitrap	812499	872664	704444	694260	911919	925452	898386	949952	990715	824458	812499	872664	704444	694260	1.17166e+06	1.18905e+06	1.15427e+06	1.8999e+06	1.98143e+06	1648915	1.3112e-05	2.1229e-05	-0.836525	-0.710831	-1.06227	-1.08355	-0.08618	-0.049855	-0.122506	1.43525	1.60557	0.910891	metabolite_397				3-[4,5-dihydroxy-3-(3,4,5-trihydroxy-6-methyloxan-2-yl)oxy-6-[(3,4,5-trihydroxy-6-methyloxan-2-yl)oxymethyl]oxan-2-yl]oxy-5,7-dihydroxy-2-(4-hydroxyphenyl)chromen-4-one	3-[4,5-dihydroxy-3-(3,4,5-trihydroxy-6-methyloxan-2-yl)oxy-6-[(3,4,5-trihydroxy-6-methyloxan-2-yl)oxymethyl]oxan-2-yl]oxy-5,7-dihydroxy-2-(4-hydroxyphenyl)chromen-4-one		-	-	-
metabolite_450	9,13-Dimethyl-17-oxo-14-(5-oxo-2,5-dihydro-3-furanyl)tetracyclo[11.3.1.01,10.04,9]heptadec-6-yl ÃŽÂ²-D-glucopyranosyl-(1->6)-ÃŽÂ²-D-glucopyranosyl-(1->4)-2,6-dideoxy-3-O-methyl-D-lyxo-hexopyranosi de	C42H64O17	885.401	19.712	[M+FA-H]-	both	MoNA-export-LC-MS-MS_Negative_Mode	2866647	3013474	2777319	2476898	3329426	3464368	3273550	3455958	3519198	3150535	2866647	3013474	2777319	2476898	4.27774e+06	4.45112e+06	4.20595e+06	6911916	7038396	6301070	7.8752e-07	2.2216e-06	-0.894965	-0.811022	-0.946035	-1.11779	-0.088223	0.010899	-0.129267	1.41778	1.49009	1.06855	metabolite_450				9,13-Dimethyl-17-oxo-14-(5-oxo-2,5-dihydro-3-furanyl)tetracyclo[11.3.1.01,10.04,9]heptadec-6-yl ÃŽÂ²-D-glucopyranosyl-(1->6)-ÃŽÂ²-D-glucopyranosyl-(1->4)-2,6-dideoxy-3-O-methyl-D-lyxo-hexopyranosi de	9,13-Dimethyl-17-oxo-14-(5-oxo-2,5-dihydro-3-furanyl)tetracyclo[11.3.1.01,10.04,9]heptadec-6-yl ÃŽÂ²-D-glucopyranosyl-(1->6)-ÃŽÂ²-D-glucopyranosyl-(1->4)-2,6-dideoxy-3-O-methyl-D-lyxo-hexopyranosi de		-	-	-
metabolite_4	CITRATE	[C6H5O7]3-	189.004	6.63576	[M]-	both	MoNA-export-LC-MS-MS_Negative_Mode	795154	728510	796362	824641	3622640	3577266	3144366	3411097	3977761	4089914	795154	728510	796362	824641	4.65447e+06	4.59617e+06	4.03997e+06	6822194	7955522	8179828	4.7069e-07	1.496e-06	-1.0344	-1.05633	-1.03401	-1.0247	0.235293	0.216113	0.033125	0.948464	1.32132	1.39512	metabolite_4				CITRATE	CITRATE	Citric acid	HMDB0000094	311	C00158
metabolite_104	Glutamyltyrosine	C14H18N2O6	309.11	17.5323	[M-H]-	both	MoNA-export-LC-MS-MS_Negative_Mode	1200	1200	1200	1200	505007	507994	460690	517934	631327	624463	1200	1200	1200	1200	648847	652685	591907	1.03587e+06	1.26265e+06	1.24893e+06	3.3232e-07	1.2136e-06	-1.03954	-1.03954	-1.03954	-1.03954	0.199498	0.206842	0.090565	0.939925	1.3738	1.34754	metabolite_104				Glutamyltyrosine	Glutamyltyrosine	Glutamyltyrosine	HMDB0028831	515717	-
metabolite_94	2-(3-hydroxy-5-methoxyphenoxy)-6-(hydroxymethyl)oxane-3,4,5-triol	C13H18O8	646.24	23.4846	[2M+ACN+H]+	pos	MoNA-export-All_LC-MS-MS_Orbitrap	513697	601016	596585	602380	1.5031e+06	1469033	1537170	1385201	1575877	1644453	513697	601016	596585	602380	1.93123e+06	1.88745e+06	1.975e+06	2770402	3151754	3288906	3.2635e-07	1.2116e-06	-1.10339	-1.02429	-1.02831	-1.02306	0.180601	0.140952	0.220249	0.940721	1.28615	1.41038	metabolite_94				2-(3-hydroxy-5-methoxyphenoxy)-6-(hydroxymethyl)oxane-3,4,5-triol	2-(3-hydroxy-5-methoxyphenoxy)-6-(hydroxymethyl)oxane-3,4,5-triol		-	-	-
metabolite_194	Indole-3-acetyl-L-phenylalanine	C19H18N2O3	686.301	20.7264	[2M+ACN+H]+	both	MoNA-export-LC-MS-MS_Positive_Mode	427074	458416	466010	472802	853268	841824	864712	735282	855249	898117	427074	458416	466010	472802	1.0963e+06	1.0816e+06	1.11101e+06	1.47056e+06	1.7105e+06	1.79623e+06	1.7899e-06	3.9734e-06	-1.08859	-1.02997	-1.01576	-1.00306	0.163205	0.135701	0.190709	0.863267	1.31207	1.47243	metabolite_194				Indole-3-acetyl-L-phenylalanine	Indole-3-acetyl-L-phenylalanine		-	-	-
metabolite_632	CYTIDINE MONOPHOSPHATE	C9H14N3O8P	322.045	6.96812	[M-H]-	both	MoNA-export-LC-MS-MS_Negative_Mode	7535916	7879396	7533644	8490736	12000000	12200000	12000000	10400000	12000000	12500000	7535916	7879396	7533644	8490736	1.54179e+07	1.56749e+07	1.54179e+07	20800000	24000000	25000000	2.3171e-06	4.8441e-06	-1.06037	-1.01006	-1.0607	-0.920508	0.094168	0.131808	0.094168	0.882519	1.35125	1.49772	metabolite_632				CYTIDINE MONOPHOSPHATE	CYTIDINE MONOPHOSPHATE	Cytidine monophosphate	HMDB0000095	6131	C00055
metabolite_28	Thymidine-5'-monophosphate	C10H15N2O8P	321.049	7.70851	[M-H]-	neg	MoNA-export-LC-MS-MS_Negative_Mode	330028	385423	337007	323265	702463	760172	701793	727896	777951	851720	330028	385423	337007	323265	902543	976690	901683	1.45579e+06	1.5559e+06	1703441	3.3543e-07	1.2138e-06	-1.03103	-0.928518	-1.01811	-1.04354	0.028436	0.165646	0.026843	1.05225	1.2375	1.51053	metabolite_28				Thymidine-5'-monophosphate	Thymidine-5'-monophosphate	5-Thymidylic acid	HMDB0001227	9700	C00364
metabolite_132	4-Chlorolichexanthone	C16H13ClO5	321.05	7.70819	[M+H]+	pos	MoNA-export-LC-MS-MS_Positive_Mode	330028	385423	337007	323265	730982	760172	701793	727896	777951	851720	330028	385423	337007	323265	939186	976690	901683	1.45579e+06	1.5559e+06	1703441	3.0702e-07	1.1531e-06	-1.03735	-0.934883	-1.02444	-1.04986	0.089424	0.158795	0.020053	1.045	1.23018	1.50308	metabolite_132				4-Chlorolichexanthone	4-Chlorolichexanthone		-	-	-
metabolite_426	Germinaline	C39H61NO13	751.422	22.0735	[M]+	pos	MoNA-export-LC-MS-MS_Positive_Mode	355929	394383	357378	370250	578540	606160	550921	526096	568340	596304	355929	394383	357378	370250	743325	778811	707838	1.05219e+06	1.13668e+06	1.19261e+06	2.8057e-07	1.0919e-06	-1.05763	-0.942419	-1.05329	-1.01472	0.103019	0.209337	-0.003299	1.02839	1.28152	1.44909	metabolite_426				Germinaline	Germinaline		-	-	-
metabolite_309	1,7-bis(4-hydroxyphenyl)-5-[(2R,3R,4S,5S,6R)-3,4,5-trihydroxy-6-(hydroxymethyl)oxan-2-yl]oxyheptan-3-one	C25H32O9	953.42	22.5464	[2M+H]+	pos	MoNA-export-LC-MS-MS_Positive_Mode	246436	274058	257134	249800	686680	710764	662596	720000	736450	781268	246436	274058	257134	249800	882265	913209	851321	1440000	1.4729e+06	1.56254e+06	3.8325e-09	8.8422e-08	-1.04886	-0.997905	-1.02913	-1.04266	0.124158	0.181245	0.067071	1.15311	1.2138	1.37917	metabolite_309				1,7-bis(4-hydroxyphenyl)-5-[(2R,3R,4S,5S,6R)-3,4,5-trihydroxy-6-(hydroxymethyl)oxan-2-yl]oxyheptan-3-one	1,7-bis(4-hydroxyphenyl)-5-[(2R,3R,4S,5S,6R)-3,4,5-trihydroxy-6-(hydroxymethyl)oxan-2-yl]oxyheptan-3-one		-	-	-
metabolite_360	methyl (1S,5S,9S,10R,15R)-15-(acetyloxy)-8-hydroxy-4,5,7,10,14,14-hexamethyl-6,18-dioxo-19-oxapentacyclo[10.5.2.0Ã‚Â¹,Ã‚Â¹Ã‚Â³.0Ã‚Â²,Ã‚Â¹Ã¢ÂÂ°.0Ã¢ÂÂµ,Ã¢ÂÂ¹]nonadeca-3,7-diene-9-carboxylate	C28H36O8	545.237	21.1919	[M+FA-H]-	neg	MoNA-export-All_LC-MS-MS_Orbitrap	1484446	1564374	1727347	1515398	2634076	2725330	2541204	2503121	2642249	2800617	1484446	1564374	1727347	1515398	3.38433e+06	3.50158e+06	3.26501e+06	5006242	5284498	5601234	9.8743e-08	5.5956e-07	-1.06845	-1.01962	-0.920063	-1.04954	0.092176	0.1638	0.019282	1.08299	1.25297	1.44646	metabolite_360				methyl (1S,5S,9S,10R,15R)-15-(acetyloxy)-8-hydroxy-4,5,7,10,14,14-hexamethyl-6,18-dioxo-19-oxapentacyclo[10.5.2.0Ã‚Â¹,Ã‚Â¹Ã‚Â³.0Ã‚Â²,Ã‚Â¹Ã¢ÂÂ°.0Ã¢ÂÂµ,Ã¢ÂÂ¹]nonadeca-3,7-diene-9-carboxylate	methyl (1S,5S,9S,10R,15R)-15-(acetyloxy)-8-hydroxy-4,5,7,10,14,14-hexamethyl-6,18-dioxo-19-oxapentacyclo[10.5.2.0Ã‚Â¹,Ã‚Â¹Ã‚Â³.0Ã‚Â²,Ã‚Â¹Ã¢ÂÂ°.0Ã¢ÂÂµ,Ã¢ÂÂ¹]nonadeca-3,7-diene-9-carboxylate		-	-	-
metabolite_365	methyl (2E)-3-[18-(acetyloxy)-7-(furan-3-yl)-17-hydroxy-1,8,15,15-tetramethyl-5-oxo-3,6,14-trioxapentacyclo[9.7.0.0Ã‚Â²,Ã¢ÂÂ´.0Ã‚Â²,Ã¢ÂÂ¸.0Ã‚Â¹Ã‚Â²,Ã‚Â¹Ã¢ÂÂ¶]octadecan-12-yl]prop-2-enoate	C29H36O10	545.238	21.1956	[M+H]+	both	MoNA-export-LC-MS-MS_Positive_Mode	1484446	1564374	1727347	1515398	2633267	2725330	2541204	2503121	2642249	2800617	1484446	1564374	1727347	1515398	3.38329e+06	3.50158e+06	3.26501e+06	5006242	5284498	5601234	9.8746e-08	5.5956e-07	-1.06839	-1.01957	-0.920005	-1.04948	0.091605	0.163865	0.019345	1.08306	1.25304	1.44653	metabolite_365				methyl (2E)-3-[18-(acetyloxy)-7-(furan-3-yl)-17-hydroxy-1,8,15,15-tetramethyl-5-oxo-3,6,14-trioxapentacyclo[9.7.0.0Ã‚Â²,Ã¢ÂÂ´.0Ã‚Â²,Ã¢ÂÂ¸.0Ã‚Â¹Ã‚Â²,Ã‚Â¹Ã¢ÂÂ¶]octadecan-12-yl]prop-2-enoate	methyl (2E)-3-[18-(acetyloxy)-7-(furan-3-yl)-17-hydroxy-1,8,15,15-tetramethyl-5-oxo-3,6,14-trioxapentacyclo[9.7.0.0Ã‚Â²,Ã¢ÂÂ´.0Ã‚Â²,Ã¢ÂÂ¸.0Ã‚Â¹Ã‚Â²,Ã‚Â¹Ã¢ÂÂ¶]octadecan-12-yl]prop-2-enoate		-	-	-
metabolite_523	proline	C5H9NO2	344.183	18.8887	[3M-H]-	both	MoNA-export-All_LC-MS-MS_Orbitrap	695995	685246	757335	763473	1.36966e+06	1.24347e+06	1.27557e+06	1.26545e+06	1.34444e+06	1.46234e+06	695995	685246	757335	763473	1.75978e+06	1.59764e+06	1.63889e+06	2.53091e+06	2688889	2.92467e+06	3.3795e-07	1.2138e-06	-1.03751	-1.04978	-0.96744	-0.960429	0.177615	-0.007583	0.039529	1.05845	1.23891	1.50824	metabolite_523				proline	proline	Proline	HMDB0000162	145742	C00148
metabolite_131	isokaempferide	C16H12O6	599.125	7.30381	[2M-H]-	both	MoNA-export-All_LC-MS-MS_Orbitrap	702995	808246	734664	778910	1613173	1884816	1504533	1485287	1712547	1815157	702995	808246	734664	778910	2.07265e+06	2.42166e+06	1.93307e+06	2970574	3425094	3630314	4.7501e-06	8.7423e-06	-1.07869	-0.987482	-1.05124	-1.0129	0.108171	0.410606	-0.012783	0.886258	1.28012	1.45795	metabolite_131				isokaempferide	isokaempferide	Isokaempferide	-	5280862	C05902
metabolite_626	URIDINE-5-MONOPHOSPHATE	C9H13N2O9P	647.065	7.30579	[2M-H]-	both	MoNA-export-LC-MS-MS_Negative_Mode	308122	371673	371793	408759	1661186	1919929	1560292	1560303	1793164	2012384	308122	371673	371793	408759	2.13434e+06	2.46678e+06	2.00471e+06	3120606	3586328	4024768	3.8038e-06	7.2486e-06	-1.0915	-1.04736	-1.04728	-1.0216	0.176781	0.407655	0.086754	0.861728	1.18516	1.48965	metabolite_626				URIDINE-5-MONOPHOSPHATE	URIDINE-5-MONOPHOSPHATE	Uridine 5'-monophosphate	HMDB0000288	6030	C00105
metabolite_11	cAMP	C10H12N5O6P	362.089	6.07962	[M+CH3OH+H]+	pos	MoNA-export-LC-MS-MS_Positive_Mode	353486	410438	392794	403974	520486	487062	553910	444846	485970	471890	353486	410438	392794	403974	668735	625791	711679	889691	971940	943780	7.0704e-07	2.0451e-06	-1.17761	-0.941248	-1.01448	-0.968073	0.130751	-0.047478	0.308979	1.04777	1.38913	1.27226	metabolite_11				cAMP	cAMP	Cyclic AMP	HMDB0000058	6076	C00575
metabolite_298	6-[3-[(3,4-dimethoxyphenyl)methyl]-4-methoxy-2-(methoxymethyl)butyl]-4-methoxy-1,3-benzodioxole	C24H32O7	472.241	20.451	[M+ACN-H]-	neg	MoNA-export-All_LC-MS-MS_Orbitrap	476854	459475	518636	473484	826204	780481	888765	764820	795999	843270	476854	459475	518636	473484	1.06153e+06	1.00278e+06	1.14191e+06	1.52964e+06	1.592e+06	1.68654e+06	1.3916e-07	7.0784e-07	-1.04639	-1.08153	-0.961894	-1.0532	0.135987	0.017187	0.298538	1.08264	1.20874	1.39993	metabolite_298				6-[3-[(3,4-dimethoxyphenyl)methyl]-4-methoxy-2-(methoxymethyl)butyl]-4-methoxy-1,3-benzodioxole	6-[3-[(3,4-dimethoxyphenyl)methyl]-4-methoxy-2-(methoxymethyl)butyl]-4-methoxy-1,3-benzodioxole		-	-	-
metabolite_444	Anabaenopeptin B	C41H60N10O9	417.214	23.0835	[M-2H]2-	neg	MoNA-export-All_LC-MS-MS_Orbitrap	181149	197957	199959	149083	258903	256127	280236	231562	264181	261121	181149	197957	199959	149083	332646	329079	360055	463125	528362	522242	2.9325e-06	5.8468e-06	-1.01551	-0.897967	-0.883966	-1.23975	0.04392	0.018976	0.235592	0.956363	1.41257	1.36977	metabolite_444				Anabaenopeptin B	Anabaenopeptin B		-	-	-
metabolite_486	D-Erythrose-4-phosphate	C4H9O7P	199	7.19993	[M-H]-	neg	MoNA-export-LC-MS-MS_Negative_Mode	1352942	1.3707e+06	1.58155e+06	1.48573e+06	1.66636e+06	1.80907e+06	1.84192e+06	1.43128e+06	1.66265e+06	1.63481e+06	1352942	1.3707e+06	1.58155e+06	1.48573e+06	2.14099e+06	2.32435e+06	2.36654e+06	2.86255e+06	3.32529e+06	3.26962e+06	9.4834e-06	1.608e-05	-1.12567	-1.10228	-0.824719	-0.950855	-0.088252	0.153126	0.208677	0.86164	1.47081	1.39752	metabolite_486				D-Erythrose-4-phosphate	D-Erythrose-4-phosphate	D-Erythrose 4-phosphate	HMDB0001321	122357	C00279
metabolite_182	(4S,5Z,6S)-4-(2-methoxy-2-oxoethyl)-5-[2-[(E)-3-phenylprop-2-enoyl]oxyethylidene]-6-[(2S,3R,4S,5S,6R)-3,4,5-trihydroxy-6-(hydroxymethyl)oxan-2-yl]oxy-4H-pyran-3-carboxylic acid	C18H22O4	302.151	21.8983	[M]-	both	MoNA-export-LC-MS-MS_Negative_Mode	289452	292119	326842	334470	730616	703436	656860	573411	621993	596882	289452	292119	326842	334470	938716	903794	843952	1.14682e+06	1.24399e+06	1.19376e+06	3.8198e-08	3.0464e-07	-1.15486	-1.14819	-1.06138	-1.04231	0.468314	0.38101	0.231401	0.988585	1.23149	1.10594	metabolite_182				(4S,5Z,6S)-4-(2-methoxy-2-oxoethyl)-5-[2-[(E)-3-phenylprop-2-enoyl]oxyethylidene]-6-[(2S,3R,4S,5S,6R)-3,4,5-trihydroxy-6-(hydroxymethyl)oxan-2-yl]oxy-4H-pyran-3-carboxylic acid
metabolite_410	[2-[4-hydroxy-2,5-bis(hydroxymethyl)-3-(3-methylbutanoyloxy)oxolan-2-yl]oxy-6-(hydroxymethyl)-4,5-bis(2-methylpropanoyloxy)oxan-3-yl] decanoate	C35H60O15	720.397	23.6267	[M]-	neg	MoNA-export-All_LC-MS-MS_Orbitrap	449686	444559	508844	517761	1562200	1542171	1361101	1361337	1473108	1393600	449686	444559	508844	517761	2.00716e+06	1.98142e+06	1.74878e+06	2722674	2946216	2787200	3.2642e-08	2.9287e-07	-1.11137	-1.11627	-1.05478	-1.04625	0.378569	0.353951	0.131394	1.06306	1.27691	1.12479	metabolite_410				[2-[4-hydroxy-2,5-bis(hydroxymethyl)-3-(3-methylbutanoyloxy)oxolan-2-yl]oxy-6-(hydroxymethyl)-4,5-bis(2-methylpropanoyloxy)oxan-3-yl] decanoate	[2-[4-hydroxy-2,5-bis(hydroxymethyl)-3-(3-methylbutanoyloxy)oxolan-2-yl]oxy-6-(hydroxymethyl)-4,5-bis(2-methylpropanoyloxy)oxan-3-yl] decanoate		-	-	-
metabolite_36	gamma-Glutamylglutamine; Glu-Gln	C10H17N3O6	275.108	7.09133	[M]+	both	MoNA-export-All_LC-MS-MS_Orbitrap	365722	370507	363610	368272	753063	702081	804044	629343	713499	694226	365722	370507	363610	368272	967556	902053	1.03306e+06	1.25869e+06	1.427e+06	1.38845e+06	2.9553e-07	1.1296e-06	-1.07878	-1.06799	-1.08353	-1.07303	0.277292	0.1297	0.424884	0.933273	1.31252	1.22566	metabolite_36				gamma-Glutamylglutamine; Glu-Gln	gamma-Glutamylglutamine; Glu-Gln		-	-	-
metabolite_409	3-[(3S,5S,8R,10S,13R,14S,17R)-3-[4,5-dihydroxy-6-(hydroxymethyl)-3-[3,4,5-trihydroxy-6-(hydroxymethyl)oxan-2-yl]oxyoxan-2-yl]oxy-14-hydroxy-10,13-dimethyl-1,2,3,4,5,6,7,8,9,11,12,15,16,17-tetradecahydrocyclopenta[a]phenanthren-17-yl]-2H-furan-5-one	C35H54O14	731.395	23.0041	[M+CH3OH+H]+	pos	MoNA-export-LC-MS-MS_Positive_Mode	1200	1200	1200	1200	3.93814e+06	3896297	3979988	3832198	4313810	4313810	1200	1200	1200	1200	5.05983e+06	5.00607e+06	5.1136e+06	7664396	8627620	8627620	9.1607e-09	1.4794e-07	-1.08188	-1.08188	-1.08188	-1.08188	0.283192	0.268684	0.2977	0.986034	1.24596	1.24596	metabolite_409				3-[(3S,5S,8R,10S,13R,14S,17R)-3-[4,5-dihydroxy-6-(hydroxymethyl)-3-[3,4,5-trihydroxy-6-(hydroxymethyl)oxan-2-yl]oxyoxan-2-yl]oxy-14-hydroxy-10,13-dimethyl-1,2,3,4,5,6,7,8,9,11,12,15,16,17-tetradecahydrocyclopenta[a]phenanthren-17-yl]-2H-furan-5-one	3-[(3S,5S,8R,10S,13R,14S,17R)-3-[4,5-dihydroxy-6-(hydroxymethyl)-3-[3,4,5-trihydroxy-6-(hydroxymethyl)oxan-2-yl]oxyoxan-2-yl]oxy-14-hydroxy-10,13-dimethyl-1,2,3,4,5,6,7,8,9,11,12,15,16,17-tetradecahydrocyclopenta[a]phenanthren-17-yl]-2H-furan-5-one		-	-	-
metabolite_406	[(2R,3R,4S,5S,6R)-3-acetyloxy-2-(acetyloxymethyl)-5-hexanoyloxy-6-[(2S,3R)-2,3,4-trihydroxybutoxy]oxan-4-yl] 14-hydroxytetradecanoate	C34H60O14	691.377	25.2115	[M-H]-	neg	MoNA-export-LC-MS-MS_Negative_Mode	164545	151725	170534	175700	261497	246845	255142	207844	228819	233578	164545	151725	170534	175700	335979	317153	327814	415689	457638	467156	3.3821e-07	1.2138e-06	-1.06914	-1.17155	-1.0213	-0.980046	0.300227	0.149849	0.235002	0.936926	1.27201	1.34804	metabolite_406				[(2R,3R,4S,5S,6R)-3-acetyloxy-2-(acetyloxymethyl)-5-hexanoyloxy-6-[(2S,3R)-2,3,4-trihydroxybutoxy]oxan-4-yl] 14-hydroxytetradecanoate	[(2R,3R,4S,5S,6R)-3-acetyloxy-2-(acetyloxymethyl)-5-hexanoyloxy-6-[(2S,3R)-2,3,4-trihydroxybutoxy]oxan-4-yl] 14-hydroxytetradecanoate		-	-	-
metabolite_425	N-[3-[5,17-bis[3-[acetyl(hydroxy)amino]propyl]-14-benzyl-8-(hydroxymethyl)-11-(2-methylpropyl)-3,6,9,12,15,18-hexaoxo-1,4,7,10,13,16-hexazacyclooctadec-2-yl]propyl]-N-hydroxyacetamide	C39H61N9O13	903.465	25.6309	[M+ACN-H]-	both	MoNA-export-All_LC-MS-MS_Orbitrap	219263	221033	260823	258180	598756	581201	659335	514564	641305	633686	219263	221033	260823	258180	769299	746743	847131	1.02913e+06	1.28261e+06	1.26737e+06	4.0882e-06	7.6773e-06	-1.10113	-1.09699	-1.00395	-1.01013	0.185061	0.132316	0.367063	0.792639	1.38538	1.34975	metabolite_425				N-[3-[5,17-bis[3-[acetyl(hydroxy)amino]propyl]-14-benzyl-8-(hydroxymethyl)-11-(2-methylpropyl)-3,6,9,12,15,18-hexaoxo-1,4,7,10,13,16-hexazacyclooctadec-2-yl]propyl]-N-hydroxyacetamide	N-[3-[5,17-bis[3-[acetyl(hydroxy)amino]propyl]-14-benzyl-8-(hydroxymethyl)-11-(2-methylpropyl)-3,6,9,12,15,18-hexaoxo-1,4,7,10,13,16-hexazacyclooctadec-2-yl]propyl]-N-hydroxyacetamide		-	-	-
metabolite_114	Epigallocatechin	C15H14O7	389.131	7.24414	[M+2ACN+H]+	pos	MoNA-export-All_LC-MS-MS_Orbitrap	333209	345037	346446	377853	688377	682535	694219	690792	714154	698013	333209	345037	346446	377853	884446	876939	891952	1.38158e+06	1.42831e+06	1.39603e+06	6.5194e-11	1.5763e-08	-1.06962	-1.04396	-1.0409	-0.972757	0.126422	0.110135	0.142709	1.20509	1.30647	1.23642	metabolite_114				Epigallocatechin	Epigallocatechin	Epicatechin	HMDB0001871	72276	C09727
metabolite_275	2-hydroxy-6-[(8Z,11Z)-pentadeca-8,11,14-trienyl]benzoic acid	C22H30O3	425.277	22.4053	[M+2ACN+H]+	pos	MoNA-export-LC-MS-MS_Positive_Mode	2057643	2102613	2193674	2274388	4914001	5060680	4767322	4936726	5206262	4940524	2057643	2102613	2193674	2274388	6.31364e+06	6.5021e+06	6.12519e+06	9873452	10412524	9881048	9.878e-10	4.57e-08	-1.07028	-1.05733	-1.0311	-1.00786	0.155537	0.209817	0.101257	1.18084	1.3361	1.18303	metabolite_275				2-hydroxy-6-[(8Z,11Z)-pentadeca-8,11,14-trienyl]benzoic acid	2-hydroxy-6-[(8Z,11Z)-pentadeca-8,11,14-trienyl]benzoic acid		-	-	-
metabolite_346	(2E,6E,10E)-13-[(2R)-6-hydroxy-2,8-dimethyl-3,4-dihydrochromen-2-yl]-2,6,10-trimethyltrideca-2,6,10-trienoic acid	C27H38O4	426.281	22.4038	[M]-	neg	MoNA-export-All_LC-MS-MS_Orbitrap	476756	489345	563287	488655	1156281	1191820	1174291	1194355	1265482	1205488	476756	489345	563287	488655	1.48562e+06	1.53128e+06	1.50876e+06	2388710	2530964	2410976	9.904e-10	4.57e-08	-1.06947	-1.05469	-0.967853	-1.0555	0.115306	0.168929	0.142481	1.17586	1.34292	1.20201	metabolite_346				(2E,6E,10E)-13-[(2R)-6-hydroxy-2,8-dimethyl-3,4-dihydrochromen-2-yl]-2,6,10-trimethyltrideca-2,6,10-trienoic acid	(2E,6E,10E)-13-[(2R)-6-hydroxy-2,8-dimethyl-3,4-dihydrochromen-2-yl]-2,6,10-trimethyltrideca-2,6,10-trienoic acid		-	-	-
metabolite_279	[6,10a-dihydroxy-4-(hydroxymethyl)-4,7,11b-trimethyl-9-oxo-1,2,3,4a,5,6,6a,7,11,11a-decahydronaphtho[2,1-f][1]benzofuran-5-yl] acetate	C22H32O7	491.28	22.9649	[M+2ACN+H]+	pos	MoNA-export-All_LC-MS-MS_Orbitrap	496228	632956	617615	631355	1.1708e+06	1172989	1168608	1124844	1182009	1163418	496228	632956	617615	631355	1.50427e+06	1.50709e+06	1.50146e+06	2249688	2364018	2326836	3.5571e-09	8.838e-08	-1.17268	-0.991899	-1.01218	-0.994015	0.160146	0.163867	0.156425	1.14572	1.29689	1.24773	metabolite_279				[6,10a-dihydroxy-4-(hydroxymethyl)-4,7,11b-trimethyl-9-oxo-1,2,3,4a,5,6,6a,7,11,11a-decahydronaphtho[2,1-f][1]benzofuran-5-yl] acetate	[6,10a-dihydroxy-4-(hydroxymethyl)-4,7,11b-trimethyl-9-oxo-1,2,3,4a,5,6,6a,7,11,11a-decahydronaphtho[2,1-f][1]benzofuran-5-yl] acetate		-	-	-
metabolite_446	2-[5-[2-[2-[5-[2-[2-[5-[2-[2-[5-(2-hydroxybutyl)oxolan-2-yl]propanoyloxy]propyl]oxolan-2-yl]propanoyloxy]propyl]oxolan-2-yl]propanoyloxy]propyl]oxolan-2-yl]propanoic acid	C41H68O13	383.231	21.0543	[M-2H]2-	neg	MoNA-export-All_LC-MS-MS_Orbitrap	7024968	6.70937e+06	8407305	8507372	13837853	14409607	13683037	13405959	13848631	13637753	7024968	6.70937e+06	8407305	8507372	1.77793e+07	1.85139e+07	1.75803e+07	26811918	27697262	27275506	9.914e-09	1.4894e-07	-1.11371	-1.1503	-0.953435	-0.941833	0.133164	0.218335	0.110101	1.18043	1.28307	1.23417	metabolite_446				2-[5-[2-[2-[5-[2-[2-[5-[2-[2-[5-(2-hydroxybutyl)oxolan-2-yl]propanoyloxy]propyl]oxolan-2-yl]propanoyloxy]propyl]oxolan-2-yl]propanoyloxy]propyl]oxolan-2-yl]propanoic acid	2-[5-[2-[2-[5-[2-[2-[5-[2-[2-[5-(2-hydroxybutyl)oxolan-2-yl]propanoyloxy]propyl]oxolan-2-yl]propanoyloxy]propyl]oxolan-2-yl]propanoyloxy]propyl]oxolan-2-yl]propanoic acid		-	-	-
metabolite_12	Guanosine cyclic monophosphate	C10H12N5O7P	346.056	7.39627	[M+H]+	pos	MoNA-export-All_LC-MS-MS_Orbitrap	4582660	4798410	4354906	4581130	10912430	10900000	10900000	10200000	10000000	10100000	4582660	4798410	4354906	4581130	1.40206e+07	1.40046e+07	1.40046e+07	20400000	20000000	20200000	1.4135e-12	9.1315e-10	-1.08152	-1.05046	-1.11431	-1.08174	0.277275	0.274976	0.274976	1.19573	1.13814	1.16694	metabolite_12				Guanosine cyclic monophosphate	Guanosine cyclic monophosphate	Cyclic GMP	HMDB0001314	24316	C00942
metabolite_388	Khivorin	C32H42O10	626.299	17.9759	[M+ACN-H]-	neg	MoNA-export-All_LC-MS-MS_Orbitrap	193066	207880	212623	243947	736017	761243	723086	746735	759456	736527	193066	207880	212623	243947	945655	978066	929040	1.49347e+06	1.51891e+06	1.47305e+06	7.3204e-11	1.5763e-08	-1.10566	-1.07952	-1.07115	-1.01587	0.222514	0.279713	0.193192	1.1893	1.2342	1.15327	metabolite_388				Khivorin	Khivorin		-	-	-
metabolite_470	5,6-DIHYDROURACIL	C4H6N2O2	113.034	6.6449	[M-H]-	neg	MoNA-export-LC-MS-MS_Negative_Mode	1.02061e+06	1.10699e+06	1.16072e+06	1.0938e+06	4.70023e+06	4.72885e+06	4.05863e+06	4.33555e+06	4676466	4.87399e+06	1.02061e+06	1.10699e+06	1.16072e+06	1.0938e+06	6.03898e+06	6.07575e+06	5.21465e+06	8671109	9352932	9747979	7.2334e-08	4.5367e-07	-1.08375	-1.05992	-1.04509	-1.06356	0.30093	0.311075	0.073476	1.02719	1.21532	1.32432	metabolite_470				5,6-DIHYDROURACIL	5,6-DIHYDROURACIL	Dihydrouracil	HMDB0000076	649	C00429
metabolite_480	L-ASPARAGINE	C4H8N2O3	131.045	6.64467	[M-H]-	both	MoNA-export-LC-MS-MS_Negative_Mode	6593396	7311926	7680840	7150296	24000000	25600000	21400000	23200000	24100000	25000000	6593396	7311926	7680840	7150296	3.08359e+07	3.28916e+07	2.74953e+07	46400000	48200000	50000000	3.4394e-08	2.9827e-07	-1.09288	-1.05335	-1.03305	-1.06224	0.240994	0.354105	0.05719	1.09737	1.19641	1.29545	metabolite_480				L-ASPARAGINE	L-ASPARAGINE	L-Asparagine	HMDB0000168	6267	C00152
metabolite_274	[6-[3,4-dihydroxy-2,5-bis(hydroxymethyl)oxolan-2-yl]oxy-3,4,5-trihydroxyoxan-2-yl]methyl (E)-3-(4-hydroxy-3-methoxyphenyl)prop-2-enoate	C22H30O14	258.071	6.62354	[M-2H]2-	neg	MoNA-export-All_LC-MS-MS_Orbitrap	507746	505204	558467	527512	2844786	2421727	2215804	2586770	2751731	2945609	507746	505204	558467	527512	3.65506e+06	3.1115e+06	2.84693e+06	5173540	5503462	5891218	2.944e-07	1.1296e-06	-1.04905	-1.0502	-1.02612	-1.04011	0.373897	0.128146	0.008528	1.06042	1.20959	1.3849	metabolite_274				[6-[3,4-dihydroxy-2,5-bis(hydroxymethyl)oxolan-2-yl]oxy-3,4,5-trihydroxyoxan-2-yl]methyl (E)-3-(4-hydroxy-3-methoxyphenyl)prop-2-enoate	[6-[3,4-dihydroxy-2,5-bis(hydroxymethyl)oxolan-2-yl]oxy-3,4,5-trihydroxyoxan-2-yl]methyl (E)-3-(4-hydroxy-3-methoxyphenyl)prop-2-enoate		-	-	-
metabolite_459	alpha-Chaconine	C45H73NO14	850.505	23.9491	[M-H]-	neg	MoNA-export-LC-MS-MS_Negative_Mode	173408	179996	158855	178388	374067	290625	306736	303877	309815	323404	173408	179996	158855	178388	480612	373403	394103	607754	619630	646809	1.2957e-06	3.162e-06	-1.03504	-1.00224	-1.1075	-1.01025	0.494482	-0.039297	0.063764	1.1275	1.18663	1.32195	metabolite_459				alpha-Chaconine	alpha-Chaconine	alpha-Chaconine	HMDB0039353	4115417	C10796
metabolite_619	TYROSINE	C9H11NO3	223.108	20.3697	[M+ACN+H]+	both	MoNA-export-LC-MS-MS_Positive_Mode	148864	137196	116944	124528	183769	181090	182430	157183	153756	162754	148864	137196	116944	124528	236111	232670	234391	314366	307512	325508	2.348e-07	9.8496e-07	-0.844915	-0.987911	-1.2361	-1.14315	0.224294	0.182123	0.203209	1.1833	1.0993	1.31984	metabolite_619				TYROSINE	TYROSINE	L-Tyrosine	HMDB0000158	6057	C00082
metabolite_142	curvularin	C16H20O5	292.13	19.6296	[M]+	pos	MoNA-export-All_LC-MS-MS_Orbitrap	238551	291309	267027	242375	418289	439980	396597	368235	409756	357953	238551	291309	267027	242375	537429	565299	509559	736471	819511	715906	1.384e-06	3.3112e-06	-1.14477	-0.906798	-1.01633	-1.12753	0.203365	0.329075	0.077654	1.10118	1.47574	1.00841	metabolite_142				curvularin	curvularin		-	-	-
metabolite_348	(3R)-5-methyl-3-[(2S,3R,4S,5S,6R)-3,4,5-trihydroxy-6-(hydroxymethyl)oxan-2-yl]oxy-3-[[4-[(2S,3R,4S,5S,6R)-3,4,5-trihydroxy-6-(hydroxymethyl)oxan-2-yl]oxyphenyl]methoxycarbonyl]hexanoic acid	C27H40O16	619.221	7.95409	[M-H]-	neg	MoNA-export-LC-MS-MS_Negative_Mode	196038	229216	205481	206023	470980	442390	426796	463479	527166	441034	196038	229216	205481	206023	605128	568395	548359	926959	1054331	882068	8.9422e-07	2.4066e-06	-1.05188	-0.951062	-1.02319	-1.02154	0.19122	0.0796	0.018716	1.16917	1.55621	1.03276	metabolite_348				(3R)-5-methyl-3-[(2S,3R,4S,5S,6R)-3,4,5-trihydroxy-6-(hydroxymethyl)oxan-2-yl]oxy-3-[[4-[(2S,3R,4S,5S,6R)-3,4,5-trihydroxy-6-(hydroxymethyl)oxan-2-yl]oxyphenyl]methoxycarbonyl]hexanoic acid	(3R)-5-methyl-3-[(2S,3R,4S,5S,6R)-3,4,5-trihydroxy-6-(hydroxymethyl)oxan-2-yl]oxy-3-[[4-[(2S,3R,4S,5S,6R)-3,4,5-trihydroxy-6-(hydroxymethyl)oxan-2-yl]oxyphenyl]methoxycarbonyl]hexanoic acid		-	-	-
metabolite_448	4-[(7R,11S,14S,16R)-14-[(4-methoxy-6-methyl-5-{[(2S,3R,4S,5S,6R)-3,4,5-trihydroxy-6-({[(2R,3R,4S,5S,6R)-3,4,5-trihydroxy-6-(hydroxymethyl)oxan-2-yl]oxy}methyl)oxan-2-yl]oxy}oxan-2-yl)oxy]-7,11-dimethyl-2-oxapentacyclo[8.8.0.0Ã‚Â¹,Ã‚Â³.0Ã‚Â³,Ã¢ÂÂ·.0Ã‚Â¹Ã‚Â¹,Ã‚Â¹Ã¢ÂÂ¶]octadec-5-en-6-yl]-2,5-dihydrofuran-2-one	C42H62O17	461.233	22.3622	[M+2ACN+2H]2+	pos	MoNA-export-All_LC-MS-MS_Orbitrap	308638	324220	379373	339941	900763	956019	845507	943822	1052990	899542	308638	324220	379373	339941	1.15733e+06	1.22832e+06	1.08633e+06	1887644	2105980	1.79908e+06	3.3253e-07	1.2136e-06	-1.07076	-1.04861	-0.970185	-1.02625	0.135991	0.236938	0.035043	1.17444	1.48489	1.04851	metabolite_448				4-[(7R,11S,14S,16R)-14-[(4-methoxy-6-methyl-5-{[(2S,3R,4S,5S,6R)-3,4,5-trihydroxy-6-({[(2R,3R,4S,5S,6R)-3,4,5-trihydroxy-6-(hydroxymethyl)oxan-2-yl]oxy}methyl)oxan-2-yl]oxy}oxan-2-yl)oxy]-7,11-dimethyl-2-oxapentacyclo[8.8.0.0Ã‚Â¹,Ã‚Â³.0Ã‚Â³,Ã¢ÂÂ·.0Ã‚Â¹Ã‚Â¹,Ã‚Â¹Ã¢ÂÂ¶]octadec-5-en-6-yl]-2,5-dihydrofuran-2-one	4-[(7R,11S,14S,16R)-14-[(4-methoxy-6-methyl-5-{[(2S,3R,4S,5S,6R)-3,4,5-trihydroxy-6-({[(2R,3R,4S,5S,6R)-3,4,5-trihydroxy-6-(hydroxymethyl)oxan-2-yl]oxy}methyl)oxan-2-yl]oxy}oxan-2-yl)oxy]-7,11-dimethyl-2-oxapentacyclo[8.8.0.0Ã‚Â¹,Ã‚Â³.0Ã‚Â³,Ã¢ÂÂ·.0Ã‚Â¹Ã‚Â¹,Ã‚Â¹Ã¢ÂÂ¶]octadec-5-en-6-yl]-2,5-dihydrofuran-2-one		-	-	-
metabolite_403	Sarmentoside B	C34H48O13	663.303	19.6749	[M-H]-	neg	MoNA-export-All_LC-MS-MS_Orbitrap	166666	154194	177205	118710	300159	308211	263202	315318	320730	285801	166666	154194	177205	118710	385653	395998	338169	630636	641460	571602	7.8064e-07	2.2181e-06	-0.942527	-1.00396	-0.890618	-1.17872	0.136056	0.187011	-0.097818	1.34268	1.39599	1.05191	metabolite_403				Sarmentoside B	Sarmentoside B		-	-	-
metabolite_77	(E,2S,3R)-5-[3-hydroxy-2-(hydroxymethyl)phenyl]pent-4-ene-2,3-diol	C12H16O4	490.238	22.5004	[2M+ACN+H]+	pos	MoNA-export-LC-MS-MS_Positive_Mode	1254690	1200855	1249954	1256236	2793451	2805046	2781856	2662671	3126864	3028474	1254690	1200855	1249954	1256236	3.5891e+06	3.604e+06	3.57421e+06	5325342	6253728	6056948	2.3633e-07	9.8496e-07	-1.01805	-1.04438	-1.02037	-1.0173	0.123525	0.130811	0.11624	0.972584	1.42658	1.33035	metabolite_77				(E,2S,3R)-5-[3-hydroxy-2-(hydroxymethyl)phenyl]pent-4-ene-2,3-diol	(E,2S,3R)-5-[3-hydroxy-2-(hydroxymethyl)phenyl]pent-4-ene-2,3-diol		-	-	-
metabolite_168	3-acetyl deoxynivalenol	C17H22O6	645.293	22.7138	[2M+H]+	pos	MoNA-export-LC-MS-MS_Positive_Mode	334854	340982	336563	321149	689801	653225	726377	691933	800499	753531	334854	340982	336563	321149	886275	839281	933270	1.38387e+06	1.601e+06	1.50706e+06	1.9094e-07	8.5658e-07	-1.0036	-0.991622	-1.00026	-1.03038	0.073955	-0.017879	0.165788	1.04632	1.47062	1.28706	metabolite_168				3-acetyl deoxynivalenol	3-acetyl deoxynivalenol		-	-	-
metabolite_180	methyl asterrate	C18H18O8	402.119	19.8856	[M+ACN-H]-	neg	MoNA-export-All_LC-MS-MS_Orbitrap	5092548	4778602	5134665	4863128	12200000	11800000	10900000	11000000	12400000	11900000	5092548	4778602	5134665	4863128	1.56749e+07	1.5161e+07	1.40046e+07	22000000	24800000	23800000	7.8248e-08	4.7241e-07	-1.02913	-1.06742	-1.024	-1.05712	0.261474	0.198795	0.057769	1.03287	1.37436	1.2524	metabolite_180				methyl asterrate	methyl asterrate		-	-	-
metabolite_201	Doxepine	C19H21NO	600.351	24.1611	[2M+ACN+H]+	both	MoNA-export-All_LC-MS-MS_Orbitrap	225556	247209	222731	224251	618189	640891	595487	591661	677704	646926	225556	247209	222731	224251	794266	823434	765098	1.18332e+06	1.35541e+06	1.29385e+06	6.8752e-08	4.3974e-07	-1.05465	-1.00785	-1.06075	-1.05747	0.174536	0.237579	0.111494	1.01542	1.38736	1.25432	metabolite_201				Doxepine	Doxepine	Doxepin	HMDB0015273	667468	C06971
metabolite_644	trans-Caffeic acid	C9H8O4	402.119	19.8862	[2M+ACN+H]+	pos	MoNA-export-LC-MS-MS_Positive_Mode	5092548	4778602	5134665	4863128	11351395	11800000	10900000	11000000	12400000	11900000	5092548	4778602	5134665	4863128	1.45846e+07	1.5161e+07	1.40046e+07	22000000	24800000	23800000	4.6602e-08	3.421e-07	-1.01888	-1.05728	-1.01373	-1.04694	0.142222	0.212727	0.071279	1.0493	1.39181	1.26948	metabolite_644				trans-Caffeic acid	trans-Caffeic acid		-	-	-
metabolite_405	[(2R,3R,4S,5S,6R)-3-acetyloxy-2-(acetyloxymethyl)-5-hexanoyloxy-6-[(2S,3R)-2,3,4-trihydroxybutoxy]oxan-4-yl] tetradecanoate	C34H60O13	676.405	23.8018	[M]-	neg	MoNA-export-All_LC-MS-MS_Orbitrap	380015	388451	347332	360760	1075406	1051190	1037650	997893	1160977	1060781	380015	388451	347332	360760	1.38171e+06	1.3506e+06	1.3332e+06	1.99579e+06	2321954	2121562	1.0378e-07	5.7385e-07	-1.03929	-1.02857	-1.08081	-1.06375	0.2332	0.193676	0.171576	1.01328	1.42762	1.17306	metabolite_405				[(2R,3R,4S,5S,6R)-3-acetyloxy-2-(acetyloxymethyl)-5-hexanoyloxy-6-[(2S,3R)-2,3,4-trihydroxybutoxy]oxan-4-yl] tetradecanoate	[(2R,3R,4S,5S,6R)-3-acetyloxy-2-(acetyloxymethyl)-5-hexanoyloxy-6-[(2S,3R)-2,3,4-trihydroxybutoxy]oxan-4-yl] tetradecanoate		-	-	-
metabolite_177	Isomarticin	C18H16O9	418.113	19.9501	[M+ACN+H]+	pos	MoNA-export-LC-MS-MS_Positive_Mode	813493	790506	758410	697407	1585187	1600592	1569782	1589729	1699956	1671759	813493	790506	758410	697407	2.03669e+06	2.05648e+06	2.0169e+06	3179458	3399912	3343518	1.6502e-09	5.33e-08	-0.982838	-1.00345	-1.03224	-1.08696	0.114281	0.132034	0.096528	1.13926	1.33699	1.28641	metabolite_177				Isomarticin	Isomarticin		-	-	-
metabolite_98	benzyl benzoate	C14H12O2	107.049	24.9562	[M+2H]2+	pos	MoNA-export-All_LC-MS-MS_Orbitrap	1886820	1898975	1723143	1783876	2744169	2752176	2736162	2443272	2528782	2507667	1886820	1898975	1723143	1783876	3.52578e+06	3.53607e+06	3.5155e+06	4886544	5057564	5015334	4.577e-10	2.9568e-08	-1.00283	-0.994104	-1.1204	-1.07678	0.174418	0.181807	0.167028	1.15184	1.27468	1.24435	metabolite_98				benzyl benzoate	benzyl benzoate	Benzyl benzoate	HMDB0014814	2345	C12537
metabolite_596	BENZYL ALCOHOL	C7H8O	107.049	24.972	[M-H]-	neg	MoNA-export-All_LC-MS-MS_Orbitrap	1886820	1898975	1723143	1783876	2688967	2752176	2736162	2443272	2528782	2507667	1886820	1898975	1723143	1783876	3.45486e+06	3.53607e+06	3.5155e+06	4886544	5057564	5015334	6.2175e-10	3.6514e-08	-0.998597	-0.989859	-1.11627	-1.07261	0.128678	0.187062	0.17227	1.15793	1.28087	1.25052	metabolite_596				BENZYL ALCOHOL	BENZYL ALCOHOL	Benzyl alcohol	HMDB0003119	244	C00556
metabolite_594	2-formylbenzenesulfonate	C7H6O4S	187.006	24.9731	[M+H]+	pos	MoNA-export-All_LC-MS-MS_Orbitrap	27000000	27300000	24800000	24500000	35520785	35700000	35300000	31700000	33600000	31600000	27000000	27300000	24800000	24500000	4.56381e+07	4.58683e+07	4.53544e+07	63400000	67200000	63200000	2.0764e-08	2.2356e-07	-0.965547	-0.947913	-1.09487	-1.1125	0.130024	0.143559	0.11335	1.17409	1.39746	1.16234	metabolite_594				2-formylbenzenesulfonate	2-formylbenzenesulfonate		-	-	-
metabolite_244	6-hydroxy-2-(1-hydroxy-3-methylbutyl)-1-methoxy-8-methyl-10H-benzo[b][1,5]benzodioxocin-12-one	C21H24O6	745.325	24.2651	[2M+H]+	pos	MoNA-export-LC-MS-MS_Positive_Mode	166952	173348	167100	181138	327809	337706	317911	332290	372212	352236	166952	173348	167100	181138	421177	433894	408461	664581	744424	704472	3.5423e-08	2.9827e-07	-1.02645	-0.999049	-1.02582	-0.96568	0.062644	0.11712	0.008167	1.10538	1.44742	1.27627	metabolite_244				6-hydroxy-2-(1-hydroxy-3-methylbutyl)-1-methoxy-8-methyl-10H-benzo[b][1,5]benzodioxocin-12-one	6-hydroxy-2-(1-hydroxy-3-methylbutyl)-1-methoxy-8-methyl-10H-benzo[b][1,5]benzodioxocin-12-one		-	-	-
metabolite_233	5-[5-hydroxy-3-(hydroxymethyl)pentyl]-8a-(hydroxymethyl)-5,6-dimethyl-3,4,4a,6,7,8-hexahydronaphthalene-1-carboxylic acid	C20H34O5	354.239	26.5001	[M]+	pos	MoNA-export-LC-MS-MS_Positive_Mode	126500	126462	104561	112490	243641	254311	232970	249176	273928	257371	126500	126462	104561	112490	313036	326746	299327	498352	547856	514742	3.0409e-08	2.847e-07	-0.964515	-0.96473	-1.08862	-1.04377	0.090673	0.168224	0.013122	1.13896	1.41899	1.23167	metabolite_233				5-[5-hydroxy-3-(hydroxymethyl)pentyl]-8a-(hydroxymethyl)-5,6-dimethyl-3,4,4a,6,7,8-hexahydronaphthalene-1-carboxylic acid	5-[5-hydroxy-3-(hydroxymethyl)pentyl]-8a-(hydroxymethyl)-5,6-dimethyl-3,4,4a,6,7,8-hexahydronaphthalene-1-carboxylic acid		-	-	-
metabolite_499	GLUTAMINE	C5H10N2O3	145.061	6.69711	[M-H]-	neg	MoNA-export-All_LC-MS-MS_Orbitrap	3347221	3519380	2935443	2889145	8823568	9456700	8200790	9639382	10300000	9888872	3347221	3519380	2935443	2889145	1.13368e+07	1.21502e+07	1.05366e+07	19278764	20600000	19777744	9.6632e-09	1.4894e-07	-0.994665	-0.971175	-1.05085	-1.05717	0.095461	0.206454	-0.013716	1.1791	1.35938	1.24718	metabolite_499				GLUTAMINE	GLUTAMINE	Glutamine	HMDB0000641	5961	C00064
metabolite_395	(1S,2S,5R,7R,10S,11S,14R,16R,19S,20S,23R,25R)-5,14-diethyl-2,11,20,23-tetramethyl-4,13,22,28,29,30-hexaoxatetracyclo[23.2.1.1Ã¢ÂÂ·,Ã‚Â¹Ã¢ÂÂ°.1Ã‚Â¹Ã¢ÂÂ¶,Ã‚Â¹Ã¢ÂÂ¹]triacontane-3,12,21-trione	C32H52O9	625.357	21.6196	[M+FA-H]-	neg	MoNA-export-LC-MS-MS_Negative_Mode	549056	570336	585750	576201	1050471	1166850	1167357	1180977	1204268	1152576	549056	570336	585750	576201	1.34967e+06	1.4992e+06	1.49985e+06	2361954	2408536	2305152	3.4078e-09	8.8057e-08	-1.04807	-1.02092	-1.00126	-1.01344	-0.02666	0.164103	0.164934	1.26479	1.32421	1.19232	metabolite_395				(1S,2S,5R,7R,10S,11S,14R,16R,19S,20S,23R,25R)-5,14-diethyl-2,11,20,23-tetramethyl-4,13,22,28,29,30-hexaoxatetracyclo[23.2.1.1Ã¢ÂÂ·,Ã‚Â¹Ã¢ÂÂ°.1Ã‚Â¹Ã¢ÂÂ¶,Ã‚Â¹Ã¢ÂÂ¹]triacontane-3,12,21-trione	(1S,2S,5R,7R,10S,11S,14R,16R,19S,20S,23R,25R)-5,14-diethyl-2,11,20,23-tetramethyl-4,13,22,28,29,30-hexaoxatetracyclo[23.2.1.1Ã¢ÂÂ·,Ã‚Â¹Ã¢ÂÂ°.1Ã‚Â¹Ã¢ÂÂ¶,Ã‚Â¹Ã¢ÂÂ¹]triacontane-3,12,21-trione		-	-	-
metabolite_597	3-METHYLCATECHOL	C7H8O2	123.044	24.6553	[M-H]-	neg	MoNA-export-LC-MS-MS_Negative_Mode	269847	233971	254608	243678	334800	360543	338991	316077	327026	310483	269847	233971	254608	243678	430160	463235	435545	632153	654051	620966	3.4809e-08	2.9827e-07	-0.909692	-1.12165	-0.999725	-1.0643	0.037451	0.232859	0.069264	1.23084	1.36021	1.16474	metabolite_597				3-METHYLCATECHOL	3-METHYLCATECHOL	3-Methylcatechol	HMDB0301753	340	C02923
metabolite_195	FOLIC ACID	C19H19N7O6	486.137	18.3882	[M+FA-H]-	neg	MoNA-export-LC-MS-MS_Negative_Mode	127897	151666	195651	162762	253572	329133	297565	258840	286220	244735	127897	151666	195651	162762	325796	422879	382320	517681	572441	489469	1.6352e-05	2.6018e-05	-1.24364	-1.10081	-0.836496	-1.03413	-0.054445	0.528938	0.285214	1.09861	1.42766	0.929083	metabolite_195				FOLIC ACID	FOLIC ACID	Folic acid	HMDB0000121	6037	C00504
metabolite_288	Quercetin-3-(6''-malonyl)-Glucoside	C24H22O15	549.088	15.6749	[M-H]-	neg	MoNA-export-LC-MS-MS_Negative_Mode	675196	747229	689369	749625	1353505	1312912	1274309	1266656	1166149	1071880	675196	747229	689369	749625	1.73902e+06	1.68687e+06	1.63727e+06	2533312	2332298	2143760	7.8286e-07	2.2181e-06	-1.12595	-1.02682	-1.10645	-1.02353	0.338015	0.266243	0.197989	1.43107	1.15444	0.894991	metabolite_288				Quercetin-3-(6''-malonyl)-Glucoside	Quercetin-3-(6''-malonyl)-Glucoside		-	-	-
metabolite_414	[(2S,3R,4S,5S,6R)-3,4,5-trihydroxy-6-(hydroxymethyl)oxan-2-yl] (1S,4aR,6aS,6bR,9R,10R,11R,12aR)-1,10,11-trihydroxy-9-(hydroxymethyl)-2,2,6a,6b,9,12a-hexamethyl-1,3,4,5,6,6a,7,8,8a,10,11,12,13,14b-tetradecahydropicene-4a-carboxylate	C36H58O11	667.404	22.3879	[M+H]+	both	MoNA-export-LC-MS-MS_Positive_Mode	87029.3	94058.8	110592	87106.2	265426	270702	260151	264353	275888	220884	87029.3	94058.8	110592	87106.2	341027	347805	334249	528707	551777	441768	1.9167e-06	4.183e-06	-1.10783	-1.06992	-0.980734	-1.10742	0.262231	0.298792	0.22567	1.27457	1.39901	0.805624	metabolite_414				[(2S,3R,4S,5S,6R)-3,4,5-trihydroxy-6-(hydroxymethyl)oxan-2-yl] (1S,4aR,6aS,6bR,9R,10R,11R,12aR)-1,10,11-trihydroxy-9-(hydroxymethyl)-2,2,6a,6b,9,12a-hexamethyl-1,3,4,5,6,6a,7,8,8a,10,11,12,13,14b-tetradecahydropicene-4a-carboxylate	[(2S,3R,4S,5S,6R)-3,4,5-trihydroxy-6-(hydroxymethyl)oxan-2-yl] (1S,4aR,6aS,6bR,9R,10R,11R,12aR)-1,10,11-trihydroxy-9-(hydroxymethyl)-2,2,6a,6b,9,12a-hexamethyl-1,3,4,5,6,6a,7,8,8a,10,11,12,13,14b-tetradecahydropicene-4a-carboxylate		-	-	-
metabolite_327	(1R,2R,4S,7S,8R,9R,10S,11R,12S,13S,14R,17R,18R,19R)-8-(acetyloxy)-10,19-dihydroxy-1,9,18-trimethyl-15-oxo-16,20-dioxahexacyclo[15.3.2.0Ã‚Â²,Ã‚Â¹Ã‚Â³.0Ã¢ÂÂ´,Ã‚Â¹Ã‚Â².0Ã¢ÂÂ·,Ã‚Â¹Ã‚Â¹.0Ã‚Â¹Ã¢ÂÂ´,Ã‚Â¹Ã¢ÂÂ¹]docos-5-ene-5-carboxylic acid	C26H34O9	523.254	20.8314	[M+CH3OH+H]+	pos	MoNA-export-LC-MS-MS_Positive_Mode	373758	342463	251692	38856.7	853286	963947	742625	836806	926916	771238	373758	342463	251692	38856.7	1.09633e+06	1.23851e+06	954145	1673611	1.85383e+06	1.54248e+06	1.4395e-05	2.3191e-05	-0.864623	-0.9127	-1.05215	-1.37912	0.245432	0.463859	0.027005	1.1323	1.40916	0.930838	metabolite_327				(1R,2R,4S,7S,8R,9R,10S,11R,12S,13S,14R,17R,18R,19R)-8-(acetyloxy)-10,19-dihydroxy-1,9,18-trimethyl-15-oxo-16,20-dioxahexacyclo[15.3.2.0Ã‚Â²,Ã‚Â¹Ã‚Â³.0Ã¢ÂÂ´,Ã‚Â¹Ã‚Â².0Ã¢ÂÂ·,Ã‚Â¹Ã‚Â¹.0Ã‚Â¹Ã¢ÂÂ´,Ã‚Â¹Ã¢ÂÂ¹]docos-5-ene-5-carboxylic acid	(1R,2R,4S,7S,8R,9R,10S,11R,12S,13S,14R,17R,18R,19R)-8-(acetyloxy)-10,19-dihydroxy-1,9,18-trimethyl-15-oxo-16,20-dioxahexacyclo[15.3.2.0Ã‚Â²,Ã‚Â¹Ã‚Â³.0Ã¢ÂÂ´,Ã‚Â¹Ã‚Â².0Ã¢ÂÂ·,Ã‚Â¹Ã‚Â¹.0Ã‚Â¹Ã¢ÂÂ´,Ã‚Â¹Ã¢ÂÂ¹]docos-5-ene-5-carboxylic acid		-	-	-
metabolite_593	3,5-DIHYDROXYBENZOIC ACID	C7H6O4	153.018	24.0771	[M-H]-	neg	MoNA-export-LC-MS-MS_Negative_Mode	194079	208442	186865	174550	270055	282473	246710	226429	235188	207685	194079	208442	186865	174550	346974	362929	316980	452858	470377	415370	3.4752e-06	6.6843e-06	-1.03534	-0.91024	-1.09818	-1.20544	0.29643	0.435404	0.035165	1.21872	1.37131	0.892179	metabolite_593				3,5-DIHYDROXYBENZOIC ACID	3,5-DIHYDROXYBENZOIC ACID	3,5-Dihydroxybenzoic acid	HMDB0013677	7424	C00180
metabolite_134	2-(2-oxo-8,9-dihydrofuro[2,3-h]chromen-8-yl)propan-2-yl acetate	C16H16O5	333.094	8.90393	[M+FA-H]-	neg	MoNA-export-All_LC-MS-MS_Orbitrap	782896	681884	681268	649652	999881	1122039	950689	1238911	1276737	1222512	782896	681884	681268	649652	1.28467e+06	1.44163e+06	1.22147e+06	2477822	2553474	2445024	3.6379e-08	2.9827e-07	-0.810008	-0.938036	-0.938817	-0.978888	-0.174028	0.024902	-0.254134	1.33823	1.43412	1.29666	metabolite_134				2-(2-oxo-8,9-dihydrofuro[2,3-h]chromen-8-yl)propan-2-yl acetate	2-(2-oxo-8,9-dihydrofuro[2,3-h]chromen-8-yl)propan-2-yl acetate		-	-	-
metabolite_299	(3Z)-3-[[1,6-dimethyl-2-[(1E,3E)-penta-1,3-dienyl]-4a,5,6,7,8,8a-hexahydro-2H-naphthalen-1-yl]-hydroxymethylidene]-5-(1-hydroxyethyl)pyrrolidine-2,4-dione	C24H33NO4	482.299	21.9007	[M+2ACN+H]+	pos	MoNA-export-LC-MS-MS_Positive_Mode	1965903	1906751	1877329	1907572	2441873	2532101	2351645	2520957	2626744	2478476	1965903	1906751	1877329	1907572	3.13739e+06	3.25331e+06	3.02146e+06	5041914	5253488	4956952	6.0091e-09	1.1417e-07	-0.912295	-0.954911	-0.976108	-0.954319	-0.068313	0.015206	-0.151831	1.30378	1.45621	1.24257	metabolite_299				(3Z)-3-[[1,6-dimethyl-2-[(1E,3E)-penta-1,3-dienyl]-4a,5,6,7,8,8a-hexahydro-2H-naphthalen-1-yl]-hydroxymethylidene]-5-(1-hydroxyethyl)pyrrolidine-2,4-dione	(3Z)-3-[[1,6-dimethyl-2-[(1E,3E)-penta-1,3-dienyl]-4a,5,6,7,8,8a-hexahydro-2H-naphthalen-1-yl]-hydroxymethylidene]-5-(1-hydroxyethyl)pyrrolidine-2,4-dione		-	-	-
metabolite_333	TAUROLITHOCHOLIC ACID	C26H45NO5S	482.299	21.8958	[M-H]-	neg	MoNA-export-LC-MS-MS_Negative_Mode	1965903	1906751	1877329	1907572	2327365	2532101	2351645	2520957	2626744	2478476	1965903	1906751	1877329	1907572	2.99026e+06	3.25331e+06	3.02146e+06	5041914	5253488	4956952	1.0808e-08	1.5445e-07	-0.900467	-0.943024	-0.964192	-0.942433	-0.163483	0.02577	-0.14104	1.31259	1.46481	1.25147	metabolite_333				TAUROLITHOCHOLIC ACID	TAUROLITHOCHOLIC ACID	Lithocholyltaurine	HMDB0000722	439763	C02592
metabolite_292	(E)-3-(4-methoxyphenyl)-1-[2,4,6-trimethoxy-3-(3-methylbut-2-enyl)phenyl]prop-2-en-1-one	C24H28O5	793.387	17.8229	[2M+H]+	pos	MoNA-export-LC-MS-MS_Positive_Mode	1137617	1189978	999446	1011478	1257386	1329104	1185668	1272329	1277377	1228566	1137617	1189978	999446	1011478	1.61552e+06	1.70767e+06	1.52338e+06	2544658	2554754	2457132	3.0253e-07	1.1429e-06	-0.849506	-0.766603	-1.06827	-1.04922	-0.092843	0.053049	-0.238735	1.37824	1.39423	1.23966	metabolite_292				(E)-3-(4-methoxyphenyl)-1-[2,4,6-trimethoxy-3-(3-methylbut-2-enyl)phenyl]prop-2-en-1-one	(E)-3-(4-methoxyphenyl)-1-[2,4,6-trimethoxy-3-(3-methylbut-2-enyl)phenyl]prop-2-en-1-one		-	-	-
metabolite_338	7-[3-[(2R,3R,4R)-3,4-dihydroxy-4-(hydroxymethyl)oxolan-2-yl]oxy-4,5-dihydroxy-6-(hydroxymethyl)oxan-2-yl]oxy-3-(4-methoxyphenyl)chromen-4-one	C27H30O13	543.153	18.9706	[M-H2O-H]-	neg	MoNA-export-All_LC-MS-MS_Orbitrap	213101	216532	188462	175609	232864	237018	208390	236811	248914	232554	213101	216532	188462	175609	299190	304527	267745	473621	497828	465108	8.13e-07	2.2736e-06	-0.781098	-0.753487	-0.979356	-1.08278	-0.088374	-0.045422	-0.341399	1.31521	1.51	1.24671	metabolite_338				7-[3-[(2R,3R,4R)-3,4-dihydroxy-4-(hydroxymethyl)oxolan-2-yl]oxy-4,5-dihydroxy-6-(hydroxymethyl)oxan-2-yl]oxy-3-(4-methoxyphenyl)chromen-4-one	7-[3-[(2R,3R,4R)-3,4-dihydroxy-4-(hydroxymethyl)oxolan-2-yl]oxy-4,5-dihydroxy-6-(hydroxymethyl)oxan-2-yl]oxy-3-(4-methoxyphenyl)chromen-4-one		-	-	-
metabolite_417	Methyllycaconitine	C37H50N2O10	683.342	19.215	[M+H]+	pos	MoNA-export-LC-MS-MS_Positive_Mode	277455	281680	268614	220767	305064	312537	297591	287153	288353	290821	277455	281680	268614	220767	391955	401556	382353	574305	576706	581642	4.0473e-07	1.3272e-06	-0.852403	-0.821944	-0.916129	-1.26104	-0.027023	0.042192	-0.096238	1.28746	1.30477	1.34035	metabolite_417				Methyllycaconitine	Methyllycaconitine		-	-	-
metabolite_231	Echimidine	C20H31NO7	398.215	7.40308	[M+H]+	pos	MoNA-export-LC-MS-MS_Positive_Mode	1944069	2162484	1886723	2031812	2.21581e+06	2274659	2156970	2331722	2235465	2348552	1944069	2162484	1886723	2031812	2.84694e+06	2.92254e+06	2.77133e+06	4663444	4470930	4697104	3.0352e-08	2.847e-07	-0.954061	-0.763875	-1.00399	-0.877658	-0.167881	-0.102047	-0.233714	1.41385	1.24622	1.44316	metabolite_231				Echimidine	Echimidine		-	-	-
metabolite_316	(19R)-19-ethenyl-18-{[(2S,3R,4S,5S,6R)-3,4,5-trihydroxy-6-(hydroxymethyl)oxan-2-yl]oxy}-17-oxa-3,13-diazapentacyclo[11.8.0.0Ã‚Â²,Ã‚Â¹Ã¢ÂÂ°.0Ã¢ÂÂ´,Ã¢ÂÂ¹.0Ã‚Â¹Ã¢ÂÂµ,Ã‚Â²Ã¢ÂÂ°]henicosa-2(10),4(9),5,7,15-pentaen-14-one	C26H30N2O8	499.204	20.6699	[M+H]+	pos	MoNA-export-LC-MS-MS_Positive_Mode	374041	434683	369785	369958	438588	453831	423345	447484	419721	434896	374041	434683	369785	369958	563510	583094	543926	894969	839442	869792	2.6637e-07	1.0535e-06	-0.992817	-0.706498	-1.01291	-1.01209	-0.098253	-0.005787	-0.190718	1.4667	1.20454	1.34783	metabolite_316				(19R)-19-ethenyl-18-{[(2S,3R,4S,5S,6R)-3,4,5-trihydroxy-6-(hydroxymethyl)oxan-2-yl]oxy}-17-oxa-3,13-diazapentacyclo[11.8.0.0Ã‚Â²,Ã‚Â¹Ã¢ÂÂ°.0Ã¢ÂÂ´,Ã¢ÂÂ¹.0Ã‚Â¹Ã¢ÂÂµ,Ã‚Â²Ã¢ÂÂ°]henicosa-2(10),4(9),5,7,15-pentaen-14-one	(19R)-19-ethenyl-18-{[(2S,3R,4S,5S,6R)-3,4,5-trihydroxy-6-(hydroxymethyl)oxan-2-yl]oxy}-17-oxa-3,13-diazapentacyclo[11.8.0.0Ã‚Â²,Ã‚Â¹Ã¢ÂÂ°.0Ã¢ÂÂ´,Ã¢ÂÂ¹.0Ã‚Â¹Ã¢ÂÂµ,Ã‚Â²Ã¢ÂÂ°]henicosa-2(10),4(9),5,7,15-pentaen-14-one		-	-	-
metabolite_213	4-(2-Nitroethyl)phenyl 6-O-ÃŽÂ²-D-xylopyranosyl-ÃŽÂ²-D-glucopyranoside	C19H27NO12	492.174	20.6507	[M+CH3OH-H]-	neg	MoNA-export-All_LC-MS-MS_Orbitrap	568088	653386	536184	582839	727243	786639	641961	792739	749951	800489	568088	653386	536184	582839	934381	1.0107e+06	824809	1.58548e+06	1.4999e+06	1.60098e+06	8.2734e-07	2.2938e-06	-0.952445	-0.755057	-1.02627	-0.918309	-0.104811	0.071787	-0.358371	1.40188	1.20385	1.43775	metabolite_213				4-(2-Nitroethyl)phenyl 6-O-ÃŽÂ²-D-xylopyranosyl-ÃŽÂ²-D-glucopyranoside	4-(2-Nitroethyl)phenyl 6-O-ÃŽÂ²-D-xylopyranosyl-ÃŽÂ²-D-glucopyranoside		-	-	-
metabolite_463	[(2S,3R,4S,5R,6R)-2-[3-[(2S,3R,4S,5S,6R)-4,5-dihydroxy-6-(hydroxymethyl)-3-[(2S,3R,4R,5R,6S)-3,4,5-trihydroxy-6-methyloxan-2-yl]oxyoxan-2-yl]oxy-5-hydroxy-2-(4-hydroxyphenyl)-4-oxochromen-7-yl]oxy-5-hydroxy-6-(hydroxymethyl)-4-[(2S,3R,4S,5S,6R)-3,4,5-trihydroxy-6-(hydroxymethyl)oxan-2-yl]oxyoxan-3-yl] (E)-3-(4-hydroxyphenyl)prop-2-enoate	C48H56O27	574.183	19.1335	[M+2ACN+2H]2+	pos	MoNA-export-LC-MS-MS_Positive_Mode	125767	157947	139361	131450	232159	265758	198560	298536	278687	284988	125767	157947	139361	131450	298285	341454	255115	597072	557374	569977	4.5788e-07	1.4716e-06	-0.996379	-0.829045	-0.925692	-0.966829	-0.099296	0.125181	-0.323773	1.45438	1.24796	1.31349	metabolite_463				[(2S,3R,4S,5R,6R)-2-[3-[(2S,3R,4S,5S,6R)-4,5-dihydroxy-6-(hydroxymethyl)-3-[(2S,3R,4R,5R,6S)-3,4,5-trihydroxy-6-methyloxan-2-yl]oxyoxan-2-yl]oxy-5-hydroxy-2-(4-hydroxyphenyl)-4-oxochromen-7-yl]oxy-5-hydroxy-6-(hydroxymethyl)-4-[(2S,3R,4S,5S,6R)-3,4,5-trihydroxy-6-(hydroxymethyl)oxan-2-yl]oxyoxan-3-yl] (E)-3-(4-hydroxyphenyl)prop-2-enoate	[(2S,3R,4S,5R,6R)-2-[3-[(2S,3R,4S,5S,6R)-4,5-dihydroxy-6-(hydroxymethyl)-3-[(2S,3R,4R,5R,6S)-3,4,5-trihydroxy-6-methyloxan-2-yl]oxyoxan-2-yl]oxy-5-hydroxy-2-(4-hydroxyphenyl)-4-oxochromen-7-yl]oxy-5-hydroxy-6-(hydroxymethyl)-4-[(2S,3R,4S,5S,6R)-3,4,5-trihydroxy-6-(hydroxymethyl)oxan-2-yl]oxyoxan-3-yl] (E)-3-(4-hydroxyphenyl)prop-2-enoate		-	-	-
metabolite_97	(Z)-2-octylpent-2-enedioic acid	C13H22O4	287.148	6.18779	[M+FA-H]-	neg	MoNA-export-All_LC-MS-MS_Orbitrap	334950	344633	389576	387101	435701	422492	419642	427813	399245	400174	334950	344633	389576	387101	559801	542830	539167	855625	798490	800349	2.6909e-07	1.0535e-06	-1.1038	-1.05528	-0.830099	-0.842498	0.022791	-0.062243	-0.080591	1.50498	1.21871	1.22802	metabolite_97				(Z)-2-octylpent-2-enedioic acid	(Z)-2-octylpent-2-enedioic acid		-	-	-
metabolite_110	methyl 2-ethyl-4-[(3R,4R,5S)-5-hydroxy-4,5-dimethyl-2-oxooxolan-3-yl]-2-methyl-3-oxobutanoate	C14H22O6	287.148	6.18688	[M+H]+	pos	MoNA-export-LC-MS-MS_Positive_Mode	334950	344633	389576	387101	421067	422492	419642	427813	399245	400174	334950	344633	389576	387101	540998	542830	539167	855625	798490	800349	2.2492e-07	9.6224e-07	-1.09415	-1.04564	-0.82051	-0.832907	-0.061983	-0.052811	-0.071156	1.51409	1.22788	1.23719	metabolite_110				methyl 2-ethyl-4-[(3R,4R,5S)-5-hydroxy-4,5-dimethyl-2-oxooxolan-3-yl]-2-methyl-3-oxobutanoate	methyl 2-ethyl-4-[(3R,4R,5S)-5-hydroxy-4,5-dimethyl-2-oxooxolan-3-yl]-2-methyl-3-oxobutanoate		-	-	-
metabolite_583	(1S,3R,4S,5R)-1,3,4,5-tetrahydroxycyclohexane-1-carboxylic acid	C7H12O6	225.099	6.31907	[M+CH3OH+H]+	pos	MoNA-export-LC-MS-MS_Positive_Mode	2.12341e+06	2.40152e+06	2376315	2.30993e+06	2.59311e+06	2.36737e+06	2.48024e+06	2.38031e+06	2.29124e+06	2.32234e+06	2.12341e+06	2.40152e+06	2376315	2.30993e+06	3.33169e+06	3.04166e+06	3.18668e+06	4.76061e+06	4.58249e+06	4.64469e+06	1.3614e-07	7.0355e-07	-1.11091	-0.842838	-0.867136	-0.931128	0.053782	-0.225791	-0.086005	1.43116	1.25946	1.31941	metabolite_583				(1S,3R,4S,5R)-1,3,4,5-tetrahydroxycyclohexane-1-carboxylic acid	(1S,3R,4S,5R)-1,3,4,5-tetrahydroxycyclohexane-1-carboxylic acid		-	-	-
metabolite_18	Adenosine (fragmented to adenine?)	C10H13N5O4	268.105	6.19138	[M+H]+	pos	MoNA-export-All_LC-MS-MS_Orbitrap	1038159	1115597	1177874	1093904	1282159	1298434	1265884	1310646	1331260	1381292	1038159	1115597	1177874	1093904	1.64735e+06	1.66826e+06	1.62644e+06	2621292	2662520	2762584	8.6395e-09	1.4794e-07	-1.01552	-0.903698	-0.813766	-0.935024	-0.135808	-0.105612	-0.166004	1.27062	1.33016	1.47466	metabolite_18				Adenosine (fragmented to adenine?)	Adenosine (fragmented to adenine?)		-	-	-
metabolite_484	N-Methylalanine	C4H9NO2	102.055	6.81417	[M-H]-	neg	MoNA-export-LC-MS-MS_Negative_Mode	10000000	10700000	11200000	11100000	12000000	12500000	12300000	12600000	12800000	13400000	10000000	10700000	11200000	11100000	1.54179e+07	1.60603e+07	1.58034e+07	25200000	25600000	26800000	2.0159e-08	2.2072e-07	-1.01982	-0.914656	-0.839539	-0.854562	-0.205857	-0.109344	-0.147949	1.26375	1.32385	1.50413	metabolite_484				N-Methylalanine	N-Methylalanine	N-Methylalanine	HMDB0094692	5288725	C02721
metabolite_375	HYPOTAURINE	C2H7NO2S	217.029	6.82748	[2M-H]-	neg	MoNA-export-All_LC-MS-MS_Orbitrap	2057953	2143217	2682137	2520794	4205318	4618230	4103259	5864132	5572654	6084546	2057953	2143217	2682137	2520794	5.40311e+06	5.93363e+06	5.27198e+06	11728264	11145308	12169092	2.6748e-08	2.579e-07	-0.98604	-0.965269	-0.833982	-0.873287	-0.171122	-0.041881	-0.203067	1.36976	1.22774	1.47715	metabolite_375				HYPOTAURINE	HYPOTAURINE	Hypotaurine	HMDB0000965	107812	C00519
metabolite_558	5-HYDROXYLYSINE	C6H14N2O3	161.092	6.21452	[M-H]-	neg	MoNA-export-LC-MS-MS_Negative_Mode	1537367	1579342	1605759	1624183	1667851	1782243	1748694	1685936	1694160	1677090	1537367	1579342	1605759	1624183	2.1429e+06	2.28987e+06	2.24677e+06	3371872	3388320	3354180	1.3946e-09	4.8205e-08	-0.992648	-0.939002	-0.90524	-0.881693	-0.218746	-0.030906	-0.085996	1.35194	1.37296	1.32933	metabolite_558				5-HYDROXYLYSINE	5-HYDROXYLYSINE	5-Hydroxylysine	HMDB0000450	3032849	C16741
metabolite_332	(2R,3S,4S,5S,6R)-2-[[7-hydroxy-4-[(Z)-5-hydroxy-3-methylpent-3-enyl]-4a,8,8-trimethyl-3-methylidene-2,4,5,6,7,8a-hexahydro-1H-naphthalen-2-yl]oxy]-6-(hydroxymethyl)oxane-3,4,5-triol	C26H44O8	484.307	21.8986	[M]+	pos	MoNA-export-LC-MS-MS_Positive_Mode	69816.4	75183.1	88005.4	79484	95879	95541.2	96216.7	99032.1	105726	104617	69816.4	75183.1	88005.4	79484	123188	122754	123622	198064	211453	209235	9.3136e-08	5.372e-07	-1.06854	-0.97338	-0.746029	-0.89712	-0.12221	-0.129905	-0.114515	1.20541	1.4428	1.40348	metabolite_332				(2R,3S,4S,5S,6R)-2-[[7-hydroxy-4-[(Z)-5-hydroxy-3-methylpent-3-enyl]-4a,8,8-trimethyl-3-methylidene-2,4,5,6,7,8a-hexahydro-1H-naphthalen-2-yl]oxy]-6-(hydroxymethyl)oxane-3,4,5-triol	(2R,3S,4S,5S,6R)-2-[[7-hydroxy-4-[(Z)-5-hydroxy-3-methylpent-3-enyl]-4a,8,8-trimethyl-3-methylidene-2,4,5,6,7,8a-hexahydro-1H-naphthalen-2-yl]oxy]-6-(hydroxymethyl)oxane-3,4,5-triol		-	-	-
metabolite_441	beta-carotene	C40H56	536.885	6.3406	[M+H]+	pos	MoNA-export-LC-MS-MS_Positive_Mode	1454229	1574648	1747205	1577740	1.55565e+06	1566128	1545163	1358278	1367151	1388413	1454229	1574648	1747205	1577740	1.99874e+06	2.0122e+06	1.98527e+06	2716556	2734302	2776826	1.043e-06	2.6841e-06	-1.18261	-0.946654	-0.608538	-0.940595	-0.115676	-0.089286	-0.142066	1.29085	1.32562	1.40895	metabolite_441				beta-carotene	beta-carotene	beta-Carotene	HMDB0000561	5280489	C02094
metabolite_128	6-chloro-4,5,7-trihydroxy-9,10-dioxoanthracene-2-carboxylic acid	C15H7ClO7	417.048	6.31438	[M+2ACN+H]+	pos	MoNA-export-LC-MS-MS_Positive_Mode	3212650	2956633	2986049	2989729	3.24331e+06	3306326	3180297	3097113	2974043	3263792	3212650	2956633	2986049	2989729	4.1671e+06	4.24806e+06	4.08613e+06	6194226	5948086	6527584	2.2716e-07	9.6543e-07	-0.796725	-0.979013	-0.958068	-0.955448	-0.117147	-0.0595	-0.174793	1.3262	1.15094	1.56355	metabolite_128				6-chloro-4,5,7-trihydroxy-9,10-dioxoanthracene-2-carboxylic acid	6-chloro-4,5,7-trihydroxy-9,10-dioxoanthracene-2-carboxylic acid		-	-	-
metabolite_137	4-hydroxy-8-methoxy-5-methyl-3-(3-methylbut-2-enyl)chromen-2-one	C16H18O4	274.12	20.0445	[M]-	neg	MoNA-export-LC-MS-MS_Negative_Mode	515575	484401	489863	492232	635919	617936	589010	606785	618269	692343	515575	484401	489863	492232	817046	793941	756776	1.21357e+06	1.23654e+06	1.38469e+06	8.3228e-07	2.2977e-06	-0.87694	-0.967199	-0.951385	-0.944524	-0.004102	-0.070996	-0.178601	1.14394	1.21044	1.63937	metabolite_137				4-hydroxy-8-methoxy-5-methyl-3-(3-methylbut-2-enyl)chromen-2-one	4-hydroxy-8-methoxy-5-methyl-3-(3-methylbut-2-enyl)chromen-2-one		-	-	-
metabolite_252	[(2R,3S,4S,5S)-4-hydroxy-2,5-bis(hydroxymethyl)-5-[(2R,3R,4S,5S,6R)-3,4,5-trihydroxy-6-(hydroxymethyl)oxan-2-yl]oxyoxolan-3-yl] (E)-3-phenylprop-2-enoate	C21H28O12	473.168	24.6631	[M+H]+	pos	MoNA-export-LC-MS-MS_Positive_Mode	246388	230402	193012	242030	282490	280082	284897	278492	300013	314750	246388	230402	193012	242030	362950	359858	366043	556985	600025	629500	9.0154e-07	2.4066e-06	-0.815314	-0.913807	-1.14418	-0.842166	-0.097155	-0.116211	-0.0781	1.09832	1.3635	1.5451	metabolite_252				[(2R,3S,4S,5S)-4-hydroxy-2,5-bis(hydroxymethyl)-5-[(2R,3R,4S,5S,6R)-3,4,5-trihydroxy-6-(hydroxymethyl)oxan-2-yl]oxyoxolan-3-yl] (E)-3-phenylprop-2-enoate	[(2R,3S,4S,5S)-4-hydroxy-2,5-bis(hydroxymethyl)-5-[(2R,3R,4S,5S,6R)-3,4,5-trihydroxy-6-(hydroxymethyl)oxan-2-yl]oxyoxolan-3-yl] (E)-3-phenylprop-2-enoate		-	-	-
metabolite_181	4-hydroxy-5-[(2S,3R,4S,5S,6R)-3,4,5-trihydroxy-6-(hydroxymethyl)oxan-2-yl]oxy-1H-benzo[f][2]benzofuran-3-one	C18H18O9	377.086	6.87171	[M-H]-	neg	MoNA-export-LC-MS-MS_Negative_Mode	406000000	412000000	362000000	385000000	424000000	441000000	414000000	395000000	411000000	451000000	406000000	412000000	362000000	385000000	5.44767e+08	5.66609e+08	5.31919e+08	790000000	822000000	902000000	2.458e-06	5.0894e-06	-0.838723	-0.80845	-1.06073	-0.94468	-0.138564	-0.028359	-0.203391	1.09878	1.26024	1.66388	metabolite_181				4-hydroxy-5-[(2S,3R,4S,5S,6R)-3,4,5-trihydroxy-6-(hydroxymethyl)oxan-2-yl]oxy-1H-benzo[f][2]benzofuran-3-one	4-hydroxy-5-[(2S,3R,4S,5S,6R)-3,4,5-trihydroxy-6-(hydroxymethyl)oxan-2-yl]oxy-1H-benzo[f][2]benzofuran-3-one		-	-	-
metabolite_380	methyl (1S,2R,4R,8R,9S,10R,13R,15R)-2-(acetyloxy)-13-(furan-3-yl)-9-(2-methoxy-2-oxoethyl)-4,8,10,12-tetramethyl-7-oxo-16-oxatetracyclo[8.6.0.0Ã‚Â³,Ã¢ÂÂ¸.0Ã‚Â¹Ã‚Â¹,Ã‚Â¹Ã¢ÂÂµ]hexadeca-5,11-diene-4-carboxylate	C30H36O9	540.232	18.5199	[M]-	neg	MoNA-export-All_LC-MS-MS_Orbitrap	204766	212923	181518	188739	228057	240450	227946	225934	231618	241297	204766	212923	181518	188739	293014	308937	292871	451867	463237	482594	1.0526e-07	5.7623e-07	-0.874092	-0.805054	-1.07085	-1.00973	-0.127229	0.007535	-0.128431	1.21719	1.31342	1.47724	metabolite_380				methyl (1S,2R,4R,8R,9S,10R,13R,15R)-2-(acetyloxy)-13-(furan-3-yl)-9-(2-methoxy-2-oxoethyl)-4,8,10,12-tetramethyl-7-oxo-16-oxatetracyclo[8.6.0.0Ã‚Â³,Ã¢ÂÂ¸.0Ã‚Â¹Ã‚Â¹,Ã‚Â¹Ã¢ÂÂµ]hexadeca-5,11-diene-4-carboxylate	methyl (1S,2R,4R,8R,9S,10R,13R,15R)-2-(acetyloxy)-13-(furan-3-yl)-9-(2-methoxy-2-oxoethyl)-4,8,10,12-tetramethyl-7-oxo-16-oxatetracyclo[8.6.0.0Ã‚Â³,Ã¢ÂÂ¸.0Ã‚Â¹Ã‚Â¹,Ã‚Â¹Ã¢ÂÂµ]hexadeca-5,11-diene-4-carboxylate		-	-	-
metabolite_235	quercetin 3-O-glucuronide	C21H18O13	281.073	6.28776	[M+2ACN+2H]2+	pos	MoNA-export-LC-MS-MS_Positive_Mode	1104628	1075110	1081666	1081472	1.16582e+06	1126597	1205052	1008651	992214	1070933	1104628	1075110	1081666	1081472	1.49788e+06	1.44748e+06	1.54828e+06	2017302	1.98443e+06	2141866	1.9288e-07	8.5929e-07	-0.93115	-1.00102	-0.985502	-0.985961	-0.000305	-0.119604	0.118995	1.22917	1.15136	1.52402	metabolite_235				quercetin 3-O-glucuronide	quercetin 3-O-glucuronide	Quercetin 3-O-glucuronide	HMDB0029212	12004528	-
metabolite_193	2-[[1-(4-nitrobenzoyl)pyrrolidine-2-carbonyl]amino]benzoic acid	C19H17N3O6	382.102	24.4221	[M-H]-	neg	MoNA-export-LC-MS-MS_Negative_Mode	212590	246924	279104	246479	341418	323123	365242	359204	361061	390301	212590	246924	279104	246479	438663	415157	469273	718408	722121	780603	3.575e-07	1.2446e-06	-1.10568	-0.94773	-0.799688	-0.949776	-0.065643	-0.173781	0.075175	1.22131	1.23839	1.50743	metabolite_193				2-[[1-(4-nitrobenzoyl)pyrrolidine-2-carbonyl]amino]benzoic acid	2-[[1-(4-nitrobenzoyl)pyrrolidine-2-carbonyl]amino]benzoic acid		-	-	-
metabolite_342	Deacetoxy(7)-7-Oxokhivorinic Acid	C27H36O10	521.241	23.6439	[M+H]+	pos	MoNA-export-LC-MS-MS_Positive_Mode	891034	1008473	996940	1007260	1.52533e+06	1468652	1582017	1568242	1634353	1809586	891034	1008473	996940	1007260	1.95979e+06	1.88696e+06	2.03262e+06	3136484	3268706	3619172	4.0004e-07	1.3185e-06	-1.04754	-0.934642	-0.945729	-0.935809	-0.020142	-0.09015	0.049867	1.11101	1.23812	1.57502	metabolite_342				Deacetoxy(7)-7-Oxokhivorinic Acid	Deacetoxy(7)-7-Oxokhivorinic Acid		-	-	-
metabolite_379	[(2R,3S,4S,5R,6S)-6-[4-[(E)-3-(2,4-dihydroxyphenyl)-3-oxoprop-1-enyl]phenoxy]-3,4,5-trihydroxyoxan-2-yl]methyl (E)-3-(4-hydroxyphenyl)prop-2-enoate	C30H28O11	281.073	6.28834	[M-2H]2-	neg	MoNA-export-All_LC-MS-MS_Orbitrap	1104628	1075110	1081666	1081472	1007936	1126597	1205052	1008651	992214	1070933	1104628	1075110	1081666	1081472	1.29502e+06	1.44748e+06	1.54828e+06	2017302	1.98443e+06	2141866	3.9012e-06	7.3905e-06	-0.873111	-0.942188	-0.926846	-0.9273	-0.427553	-0.070774	0.165117	1.26269	1.18576	1.55419	metabolite_379				[(2R,3S,4S,5R,6S)-6-[4-[(E)-3-(2,4-dihydroxyphenyl)-3-oxoprop-1-enyl]phenoxy]-3,4,5-trihydroxyoxan-2-yl]methyl (E)-3-(4-hydroxyphenyl)prop-2-enoate	[(2R,3S,4S,5R,6S)-6-[4-[(E)-3-(2,4-dihydroxyphenyl)-3-oxoprop-1-enyl]phenoxy]-3,4,5-trihydroxyoxan-2-yl]methyl (E)-3-(4-hydroxyphenyl)prop-2-enoate		-	-	-
metabolite_83	Trehalose 6-phosphate	C12H23O14P	420.996	6.4724	[M-H]-	neg	MoNA-export-LC-MS-MS_Negative_Mode	653762	752358	646485	573670	682137	836603	750983	719654	735660	770135	653762	752358	646485	573670	876429	1.07489e+06	964883	1.43931e+06	1471320	1.54027e+06	7.1693e-06	1.2285e-05	-0.939737	-0.671621	-0.959526	-1.15753	-0.334231	0.205455	-0.093693	1.19643	1.28348	1.47098	metabolite_83				Trehalose 6-phosphate	Trehalose 6-phosphate	Trehalose 6-phosphate	HMDB0001124	122336	C00689
metabolite_412	5-[(3S,8R,10R,13R,14S,17R)-3-[(2R,3R,4R,5S,6R)-3,4-dihydroxy-6-(hydroxymethyl)-5-[(2S,3R,4R,5R,6S)-3,4,5-trihydroxy-6-methyloxan-2-yl]oxyoxan-2-yl]oxy-14-hydroxy-10,13-dimethyl-1,2,3,6,7,8,9,11,12,15,16,17-dodecahydrocyclopenta[a]phenanthren-17-yl]pyran-2-one	C36H52O13	775.395	22.0724	[M+2ACN+H]+	pos	MoNA-export-LC-MS-MS_Positive_Mode	1200	1200	1200	1200	486678	973357	730017	974813	1037234	1105430	1200	1200	1200	1200	625298	1.2506e+06	937947	1.94963e+06	2074468	2210860	4.7291e-06	8.7286e-06	-0.981961	-0.981961	-0.981961	-0.981961	-0.304161	0.374943	0.035391	1.13413	1.26971	1.41784	metabolite_412				5-[(3S,8R,10R,13R,14S,17R)-3-[(2R,3R,4R,5S,6R)-3,4-dihydroxy-6-(hydroxymethyl)-5-[(2S,3R,4R,5R,6S)-3,4,5-trihydroxy-6-methyloxan-2-yl]oxyoxan-2-yl]oxy-14-hydroxy-10,13-dimethyl-1,2,3,6,7,8,9,11,12,15,16,17-dodecahydrocyclopenta[a]phenanthren-17-yl]pyran-2-one	5-[(3S,8R,10R,13R,14S,17R)-3-[(2R,3R,4R,5S,6R)-3,4-dihydroxy-6-(hydroxymethyl)-5-[(2S,3R,4R,5R,6S)-3,4,5-trihydroxy-6-methyloxan-2-yl]oxyoxan-2-yl]oxy-14-hydroxy-10,13-dimethyl-1,2,3,6,7,8,9,11,12,15,16,17-dodecahydrocyclopenta[a]phenanthren-17-yl]pyran-2-one		-	-	-
metabolite_54	1-(3-carboxypropyl)-3,7-dimethylxanthine	C11H14N4O4	266.098	7.27104	[M]+	both	MoNA-export-LC-MS-MS_Positive_Mode	1278558	1371255	1199259	1246824	1.40595e+06	1376263	1435636	1301961	1479294	1504974	1278558	1371255	1199259	1246824	1.8064e+06	1.76826e+06	1.84454e+06	2603922	2958588	3009948	2.8784e-06	5.7568e-06	-0.895226	-0.763546	-1.00787	-0.940306	-0.145398	-0.199581	-0.091215	0.987516	1.49134	1.56429	metabolite_54				1-(3-carboxypropyl)-3,7-dimethylxanthine	1-(3-carboxypropyl)-3,7-dimethylxanthine		-	-	-
metabolite_113	5-[(E)-2-(3,5-dihydroxyphenyl)ethenyl]-2-methoxybenzene-1,3-diol	C15H14O5	549.178	7.02563	[2M+H]+	pos	MoNA-export-All_LC-MS-MS_Orbitrap	4018757	4188201	3812988	3755435	4246422	4202624	4290220	3989971	4368510	4494396	4018757	4188201	3812988	3755435	5.45592e+06	5.39965e+06	5.51219e+06	7979942	8737020	8988792	7.6342e-07	2.1822e-06	-0.861727	-0.779052	-0.962125	-0.990206	-0.16051	-0.187966	-0.133053	1.071	1.4404	1.56324	metabolite_113				5-[(E)-2-(3,5-dihydroxyphenyl)ethenyl]-2-methoxybenzene-1,3-diol	5-[(E)-2-(3,5-dihydroxyphenyl)ethenyl]-2-methoxybenzene-1,3-diol		-	-	-
metabolite_572	N-Acetylaspartic acid	C6H9NO5	217.083	7.10036	[M+ACN+H]+	pos	MoNA-export-All_LC-MS-MS_Orbitrap	6179658	6259340	5961688	5807914	6660002	6333636	6986368	6294374	6974706	7102592	6179658	6259340	5961688	5807914	8.55695e+06	8.13763e+06	8.97628e+06	12588748	13949412	14205184	1.099e-06	2.7517e-06	-0.863674	-0.839801	-0.928981	-0.975054	-0.151403	-0.277038	-0.025768	1.05658	1.46425	1.54089	metabolite_572				N-Acetylaspartic acid	N-Acetylaspartic acid	N-Acetyl-L-aspartic acid	HMDB0000812	65065	C01042
metabolite_257	[(1aS,1bS,5S,5aS,6S)-6-hydroxy-6-(hydroxymethyl)-2-[[(2R,3R,4S,5S,6R)-3,4,5-trihydroxy-6-(hydroxymethyl)oxan-2-yl]oxymethyl]-1b,5,5a,6a-tetrahydro-1aH-oxireno[3,4]cyclopenta[1,3-d]pyran-5-yl] 3-methylbutanoate	C21H32O12	516.202	25.3877	[M+ACN-H]-	neg	MoNA-export-LC-MS-MS_Negative_Mode	969010	1074895	825231	972950	1125508	1175170	1229665	1159184	1283873	1313748	969010	1074895	825231	972950	1.44608e+06	1.50989e+06	1.57991e+06	2318368	2567746	2627496	1.6894e-06	3.7893e-06	-0.907079	-0.752203	-1.11738	-0.901316	-0.209272	-0.115942	-0.01353	1.0666	1.43136	1.51876	metabolite_257				[(1aS,1bS,5S,5aS,6S)-6-hydroxy-6-(hydroxymethyl)-2-[[(2R,3R,4S,5S,6R)-3,4,5-trihydroxy-6-(hydroxymethyl)oxan-2-yl]oxymethyl]-1b,5,5a,6a-tetrahydro-1aH-oxireno[3,4]cyclopenta[1,3-d]pyran-5-yl] 3-methylbutanoate	[(1aS,1bS,5S,5aS,6S)-6-hydroxy-6-(hydroxymethyl)-2-[[(2R,3R,4S,5S,6R)-3,4,5-trihydroxy-6-(hydroxymethyl)oxan-2-yl]oxymethyl]-1b,5,5a,6a-tetrahydro-1aH-oxireno[3,4]cyclopenta[1,3-d]pyran-5-yl] 3-methylbutanoate		-	-	-
metabolite_273	[(2R,3S,4S,5R,6R)-3,4,5-trihydroxy-6-[2-(3-hydroxy-5-oxooxolan-3-yl)propoxy]oxan-2-yl]methyl (E)-3-(3,4-dihydroxyphenyl)prop-2-enoate	C22H28O12	969.328	22.5571	[2M+H]+	pos	MoNA-export-All_LC-MS-MS_Orbitrap	409786	482541	409597	430323	501738	481040	522436	486819	517696	541522	409786	482541	409597	430323	644647	618053	671240	973637	1.03539e+06	1.08304e+06	7.0912e-07	2.0451e-06	-1.0076	-0.732048	-1.00832	-0.929818	-0.118089	-0.21881	-0.017368	1.12793	1.36182	1.5423	metabolite_273				[(2R,3S,4S,5R,6R)-3,4,5-trihydroxy-6-[2-(3-hydroxy-5-oxooxolan-3-yl)propoxy]oxan-2-yl]methyl (E)-3-(3,4-dihydroxyphenyl)prop-2-enoate	[(2R,3S,4S,5R,6R)-3,4,5-trihydroxy-6-[2-(3-hydroxy-5-oxooxolan-3-yl)propoxy]oxan-2-yl]methyl (E)-3-(3,4-dihydroxyphenyl)prop-2-enoate		-	-	-
metabolite_84	Isoleucylisoleucine	C12H24N2O3	243.171	21.5301	[M-H]-	neg	MoNA-export-LC-MS-MS_Negative_Mode	2907222	2907222	2920348	2902934	3616858	3869584	3709299	3826096	4131481	4410625	2907222	2907222	2920348	2902934	4.64704e+06	4.97175e+06	4.76581e+06	7652192	8262962	8821250	3.9368e-07	1.3055e-06	-0.921115	-0.921115	-0.91554	-0.922937	-0.182143	-0.044226	-0.131697	1.09427	1.35369	1.59082	metabolite_84				Isoleucylisoleucine	Isoleucylisoleucine	Isoleucyl-Isoleucine	HMDB0028910	13879965	-
metabolite_291	[(1aS,1bS,2S,5aR,6S,6aS)-6-hydroxy-2-[(2S,3R,4S,5S,6R)-3,4,5-trihydroxy-6-(hydroxymethyl)oxan-2-yl]oxy-2,5a,6,6a-tetrahydro-1bH-oxireno[5,6]cyclopenta[1,3-c]pyran-1a-yl]methyl (E)-3-phenylprop-2-enoate	C24H28O11	493.166	20.9	[M+H]+	pos	MoNA-export-LC-MS-MS_Positive_Mode	1517026	1456286	1437129	1424330	1606909	1647920	1565898	1554527	1639017	1716854	1517026	1456286	1437129	1424330	2.0646e+06	2.11729e+06	2.01191e+06	3109054	3278034	3433708	1.384e-07	7.0784e-07	-0.834016	-0.909862	-0.933783	-0.949765	-0.150263	-0.084467	-0.216059	1.15394	1.36494	1.55933	metabolite_291				[(1aS,1bS,2S,5aR,6S,6aS)-6-hydroxy-2-[(2S,3R,4S,5S,6R)-3,4,5-trihydroxy-6-(hydroxymethyl)oxan-2-yl]oxy-2,5a,6,6a-tetrahydro-1bH-oxireno[5,6]cyclopenta[1,3-c]pyran-1a-yl]methyl (E)-3-phenylprop-2-enoate	[(1aS,1bS,2S,5aR,6S,6aS)-6-hydroxy-2-[(2S,3R,4S,5S,6R)-3,4,5-trihydroxy-6-(hydroxymethyl)oxan-2-yl]oxy-2,5a,6,6a-tetrahydro-1bH-oxireno[5,6]cyclopenta[1,3-c]pyran-1a-yl]methyl (E)-3-phenylprop-2-enoate		-	-	-
metabolite_525	GLUTAMIC ACID	C5H9NO4	146.045	6.82792	[M-H]-	both	MoNA-export-LC-MS-MS_Negative_Mode	122000000	120000000	125000000	123000000	141000000	145000000	139000000	141000000	150000000	151000000	122000000	120000000	125000000	123000000	1.81161e+08	1.863e+08	1.78591e+08	282000000	300000000	302000000	1.2079e-08	1.5606e-07	-0.925189	-0.951621	-0.885541	-0.911973	-0.143321	-0.0754	-0.177281	1.18937	1.42726	1.45369	metabolite_525				GLUTAMIC ACID	GLUTAMIC ACID	Glutamic acid	HMDB0000148	33032	C00025
metabolite_541	N-METHYL-GLUTAMATE	C6H11NO4	160.061	7.74017	[M-H]-	both	MoNA-export-LC-MS-MS_Negative_Mode	632591	624953	625678	642156	723880	757368	742883	793476	847006	864806	632591	624953	625678	642156	930061	973088	954476	1586953	1.69401e+06	1.72961e+06	2.1121e-08	2.2367e-07	-0.88658	-0.903227	-0.901647	-0.865732	-0.238221	-0.144441	-0.185006	1.19352	1.42687	1.50446	metabolite_541				N-METHYL-GLUTAMATE	N-METHYL-GLUTAMATE		-	-	-
metabolite_175	[(2E)-2-hexa-2,4-diynylidene-1,6-dioxaspiro[4.4]nona-3,7-dien-9-yl] 3-methylbut-2-enoate	C18H16O4	338.136	21.7773	[M+ACN+H]+	pos	MoNA-export-All_LC-MS-MS_Orbitrap	870381	881291	851331	819455	981186	972501	989871	903731	1050762	1052440	870381	881291	851331	819455	1.26066e+06	1.2495e+06	1.27181e+06	1807462	2101524	2104880	2.8218e-06	5.7095e-06	-0.885355	-0.863959	-0.922716	-0.985229	-0.119971	-0.141855	-0.098087	0.952398	1.5291	1.53568	metabolite_175				[(2E)-2-hexa-2,4-diynylidene-1,6-dioxaspiro[4.4]nona-3,7-dien-9-yl] 3-methylbut-2-enoate	[(2E)-2-hexa-2,4-diynylidene-1,6-dioxaspiro[4.4]nona-3,7-dien-9-yl] 3-methylbut-2-enoate		-	-	-
metabolite_547	Leucine	C6H13NO2	130.086	13.4948	[M-H]-	neg	MoNA-export-All_LC-MS-MS_Orbitrap	416029	413063	382684	408359	465923	475212	465657	454518	527179	539776	416029	413063	382684	408359	598630	610566	598289	909037	1.05436e+06	1.07955e+06	3.1374e-06	6.1664e-06	-0.851432	-0.862362	-0.974319	-0.879698	-0.17847	-0.134484	-0.179728	0.965503	1.50107	1.59392	metabolite_547				Leucine	Leucine	Leucine	HMDB0000687	6106	C00123
metabolite_607	Gly-Leu	C8H16N2O3	187.108	18.9449	[M-H]-	neg	MoNA-export-All_LC-MS-MS_Orbitrap	8076422	8048136	7372984	7479288	9009070	8622595	8536341	8310476	9471871	9644167	8076422	8048136	7372984	7479288	1.15751e+07	1.10785e+07	1.09677e+07	16620952	18943742	19288334	2.2823e-06	4.8024e-06	-0.82562	-0.831657	-0.975741	-0.953055	-0.078966	-0.184936	-0.208586	0.99787	1.49358	1.56712	metabolite_607				Gly-Leu	Gly-Leu	Glycylleucine	HMDB0000759	92843	C02155
metabolite_623	3-Aminotyrosine	C9H12N2O3	391.163	17.8897	[2M-H]-	neg	MoNA-export-All_LC-MS-MS_Orbitrap	525758	611678	537377	515894	645255	675189	624498	633222	711669	720873	525758	611678	537377	515894	829041	867501	802373	1.26644e+06	1423338	1.44175e+06	1.5062e-06	3.4887e-06	-0.969363	-0.735645	-0.937759	-0.996195	-0.144372	-0.039753	-0.216915	1.04545	1.47224	1.52231	metabolite_623				3-Aminotyrosine	3-Aminotyrosine		-	-	-
metabolite_69	5-(hydroxymethyl)-3-(1-hydroxy-4-methylpentyl)oxolan-2-one	C11H20O4	216.135	6.18264	[M]+	pos	MoNA-export-All_LC-MS-MS_Orbitrap	5427436	5712970	6085054	6124458	7072288	7421064	6723512	6766282	7251788	7689702	5427436	5712970	6085054	6124458	9.08667e+06	9.53479e+06	8.63855e+06	13532564	14503576	15379404	8.8445e-07	2.4066e-06	-1.04325	-0.96831	-0.870658	-0.860317	-0.0829	0.034706	-0.200506	1.0839	1.33874	1.56859	metabolite_69				5-(hydroxymethyl)-3-(1-hydroxy-4-methylpentyl)oxolan-2-one	5-(hydroxymethyl)-3-(1-hydroxy-4-methylpentyl)oxolan-2-one		-	-	-
metabolite_90	Phenylacetylglutamine	C13H16N2O4	265.119	20.0441	[M+H]+	pos	MoNA-export-LC-MS-MS_Positive_Mode	1905406	2040044	2103409	2147473	2703194	2775833	2630555	2683754	2762525	3008169	1905406	2040044	2103409	2147473	3.47314e+06	3.56647e+06	3.37981e+06	5367508	5525050	6016338	2.1905e-07	9.4972e-07	-1.0448	-0.959391	-0.919196	-0.891244	-0.05032	0.008882	-0.109522	1.15136	1.25129	1.56294	metabolite_90				Phenylacetylglutamine	Phenylacetylglutamine	Phenylacetylglutamine	HMDB0006344	92258	C04148
metabolite_136	2-methoxy-5-methyl-3-(2-methylbut-3-en-2-yl)chromen-4-one	C16H18O3	558.28	19.8616	[2M+ACN+H]+	pos	MoNA-export-All_LC-MS-MS_Orbitrap	1961903	1915421	2066744	1886648	2.53111e+06	2489670	2572551	2408948	2723702	2739368	1961903	1915421	2066744	1886648	3.25204e+06	3.1988e+06	3.30528e+06	4817896	5447404	5478736	5.191e-07	1.5969e-06	-0.94646	-0.978544	-0.874093	-0.998404	-0.055943	-0.092694	-0.019191	1.02489	1.45941	1.48103	metabolite_136				2-methoxy-5-methyl-3-(2-methylbut-3-en-2-yl)chromen-4-one	2-methoxy-5-methyl-3-(2-methylbut-3-en-2-yl)chromen-4-one		-	-	-
metabolite_559	ARGININE	C6H14N4O2	173.103	6.32902	[M-H]-	neg	MoNA-export-All_LC-MS-MS_Orbitrap	2701862	2734246	2968081	2743987	3162812	3090690	3158212	2689334	2922772	2937096	2701862	2734246	2968081	2743987	4.06367e+06	3.971e+06	4.05776e+06	5378668	5845544	5874192	3.1591e-07	1.1796e-06	-1.04065	-1.01535	-0.832666	-1.00774	0.023255	-0.049138	0.018638	1.05059	1.41534	1.43772	metabolite_559				ARGININE	ARGININE	L-Arginine	HMDB0000517	6322	C00062
metabolite_469	fumarate	C4H4O4	115.002	6.72383	[M-H]-	neg	MoNA-export-LC-MS-MS_Negative_Mode	926650	1049218	1103014	1118799	1898274	1767566	1842897	1848617	2162716	2237215	926650	1049218	1103014	1118799	2.43895e+06	2.27102e+06	2.3678e+06	3697234	4325432	4474430	1.6192e-06	3.6883e-06	-1.05465	-0.96554	-0.926428	-0.914951	0.044858	-0.077239	-0.006871	0.959681	1.41641	1.52473	metabolite_469				fumarate	fumarate	Fumaric acid	HMDB0000134	444972	C00122
metabolite_433	ALANINE	C3H7NO2	88.039	6.71992	[M-H]-	neg	MoNA-export-LC-MS-MS_Negative_Mode	2790588	2992225	3060548	3120265	4991636	4895204	5068944	4925650	5749898	6003240	2790588	2992225	3060548	3120265	6.41339e+06	6.28949e+06	6.51272e+06	9851300	11499796	12006480	1.7519e-06	3.916e-06	-1.02078	-0.96459	-0.94555	-0.928909	-0.011227	-0.045753	0.016452	0.946801	1.40618	1.54738	metabolite_433				ALANINE	ALANINE	L-Alanine	HMDB0000161	5950	C00041
metabolite_478	L-Aspartic acid	C4H7NO4	88.0391	6.82358	[M+ACN+2H]2+	pos	MoNA-export-LC-MS-MS_Positive_Mode	2.65282e+06	2.96875e+06	2.96104e+06	3.00865e+06	4.81294e+06	4855229	4.83409e+06	4.89507e+06	5.65755e+06	5.89157e+06	2.65282e+06	2.96875e+06	2.96104e+06	3.00865e+06	6.1838e+06	6.23813e+06	6.21097e+06	9790133	11315095	11783133	1.0952e-06	2.7517e-06	-1.02883	-0.939979	-0.942149	-0.92876	-0.035842	-0.020563	-0.028202	0.978332	1.40718	1.5388	metabolite_478				L-Aspartic acid	L-Aspartic acid	L-Aspartic acid	HMDB0000191	5960	C00049
metabolite_560	Sorbitol-6-phosphate	C6H15O9P	132.029	6.74848	[M+2H]2+	pos	MoNA-export-All_LC-MS-MS_Orbitrap	31700000	32400000	35300000	34000000	56644805	56500000	56800000	58200000	65600000	68100000	31700000	32400000	35300000	34000000	7.27788e+07	7.25928e+07	7.29782e+07	116400000	131200000	136200000	3.682e-07	1.2585e-06	-1.00666	-0.989828	-0.920079	-0.951346	-0.018668	-0.023143	-0.013872	1.03048	1.38643	1.50669	metabolite_560				Sorbitol-6-phosphate	Sorbitol-6-phosphate	Sorbitol-6-phosphate	HMDB0005831	618	C01096
metabolite_373	(3S,4S,5R)-4-[(2R,3R)-2,3-dihydroxy-3-[(2S,3R,5R,10R,13R,14S,17S)-2,3,14-trihydroxy-10,13-dimethyl-6-oxo-2,3,4,5,9,11,12,15,16,17-decahydro-1H-cyclopenta[a]phenanthren-17-yl]butyl]-3,5-dimethyloxolan-2-one	C29H44O8	259.141	6.15424	[M-2H]2-	neg	MoNA-export-All_LC-MS-MS_Orbitrap	5656408	6091050	5802702	6275334	6143774	6467062	6339164	5824338	6384484	6425676	5656408	6091050	5802702	6275334	7.89369e+06	8.30906e+06	8.14473e+06	11648676	12768968	12851352	5.8999e-07	1.7695e-06	-1.00917	-0.857275	-0.958041	-0.792876	-0.227326	-0.082171	-0.139597	1.08489	1.47639	1.50518	metabolite_373				(3S,4S,5R)-4-[(2R,3R)-2,3-dihydroxy-3-[(2S,3R,5R,10R,13R,14S,17S)-2,3,14-trihydroxy-10,13-dimethyl-6-oxo-2,3,4,5,9,11,12,15,16,17-decahydro-1H-cyclopenta[a]phenanthren-17-yl]butyl]-3,5-dimethyloxolan-2-one	(3S,4S,5R)-4-[(2R,3R)-2,3-dihydroxy-3-[(2S,3R,5R,10R,13R,14S,17S)-2,3,14-trihydroxy-10,13-dimethyl-6-oxo-2,3,4,5,9,11,12,15,16,17-decahydro-1H-cyclopenta[a]phenanthren-17-yl]butyl]-3,5-dimethyloxolan-2-one		-	-	-
metabolite_427	Pyruvic acid	C3H4O3	87.0073	7.92012	[M-H]-	neg	MoNA-export-LC-MS-MS_Negative_Mode	7074650	7294548	7671746	7823134	9851239	9545040	10100000	9964887	11500000	11500000	7074650	7294548	7671746	7823134	1.26571e+07	1.22637e+07	1.29768e+07	19929774	23000000	23000000	8.8801e-07	2.4066e-06	-0.981479	-0.947191	-0.888376	-0.86477	-0.11102	-0.172364	-0.061184	1.02297	1.50171	1.50171	metabolite_427				Pyruvic acid	Pyruvic acid	Pyruvic acid	HMDB0000243	1060	C00022
metabolite_345	3Alpha-Hydroxy-3-Deoxyangolensic Acid Methyl Ester	C27H36O7	986.53	25.8495	[2M+ACN+H]+	pos	MoNA-export-LC-MS-MS_Positive_Mode	463089	409163	458995	488156	562008	575541	548476	543307	599675	599961	463089	409163	458995	488156	722084	739471	704697	1.08661e+06	1.19935e+06	1.19992e+06	3.4278e-07	1.2234e-06	-0.91247	-1.08569	-0.925622	-0.83195	-0.08053	-0.02468	-0.136381	1.09041	1.45254	1.45437	metabolite_345				3Alpha-Hydroxy-3-Deoxyangolensic Acid Methyl Ester	3Alpha-Hydroxy-3-Deoxyangolensic Acid Methyl Ester		-	-	-
metabolite_567	ASCORBIC ACID	C6H8O6	89.023	8.92892	[M+2H]2+	pos	MoNA-export-All_LC-MS-MS_Orbitrap	4740540	4546818	4925922	4933614	1.01039e+07	10700000	9542587	11400000	14300000	13800000	4740540	4546818	4925922	4933614	1.29818e+07	1.37477e+07	1.22606e+07	22800000	28600000	27600000	2.4288e-06	5.0613e-06	-0.940926	-0.96124	-0.921487	-0.92068	-0.07675	0.003562	-0.152373	0.952792	1.56098	1.45612	metabolite_567				ASCORBIC ACID	ASCORBIC ACID	Ascorbic acid	HMDB0000044	54670067	C00072
metabolite_599	[5-[4-[3,5-dihydroxy-4-(3,4,5-trihydroxy-6-methyloxan-2-yl)oxyoxan-2-yl]oxy-3-hydroxy-5-[3,4,5-trihydroxy-6-(hydroxymethyl)oxan-2-yl]oxyoxan-2-yl]oxy-3-hydroxy-4-[(2Z)-6-hydroxy-2,6-dimethylocta-2,7-dienoyl]oxyoxan-2-yl] 10-[5-[3,5-dihydroxy-6-(hydroxymethyl)-4-(3,4,5-trihydroxyoxan-2-yl)oxyoxan-2-yl]oxy-3,4-dihydroxy-6-(hydroxymethyl)oxan-2-yl]oxy-5-hydroxy-2,2,6a,6b,9,9,12a-heptamethyl-1,3,4,5,…	C84H134O41	941.459	20.75	[M+2ACN+2H]2+	pos	MoNA-export-All_LC-MS-MS_Orbitrap	1882094	1795968	1846080	1829468	2.02867e+06	2037616	2019725	1772833	2015454	2015280	1882094	1795968	1846080	1829468	2.60649e+06	2.61799e+06	2.595e+06	3545666	4030908	4030560	1.6296e-06	3.6883e-06	-0.886692	-0.98264	-0.926813	-0.94532	-0.079687	-0.066883	-0.092491	0.966587	1.50716	1.50678	metabolite_599				[5-[4-[3,5-dihydroxy-4-(3,4,5-trihydroxy-6-methyloxan-2-yl)oxyoxan-2-yl]oxy-3-hydroxy-5-[3,4,5-trihydroxy-6-(hydroxymethyl)oxan-2-yl]oxyoxan-2-yl]oxy-3-hydroxy-4-[(2Z)-6-hydroxy-2,6-dimethylocta-2,7-dienoyl]oxyoxan-2-yl] 10-[5-[3,5-dihydroxy-6-(hydroxymethyl)-4-(3,4,5-trihydroxyoxan-2-yl)oxyoxan-2-yl]oxy-3,4-dihydroxy-6-(hydroxymethyl)oxan-2-yl]oxy-5-hydroxy-2,2,6a,6b,9,9,12a-heptamethyl-1,3,4,5,…	[5-[4-[3,5-dihydroxy-4-(3,4,5-trihydroxy-6-methyloxan-2-yl)oxyoxan-2-yl]oxy-3-hydroxy-5-[3,4,5-trihydroxy-6-(hydroxymethyl)oxan-2-yl]oxyoxan-2-yl]oxy-3-hydroxy-4-[(2Z)-6-hydroxy-2,6-dimethylocta-2,7-dienoyl]oxyoxan-2-yl] 10-[5-[3,5-dihydroxy-6-(hydroxymethyl)-4-(3,4,5-trihydroxyoxan-2-yl)oxyoxan-2-yl]oxy-3,4-dihydroxy-6-(hydroxymethyl)oxan-2-yl]oxy-5-hydroxy-2,2,6a,6b,9,9,12a-heptamethyl-1,3,4,5,…		-	-	-
metabolite_117	(3aR,4R,6E,10Z,11aR)-4-hydroxy-10-(hydroxymethyl)-3-methylidene-2-oxo-3a,4,5,8,9,11a-hexahydrocyclodeca[b]furan-6-carbaldehyde	C15H18O5	833.34	23.522	[3M-H]-	neg	MoNA-export-All_LC-MS-MS_Orbitrap	373138	374220	298650	338266	537839	550560	461331	528602	465755	545759	373138	374220	298650	338266	691031	707375	592731	1.0572e+06	931510	1091518	5.4319e-06	9.7472e-06	-0.901768	-0.898186	-1.14833	-1.0172	0.150499	0.204601	-0.174885	1.36259	0.946519	1.47617	metabolite_117				(3aR,4R,6E,10Z,11aR)-4-hydroxy-10-(hydroxymethyl)-3-methylidene-2-oxo-3a,4,5,8,9,11a-hexahydrocyclodeca[b]furan-6-carbaldehyde	(3aR,4R,6E,10Z,11aR)-4-hydroxy-10-(hydroxymethyl)-3-methylidene-2-oxo-3a,4,5,8,9,11a-hexahydrocyclodeca[b]furan-6-carbaldehyde		-	-	-
metabolite_66	Leucylproline	C11H20N2O3	229.155	18.3785	[M+H]+	pos	MoNA-export-LC-MS-MS_Positive_Mode	16300000	17600000	17100000	17400000	23523325	25200000	21900000	24000000	22800000	24600000	16300000	17600000	17100000	17400000	3.02234e+07	3.23777e+07	2.81377e+07	48000000	45600000	49200000	1.1918e-07	6.2596e-07	-1.03834	-0.941189	-0.978556	-0.956136	0.002207	0.163202	-0.153664	1.33072	1.15136	1.4204	metabolite_66				Leucylproline	Leucylproline	Leucylproline	HMDB0011175	80817	-
metabolite_491	(2S,3S,4S,5R,6R)-4-{[(2S,3R,4S,5R,6R)-4,5-dihydroxy-6-(hydroxymethyl)-3-{[(2S,3R,4R,5R,6S)-3,4,5-trihydroxy-6-methyloxan-2-yl]oxy}oxan-2-yl]oxy}-3-hydroxy-6-{[(1S,2R,4S,5R,10S,13R,17S)-2-hydroxy-4,5,9,9,13,20,20-heptamethyl-24-oxahexacyclo[15.5.2.0Ã‚Â¹,Ã‚Â¹Ã¢ÂÂ¸.0Ã¢ÂÂ´,Ã‚Â¹Ã¢ÂÂ·.0Ã¢ÂÂµ,Ã‚Â¹Ã¢ÂÂ´.0Ã¢ÂÂ¸,Ã‚Â¹Ã‚Â³]tetracosan-10-yl]oxy}-5-{[(2S,3R,4S,5S,6R)-3,4,5-trihydroxy-6-(hydroxymethyl)oxa…	C54H88O23	594.326	20.6483	[M+2ACN+2H]2+	pos	MoNA-export-All_LC-MS-MS_Orbitrap	2722775	2884078	2723745	2657470	3548294	3751873	3344715	3539953	3321867	3576488	2722775	2884078	2723745	2657470	4.55895e+06	4.82051e+06	4.29738e+06	7079906	6643734	7152976	1.1079e-07	5.8664e-07	-0.991142	-0.903845	-0.990617	-1.02649	0.002594	0.144153	-0.138964	1.36694	1.13088	1.40648	metabolite_491				(2S,3S,4S,5R,6R)-4-{[(2S,3R,4S,5R,6R)-4,5-dihydroxy-6-(hydroxymethyl)-3-{[(2S,3R,4R,5R,6S)-3,4,5-trihydroxy-6-methyloxan-2-yl]oxy}oxan-2-yl]oxy}-3-hydroxy-6-{[(1S,2R,4S,5R,10S,13R,17S)-2-hydroxy-4,5,9,9,13,20,20-heptamethyl-24-oxahexacyclo[15.5.2.0Ã‚Â¹,Ã‚Â¹Ã¢ÂÂ¸.0Ã¢ÂÂ´,Ã‚Â¹Ã¢ÂÂ·.0Ã¢ÂÂµ,Ã‚Â¹Ã¢ÂÂ´.0Ã¢ÂÂ¸,Ã‚Â¹Ã‚Â³]tetracosan-10-yl]oxy}-5-{[(2S,3R,4S,5S,6R)-3,4,5-trihydroxy-6-(hydroxymethyl)oxa…	(2S,3S,4S,5R,6R)-4-{[(2S,3R,4S,5R,6R)-4,5-dihydroxy-6-(hydroxymethyl)-3-{[(2S,3R,4R,5R,6S)-3,4,5-trihydroxy-6-methyloxan-2-yl]oxy}oxan-2-yl]oxy}-3-hydroxy-6-{[(1S,2R,4S,5R,10S,13R,17S)-2-hydroxy-4,5,9,9,13,20,20-heptamethyl-24-oxahexacyclo[15.5.2.0Ã‚Â¹,Ã‚Â¹Ã¢ÂÂ¸.0Ã¢ÂÂ´,Ã‚Â¹Ã¢ÂÂ·.0Ã¢ÂÂµ,Ã‚Â¹Ã¢ÂÂ´.0Ã¢ÂÂ¸,Ã‚Â¹Ã‚Â³]tetracosan-10-yl]oxy}-5-{[(2S,3R,4S,5S,6R)-3,4,5-trihydroxy-6-(hydroxymethyl)oxa…		-	-	-
metabolite_2	6-methyl-propionate-alstonine	[C24H25N2O5]+	843.37	17.8855	[2M+H]+	pos	MoNA-export-LC-MS-MS_Positive_Mode	320163	280588	320724	284291	452074	480808	423339	429678	417517	426285	320163	280588	320724	284291	580837	617756	543918	859356	835034	852570	5.888e-08	4.1057e-07	-0.951777	-1.116	-0.949449	-1.10064	0.129941	0.283144	-0.023263	1.28571	1.18478	1.25755	metabolite_2				6-methyl-propionate-alstonine	6-methyl-propionate-alstonine		-	-	-
metabolite_530	[(2S,3R,4S,5S)-3-[(2S,3R,4R,5R,6S)-3,4-dihydroxy-6-methyl-5-[(2S,3R,4S,5S,6R)-3,4,5-trihydroxy-6-(hydroxymethyl)oxan-2-yl]oxyoxan-2-yl]oxy-4,5-dihydroxyoxan-2-yl] (4aR,5R,6aS,6bR,10S,12aR,14bS)-5-hydroxy-10-[(2R,3R,4S,5S,6R)-4-hydroxy-6-(hydroxymethyl)-3-[(2S,3R,4R,5R,6S)-3,4,5-trihydroxy-6-methyloxan-2-yl]oxy-5-[(2S,3R,4S,5R)-3,4,5-trihydroxyoxan-2-yl]oxyoxan-2-yl]oxy-2,2,6a,6b,9,9,12a-heptameth…	C64H104O30	677.337	17.6336	[M+2H]2+	both	MoNA-export-LC-MS-MS_Positive_Mode	115567	68417	136782	115979	267898	266225	269571	311274	286762	311274	115567	68417	136782	115979	344202	342053	346352	622547	573524	622547	8.722e-08	5.1692e-07	-0.977091	-1.19315	-0.879876	-0.975203	0.070592	0.060742	0.080441	1.34606	1.12142	1.34606	metabolite_530				[(2S,3R,4S,5S)-3-[(2S,3R,4R,5R,6S)-3,4-dihydroxy-6-methyl-5-[(2S,3R,4S,5S,6R)-3,4,5-trihydroxy-6-(hydroxymethyl)oxan-2-yl]oxyoxan-2-yl]oxy-4,5-dihydroxyoxan-2-yl] (4aR,5R,6aS,6bR,10S,12aR,14bS)-5-hydroxy-10-[(2R,3R,4S,5S,6R)-4-hydroxy-6-(hydroxymethyl)-3-[(2S,3R,4R,5R,6S)-3,4,5-trihydroxy-6-methyloxan-2-yl]oxy-5-[(2S,3R,4S,5R)-3,4,5-trihydroxyoxan-2-yl]oxyoxan-2-yl]oxy-2,2,6a,6b,9,9,12a-heptameth…	[(2S,3R,4S,5S)-3-[(2S,3R,4R,5R,6S)-3,4-dihydroxy-6-methyl-5-[(2S,3R,4S,5S,6R)-3,4,5-trihydroxy-6-(hydroxymethyl)oxan-2-yl]oxyoxan-2-yl]oxy-4,5-dihydroxyoxan-2-yl] (4aR,5R,6aS,6bR,10S,12aR,14bS)-5-hydroxy-10-[(2R,3R,4S,5S,6R)-4-hydroxy-6-(hydroxymethyl)-3-[(2S,3R,4R,5R,6S)-3,4,5-trihydroxy-6-methyloxan-2-yl]oxy-5-[(2S,3R,4S,5R)-3,4,5-trihydroxyoxan-2-yl]oxyoxan-2-yl]oxy-2,2,6a,6b,9,9,12a-heptameth…		-	-	-
metabolite_232	Echimidine N-oxide	C20H31NO8	414.211	7.12141	[M+H]+	pos	MoNA-export-LC-MS-MS_Positive_Mode	777517	957872	847299	898585	1.11853e+06	1146901	1090168	1020924	1025747	1044698	777517	957872	847299	898585	1.43712e+06	1.47357e+06	1.40068e+06	2041848	2051494	2089396	6.2837e-08	4.2226e-07	-1.18635	-0.84126	-1.05283	-0.954699	0.075743	0.145479	0.006007	1.23283	1.25128	1.3238	metabolite_232				Echimidine N-oxide	Echimidine N-oxide		-	-	-
metabolite_56	2`-O-Methyladenosine	C11H15N5O4	282.121	6.2005	[M+H]+	pos	MoNA-export-LC-MS-MS_Positive_Mode	1230375	1431483	1544189	1423104	1848463	1872404	1824522	1718157	1794195	1730166	1230375	1431483	1544189	1423104	2.37496e+06	2.40572e+06	2.3442e+06	3436314	3588390	3460332	6.2932e-08	4.2226e-07	-1.19399	-0.974411	-0.85135	-0.983559	0.055741	0.089327	0.022155	1.21461	1.38065	1.24083	metabolite_56				2`-O-Methyladenosine	2`-O-Methyladenosine	2'-O-Methyladenosine	HMDB0004326	317398	C04779
metabolite_479	D,L-Threo-3-Hydroxyaspartic Acid	C4H7NO5	232.093	6.65626	[M+2ACN+H]+	pos	MoNA-export-LC-MS-MS_Positive_Mode	17400000	19900000	20500000	19600000	24965335	24800000	25100000	23100000	23700000	23800000	17400000	19900000	20500000	19600000	3.20762e+07	3.18637e+07	3.22492e+07	46200000	47400000	47600000	9.1068e-09	1.4794e-07	-1.16028	-0.954251	-0.904803	-0.978975	0.049221	0.031714	0.06348	1.21321	1.3121	1.32859	metabolite_479				D,L-Threo-3-Hydroxyaspartic Acid	D,L-Threo-3-Hydroxyaspartic Acid		-	-	-
metabolite_75	N-acetyl-O-methyltyrosine	C12H15NO4	475.211	22.466	[2M+H]+	both	MoNA-export-All_LC-MS-MS_Orbitrap	1684104	1750926	1646917	1571089	2.21514e+06	2263844	2166431	2151802	2265380	2273070	1684104	1750926	1646917	1571089	2.84607e+06	2.90865e+06	2.78349e+06	4303604	4530760	4546140	6.464e-09	1.1931e-07	-0.958786	-0.904171	-0.98918	-1.05116	-0.009077	0.042071	-0.060225	1.18221	1.36787	1.38044	metabolite_75				N-acetyl-O-methyltyrosine	N-acetyl-O-methyltyrosine		-	-	-
metabolite_625	cCMP	C9H12N3O7P	306.05	7.36415	[M+H]+	pos	MoNA-export-All_LC-MS-MS_Orbitrap	679032	657613	645690	640043	1123372	1136757	1109987	1201026	1224988	1279633	679032	657613	645690	640043	1.44334e+06	1.46054e+06	1.42614e+06	2402052	2449976	2559266	8.445e-10	4.5462e-08	-0.954921	-0.981928	-0.996962	-1.00408	0.008789	0.030473	-0.012895	1.21762	1.27805	1.41585	metabolite_625				cCMP	cCMP	Cytidine monophosphate	HMDB0000095	6131	C00055
metabolite_631	DEOXYCYTIDINE MONOPHOSPHATE	C9H14N3O7P	306.05	7.3533	[M-H]-	both	MoNA-export-LC-MS-MS_Negative_Mode	679032	657613	645690	640043	1169274	1136757	1109987	1201026	1224988	1279633	679032	657613	645690	640043	1.50232e+06	1.46054e+06	1.42614e+06	2402052	2449976	2559266	1.4173e-09	4.8205e-08	-0.962021	-0.989019	-1.00405	-1.01117	0.075689	0.023029	-0.020324	1.20976	1.27017	1.40793	metabolite_631				DEOXYCYTIDINE MONOPHOSPHATE	DEOXYCYTIDINE MONOPHOSPHATE	dCMP	HMDB0001202	13945	C00239
metabolite_506	L-ORNITHINE	C5H12N2O2	131.081	6.31701	[M-H]-	neg	MoNA-export-LC-MS-MS_Negative_Mode	1160778	1235425	1257717	1254233	1458362	1382627	1386760	1255312	1300014	1329335	1160778	1235425	1257717	1254233	1.87374e+06	1.77644e+06	1.78175e+06	2510624	2600028	2658670	3.2427e-08	2.9287e-07	-1.08921	-0.964151	-0.926806	-0.932642	0.105213	-0.057802	-0.048906	1.17217	1.32194	1.42019	metabolite_506				L-ORNITHINE	L-ORNITHINE	Ornithine	HMDB0000214	6262	C00077
metabolite_600	1,3,7-Trimethyluric acid	C8H10N4O3	211.083	6.2002	[M+H]+	pos	MoNA-export-LC-MS-MS_Positive_Mode	6264078	6800602	7173044	6618214	8.28848e+06	8489649	8087320	8110372	8283470	8356976	6264078	6800602	7173044	6618214	1.06493e+07	1.09077e+07	1.03908e+07	16220744	16566940	16713952	4.7671e-09	9.9341e-08	-1.06643	-0.94113	-0.854152	-0.983724	-0.042332	0.018028	-0.102692	1.2588	1.33965	1.37398	metabolite_600				1,3,7-Trimethyluric acid	1,3,7-Trimethyluric acid	1,3,7-Trimethyluric acid	HMDB0002123	79437	C16361
metabolite_121	2-hydroxy-4-(hydroxymethyl)-6-(1-hydroxy-3-methylbut-2-enyl)-3-[(E)-prop-1-enyl]-7-oxabicyclo[4.1.0]hept-3-en-5-one	C15H20O5	602.303	23.3666	[2M+ACN+H]+	pos	MoNA-export-LC-MS-MS_Positive_Mode	551624	633992	568906	560160	821129	817913	824345	904391	868107	860707	551624	633992	568906	560160	1.05501e+06	1.05088e+06	1.05914e+06	1.80878e+06	1.73621e+06	1.72141e+06	2.8607e-09	8.3999e-08	-1.01608	-0.856057	-0.982509	-0.999502	-0.038085	-0.046112	-0.030058	1.42638	1.28539	1.25664	metabolite_121				2-hydroxy-4-(hydroxymethyl)-6-(1-hydroxy-3-methylbut-2-enyl)-3-[(E)-prop-1-enyl]-7-oxabicyclo[4.1.0]hept-3-en-5-one	2-hydroxy-4-(hydroxymethyl)-6-(1-hydroxy-3-methylbut-2-enyl)-3-[(E)-prop-1-enyl]-7-oxabicyclo[4.1.0]hept-3-en-5-one		-	-	-
metabolite_498	[5-hydroxy-6-[6-[[14-hydroxy-10,13-dimethyl-17-[1-[3,4,5-trihydroxy-6-[[3,4,5-trihydroxy-6-[[3,4,5-trihydroxy-6-(hydroxymethyl)oxan-2-yl]oxymethyl]oxan-2-yl]oxymethyl]oxan-2-yl]oxyethyl]-1,2,3,4,7,8,9,11,12,15,16,17-dodecahydrocyclopenta[a]phenanthren-3-yl]oxy]-4-methoxy-2-methyloxan-3-yl]oxy-4-methoxy-2-methyloxan-3-yl] (E)-2-methylbut-2-enoate	C58H94O26	602.304	23.3672	[M-2H]2-	neg	MoNA-export-All_LC-MS-MS_Orbitrap	551624	633992	568906	560160	803968	803179	824345	904391	868107	860707	551624	633992	568906	560160	1.03296e+06	1.03195e+06	1.05914e+06	1.80878e+06	1.73621e+06	1.72141e+06	3.3934e-09	8.8057e-08	-1.00761	-0.847662	-0.974049	-0.991033	-0.072923	-0.074892	-0.022085	1.43361	1.29269	1.26395	metabolite_498				[5-hydroxy-6-[6-[[14-hydroxy-10,13-dimethyl-17-[1-[3,4,5-trihydroxy-6-[[3,4,5-trihydroxy-6-[[3,4,5-trihydroxy-6-(hydroxymethyl)oxan-2-yl]oxymethyl]oxan-2-yl]oxymethyl]oxan-2-yl]oxyethyl]-1,2,3,4,7,8,9,11,12,15,16,17-dodecahydrocyclopenta[a]phenanthren-3-yl]oxy]-4-methoxy-2-methyloxan-3-yl]oxy-4-methoxy-2-methyloxan-3-yl] (E)-2-methylbut-2-enoate	[5-hydroxy-6-[6-[[14-hydroxy-10,13-dimethyl-17-[1-[3,4,5-trihydroxy-6-[[3,4,5-trihydroxy-6-[[3,4,5-trihydroxy-6-(hydroxymethyl)oxan-2-yl]oxymethyl]oxan-2-yl]oxymethyl]oxan-2-yl]oxyethyl]-1,2,3,4,7,8,9,11,12,15,16,17-dodecahydrocyclopenta[a]phenanthren-3-yl]oxy]-4-methoxy-2-methyloxan-3-yl]oxy-4-methoxy-2-methyloxan-3-yl] (E)-2-methylbut-2-enoate		-	-	-
metabolite_440	ACETYL ISOGAMBOGIC ACID	C40H46O9	669.311	21.2254	[M-H]-	neg	MoNA-export-LC-MS-MS_Negative_Mode	288460	328815	287090	291882	382399	388334	394131	388536	366194	390947	288460	328815	287090	291882	491316	498942	506391	777072	732388	781894	3.6475e-08	2.9827e-07	-1.03133	-0.83311	-1.03806	-1.01452	-0.034917	0.002541	0.039126	1.36869	1.14921	1.39238	metabolite_440				ACETYL ISOGAMBOGIC ACID	ACETYL ISOGAMBOGIC ACID		-	-	-
metabolite_402	Aconitine	C34H47NO11	645.31	19.5982	[M]+	pos	MoNA-export-LC-MS-MS_Positive_Mode	335831	368049	285955	330913	415430	408113	422747	390443	380766	366711	335831	368049	285955	330913	533756	524355	543157	780886	761533	733421	3.9406e-07	1.3055e-06	-0.975216	-0.804416	-1.23963	-1.00129	0.074063	0.024225	0.1239	1.38419	1.2816	1.13257	metabolite_402				Aconitine	Aconitine		-	-	-
metabolite_386	val-leu-pro-val-pro-gln	C31H53N7O8	652.396	21.2729	[M+H]+	pos	MoNA-export-LC-MS-MS_Positive_Mode	4506684	4471756	4233734	4441957	7119317	7033696	7204938	7082606	7611192	6987664	4506684	4471756	4233734	4441957	9.14709e+06	9.03709e+06	9.2571e+06	14165212	15222384	13975328	1.2995e-08	1.5839e-07	-0.98631	-0.994249	-1.04835	-1.00102	0.068478	0.043473	0.093483	1.20912	1.44942	1.16596	metabolite_386				val-leu-pro-val-pro-gln	val-leu-pro-val-pro-gln		-	-	-
metabolite_420	[(1R,3R,10S,13R,14S,17R)-3-[(2R)-5-(3,5-dihydroxy-4-methoxy-6-methyloxan-2-yl)oxy-3,4-dihydroxy-6-(hydroxymethyl)oxan-2-yl]oxy-14-hydroxy-10,13-dimethyl-17-(5-oxo-2H-furan-3-yl)-1,2,3,4,5,6,7,8,9,11,12,15,16,17-tetradecahydrocyclopenta[a]phenanthren-1-yl] acetate	C38H58O15	755.376	22.6902	[M+H]+	both	MoNA-export-LC-MS-MS_Positive_Mode	421934	438319	422607	471077	690545	673873	707218	743130	766008	726591	421934	438319	422607	471077	887232	865810	908653	1.48626e+06	1532016	1.45318e+06	1.4178e-09	4.8205e-08	-1.01514	-0.979504	-1.01367	-0.908263	-0.003213	-0.0498	0.043374	1.29955	1.39906	1.22761	metabolite_420				[(1R,3R,10S,13R,14S,17R)-3-[(2R)-5-(3,5-dihydroxy-4-methoxy-6-methyloxan-2-yl)oxy-3,4-dihydroxy-6-(hydroxymethyl)oxan-2-yl]oxy-14-hydroxy-10,13-dimethyl-17-(5-oxo-2H-furan-3-yl)-1,2,3,4,5,6,7,8,9,11,12,15,16,17-tetradecahydrocyclopenta[a]phenanthren-1-yl] acetate	[(1R,3R,10S,13R,14S,17R)-3-[(2R)-5-(3,5-dihydroxy-4-methoxy-6-methyloxan-2-yl)oxy-3,4-dihydroxy-6-(hydroxymethyl)oxan-2-yl]oxy-14-hydroxy-10,13-dimethyl-17-(5-oxo-2H-furan-3-yl)-1,2,3,4,5,6,7,8,9,11,12,15,16,17-tetradecahydrocyclopenta[a]phenanthren-1-yl] acetate		-	-	-
metabolite_381	3-Deoxo-3Beta-Acetoxydeoxydihydrogedunin	C30H40O7	512.272	22.0524	[M]+	pos	MoNA-export-LC-MS-MS_Positive_Mode	843616	945458	766966	750247	1155661	1075476	1235846	1170882	1217695	1193297	843616	945458	766966	750247	1.48483e+06	1.3818e+06	1.58785e+06	2341764	2435390	2386594	1.7251e-07	8.194e-07	-0.946563	-0.79799	-1.05839	-1.08278	-0.011125	-0.161423	0.139173	1.23903	1.37562	1.30444	metabolite_381				3-Deoxo-3Beta-Acetoxydeoxydihydrogedunin	3-Deoxo-3Beta-Acetoxydeoxydihydrogedunin		-	-	-
metabolite_512	Thymine	C5H6N2O2	127.05	6.6934	[M+H]+	both	MoNA-export-LC-MS-MS_Positive_Mode	448466	509835	474404	371955	988800	881040	934920	985729	1.08351e+06	1047796	448466	509835	474404	371955	1.27044e+06	1.13198e+06	1.20121e+06	1.97146e+06	2.16701e+06	2095592	5.9107e-08	4.1057e-07	-1.0031	-0.917101	-0.966756	-1.11033	0.148835	-0.045198	0.051819	1.13127	1.40533	1.30524	metabolite_512				Thymine	Thymine	Thymine	HMDB0000262	1135	C00178
metabolite_504	D-RIBOSE 5-PHOSPHATE	C5H11O8P	229.012	6.86137	[M-H]-	neg	MoNA-export-All_LC-MS-MS_Orbitrap	2498713	2.49817e+06	3.4338e+06	3.23096e+06	2.94157e+06	2.38626e+06	2.68776e+06	2272742	1.87981e+06	1.84384e+06	2498713	2.49817e+06	3.4338e+06	3.23096e+06	3.77941e+06	3.06593e+06	3.45331e+06	4545484	3.75961e+06	3.68767e+06	0.045749	0.04837	-1.45071	-1.45159	0.062282	-0.26592	0.621493	-0.532944	0.093854	1.86102	0.589461	0.473059	metabolite_504				D-RIBOSE 5-PHOSPHATE	D-RIBOSE 5-PHOSPHATE	D-Ribose 5-phosphate	HMDB0001548	440101	C00117
metabolite_505	D-Arabinose-5-phosphate	C5H11O8P	229.012	6.7089	[M-H]-	neg	MoNA-export-LC-MS-MS_Negative_Mode	2352888	2574977	3433799	3379109	2929990	2506665	2687762	2407883	1879807	1843837	2352888	2574977	3433799	3379109	3.76453e+06	3.22063e+06	3.45331e+06	4815766	3759614	3687674	NS	NS	-1.60842	-1.2811	-0.015373	-0.095976	0.47206	-0.329538	0.013383	2.02137	0.464812	0.358787	metabolite_505				D-Arabinose-5-phosphate	D-Arabinose-5-phosphate	D-Arabinose 5-phosphate	HMDB0011734	188324	C01112
metabolite_23	5-METHYLURIDINE	C10H14N2O6	258.082	9.0742	[M]+	pos	MoNA-export-All_LC-MS-MS_Orbitrap	6021708	7100000	5141254	255365	4483197	4334418	4631976	4991982	5135722	4247364	6021708	7100000	5141254	255365	5.76014e+06	5.56898e+06	5.95129e+06	9983964	10271444	8494728	0.0402	0.042642	-0.151616	0.225795	-0.459782	-2.16988	-0.243169	-0.310074	-0.176263	1.23521	1.33583	0.71396	metabolite_23				5-METHYLURIDINE	5-METHYLURIDINE	Ribothymidine	HMDB0000884	445408	-
metabolite_215	Xanthommatin	C20H13N3O8	456.108	23.5997	[M+CH3OH+H]+	pos	MoNA-export-LC-MS-MS_Positive_Mode	695237	490194	448511	347025	486428	490361	482494	394613	412138	356522	695237	490194	448511	347025	624975	630029	619922	789226	824275	713043	0.023858	0.025816	0.509464	-0.847305	-1.12312	-1.79466	0.044543	0.077983	0.011103	1.13139	1.36331	0.627289	metabolite_215				Xanthommatin	Xanthommatin		-	-	-
metabolite_357	isosakuranetin	C28H34O14	594.188	23.6687	[M]+	pos	MoNA-export-LC-MS-MS_Positive_Mode	299970	222355	168212	117831	171034	164859	177208	167968	160728	172346	299970	222355	168212	117831	219749	211816	227681	335937	321456	344693	0.028223	0.030438	0.699578	-0.324901	-1.03957	-1.70458	-0.35931	-0.464018	-0.254603	1.17432	0.983185	1.2899	metabolite_357				isosakuranetin
metabolite_267	11,12-Methylenedioxykopsinaline	C22H26N2O5	481.242	7.94082	[M+2ACN+H]+	pos	MoNA-export-LC-MS-MS_Positive_Mode	220180	1200	268748	1200	176052	184234	167869	144546	190916	202992	220180	1200	268748	1200	226196	236708	215683	289093	381833	405984	0.046565	0.049152	-0.033379	-1.65659	0.326639	-1.65659	0.011218	0.089144	-0.066708	0.477452	1.1649	1.34392	metabolite_267				11,12-Methylenedioxykopsinaline	11,12-Methylenedioxykopsinaline		-	-	-
metabolite_214	(2S,3S,4S,8R,9S,13R,14R,15S,16R)-3,4,8,14,15-pentahydroxy-2,13,16-trimethyl-6-methylidene-10-oxatetracyclo[7.6.1.0Ã‚Â²,Ã¢ÂÂ·.0Ã‚Â¹Ã‚Â²,Ã‚Â¹Ã¢ÂÂ¶]hexadecan-11-one	C19H28O7	349.162	18.6472	[M-H2O-H]-	neg	MoNA-export-All_LC-MS-MS_Orbitrap	150050	137408	142019	143159	12000	162841	139625	155181	189474	198300	150050	137408	142019	143159	15417.9	209223	179394	310363	378947	396600	0.0035789	0.0041065	-0.46759	-0.572765	-0.534402	-0.524919	-1.5876	0.024661	-0.223481	0.866045	1.4366	1.58345	metabolite_214				(2S,3S,4S,8R,9S,13R,14R,15S,16R)-3,4,8,14,15-pentahydroxy-2,13,16-trimethyl-6-methylidene-10-oxatetracyclo[7.6.1.0Ã‚Â²,Ã¢ÂÂ·.0Ã‚Â¹Ã‚Â²,Ã‚Â¹Ã¢ÂÂ¶]hexadecan-11-one	(2S,3S,4S,8R,9S,13R,14R,15S,16R)-3,4,8,14,15-pentahydroxy-2,13,16-trimethyl-6-methylidene-10-oxatetracyclo[7.6.1.0Ã‚Â²,Ã¢ÂÂ·.0Ã‚Â¹Ã‚Â²,Ã‚Â¹Ã¢ÂÂ¶]hexadecan-11-one		-	-	-
metabolite_133	(4S,5Z,6S)-4-(2-methoxy-2-oxoethyl)-5-[2-[(E)-3-phenylprop-2-enoyl]oxyethylidene]-6-[(2S,3R,4S,5S,6R)-3,4,5-trihydroxy-6-(hydroxymethyl)oxan-2-yl]oxy-4H-pyran-3-carboxylic acid	C16H14O3	550.216	17.5928	[2M+ACN+H]+	pos	MoNA-export-LC-MS-MS_Positive_Mode	301000	349324	257416	238131	178337	356673	267505	353228	353228	342604	301000	349324	257416	238131	229132	458264	343698	706456	706456	685209	0.00026559	0.0003411	-0.635848	-0.392965	-0.854903	-0.951831	-0.997064	0.154578	-0.421243	1.40202	1.40202	1.29523	metabolite_133				(4S,5Z,6S)-4-(2-methoxy-2-oxoethyl)-5-[2-[(E)-3-phenylprop-2-enoyl]oxyethylidene]-6-[(2S,3R,4S,5S,6R)-3,4,5-trihydroxy-6-(hydroxymethyl)oxan-2-yl]oxy-4H-pyran-3-carboxylic acid	(4S,5Z,6S)-4-(2-methoxy-2-oxoethyl)-5-[2-[(E)-3-phenylprop-2-enoyl]oxyethylidene]-6-[(2S,3R,4S,5S,6R)-3,4,5-trihydroxy-6-(hydroxymethyl)oxan-2-yl]oxy-4H-pyran-3-carboxylic acid		-	-	-
metabolite_445	(3S,4S,6aR,6bS,8R,8aR,12aS,14bR)-8-hydroxy-4,6a,6b,11,11,14b-hexamethyl-8a-[(2S,3R,4S,5S,6R)-3,4,5-trihydroxy-6-(hydroxymethyl)oxan-2-yl]oxycarbonyl-3-[(2S,3R,4S,5R)-3,4,5-trihydroxyoxan-2-yl]oxy-1,2,3,4a,5,6,7,8,9,10,12,12a,14,14a-tetradecahydropicene-4-carboxylic acid	C41H64O15	838.457	22.768	[M+ACN+H]+	pos	MoNA-export-LC-MS-MS_Positive_Mode	241563	264226	241563	218900	181856	363713	272785	351837	452736	343333	241563	264226	241563	218900	233654	467308	350481	703675	905472	686666	0.00036525	0.00045904	-0.763467	-0.672299	-0.763467	-0.854635	-0.795281	0.144648	-0.325317	1.09549	1.90727	1.02706	metabolite_445				(3S,4S,6aR,6bS,8R,8aR,12aS,14bR)-8-hydroxy-4,6a,6b,11,11,14b-hexamethyl-8a-[(2S,3R,4S,5S,6R)-3,4,5-trihydroxy-6-(hydroxymethyl)oxan-2-yl]oxycarbonyl-3-[(2S,3R,4S,5R)-3,4,5-trihydroxyoxan-2-yl]oxy-1,2,3,4a,5,6,7,8,9,10,12,12a,14,14a-tetradecahydropicene-4-carboxylic acid	(3S,4S,6aR,6bS,8R,8aR,12aS,14bR)-8-hydroxy-4,6a,6b,11,11,14b-hexamethyl-8a-[(2S,3R,4S,5S,6R)-3,4,5-trihydroxy-6-(hydroxymethyl)oxan-2-yl]oxycarbonyl-3-[(2S,3R,4S,5R)-3,4,5-trihydroxyoxan-2-yl]oxy-1,2,3,4a,5,6,7,8,9,10,12,12a,14,14a-tetradecahydropicene-4-carboxylic acid		-	-	-
metabolite_408	rescinnamine	C35H42N2O9	633.29	19.7656	[M-H]-	neg	MoNA-export-All_LC-MS-MS_Orbitrap	203508	250201	314368	230759	47146.2	682747	674890	762063	703775	694746	203508	250201	314368	230759	60574.7	877212	867117	1.52413e+06	1.40755e+06	1.38949e+06	0.0014762	0.0017465	-0.8906	-0.808898	-0.69662	-0.842916	-1.1407	0.288224	0.270559	1.42017	1.21619	1.18459	metabolite_408				rescinnamine	rescinnamine	Rescinnamine	HMDB0015311	5280954	C06540
metabolite_103	Prolylphenylalanine	C14H18N2O3	263.14	21.3732	[M+H]+	both	MoNA-export-LC-MS-MS_Positive_Mode	1552552	1467868	1603793	1574219	1.1075e+06	1152095	1062910	1063214	1186137	1212294	1552552	1467868	1603793	1574219	1.42295e+06	1.48024e+06	1.36566e+06	2126428	2372274	2424588	2.0196e-05	3.1287e-05	-0.459747	-0.668499	-0.333435	-0.406337	-0.779225	-0.637993	-0.920458	0.954894	1.56092	1.68988	metabolite_103				Prolylphenylalanine	Prolylphenylalanine	Prolylphenylalanine	HMDB0011179	6351946	-
metabolite_145	Methylenedioxypyrovalerone	C16H21NO3	276.157	6.19247	[M+H]+	pos	MoNA-export-LC-MS-MS_Positive_Mode	119294	124968	130138	142062	97719.9	94869.5	100570	86358.8	93076.7	100983	119294	124968	130138	142062	125553	121891	129215	172718	186153	201966	0.00022245	0.00028798	-0.866959	-0.678474	-0.506759	-0.110738	-0.659052	-0.780687	-0.537417	0.907457	1.35371	1.87892	metabolite_145				Methylenedioxypyrovalerone	Methylenedioxypyrovalerone		-	-	-
metabolite_19	GUANOSINE (fragmented to guanine?)	C10H13N5O5	283.088	7.95017	[M]+	both	MoNA-export-All_LC-MS-MS_Orbitrap	1442292	1586778	1364138	1502578	1121242	1058205	1184279	1026851	1198625	1138629	1442292	1586778	1364138	1502578	1.4406e+06	1.35961e+06	1.52159e+06	2053702	2397250	2277258	0.00010169	0.00013801	-0.641921	-0.274292	-0.840776	-0.48853	-0.64622	-0.852295	-0.440145	0.913747	1.78787	1.48256	metabolite_19				GUANOSINE (fragmented to guanine?)	GUANOSINE (fragmented to guanine?)		-	-	-
metabolite_76	Ala-Phe	C12H16N2O3	235.109	20.1107	[M-H]-	neg	MoNA-export-LC-MS-MS_Negative_Mode	1219901	1161085	1237758	1261197	1034178	920900	946028	1066818	1132540	1083503	1219901	1161085	1237758	1261197	1.32874e+06	1.1832e+06	1.21548e+06	2133636	2265080	2167006	2.8831e-07	1.1153e-06	-0.637545	-0.763627	-0.599265	-0.54902	-0.404229	-0.716224	-0.647017	1.32121	1.60298	1.39274	metabolite_76				Ala-Phe	Ala-Phe	Alanylphenylalanine	HMDB0028694	96814	-
metabolite_50	Ethofumesate-2-keto	C11H12O5S	257.046	25.3774	[M+H]+	pos	MoNA-export-LC-MS-MS_Positive_Mode	8500.9	2628.55	3000.03	8647.33	53712.5	49444.5	57980.6	707022	759361	765429	8500.9	2628.55	3000.03	8647.33	69011.4	63527.6	74495.1	1.41404e+06	1518722	1.53086e+06	2.8291e-10	2.9568e-08	-0.654555	-0.662896	-0.662368	-0.654347	-0.568609	-0.576398	-0.56082	1.3418	1.49048	1.50772	metabolite_50				Ethofumesate-2-keto	Ethofumesate-2-keto		-	-	-
metabolite_189	FA 18:2+4O	C18H32O6	343.213	26.7152	[M-H]-	neg	MoNA-export-LC-MS-MS_Negative_Mode	17053.7	24537.7	16500	12489.9	34689.6	27115	32273.2	270621	290050	292509	17053.7	24537.7	16500	12489.9	44570.1	34838.1	41465.6	541242	580101	585017	3.9974e-10	2.9568e-08	-0.659277	-0.630712	-0.661391	-0.676697	-0.554251	-0.591397	-0.566101	1.34147	1.48979	1.50856	metabolite_189				FA 18:2+4O	FA 18:2+4O		-	-	-
metabolite_187	(2E,4E)-12-hydroxy-13-(hydroxymethyl)-3,5,7-trimethyltetradeca-2,4-dienedioic acid	C18H30O6	343.213	26.718	[M+H]+	pos	MoNA-export-LC-MS-MS_Positive_Mode	17053.7	16173.1	14248.1	12489.9	24332.8	24943.5	23722	270621	290050	295052	17053.7	16173.1	14248.1	12489.9	31263.4	32048.1	30478.7	541242	580101	590103	4.4205e-10	2.9568e-08	-0.638686	-0.642005	-0.64926	-0.655886	-0.585132	-0.582175	-0.58809	1.33688	1.48333	1.52103	metabolite_187				(2E,4E)-12-hydroxy-13-(hydroxymethyl)-3,5,7-trimethyltetradeca-2,4-dienedioic acid	(2E,4E)-12-hydroxy-13-(hydroxymethyl)-3,5,7-trimethyltetradeca-2,4-dienedioic acid		-	-	-
metabolite_238	5,7-dihydroxy-2-(4-hydroxy-3-methoxyphenyl)-6-(3-methylbut-2-enyl)-2,3-dihydrochromen-4-one	C21H22O6	415.138	22.4799	[M+FA-H]-	neg	MoNA-export-All_LC-MS-MS_Orbitrap	5000	5000	5000	5000	20297.8	10230.9	11096.7	285490	296668	316876	5000	5000	5000	5000	26079.1	13145	14257.3	570979	593335	633753	1.3323e-09	4.8205e-08	-0.639329	-0.639329	-0.639329	-0.639329	-0.565345	-0.610741	-0.606837	1.34715	1.42562	1.56747	metabolite_238				5,7-dihydroxy-2-(4-hydroxy-3-methoxyphenyl)-6-(3-methylbut-2-enyl)-2,3-dihydrochromen-4-one	5,7-dihydroxy-2-(4-hydroxy-3-methoxyphenyl)-6-(3-methylbut-2-enyl)-2,3-dihydrochromen-4-one		-	-	-
metabolite_581	3-METHYLADIPIC ACID	C7H12O4	159.065	22.4018	[M-H]-	neg	MoNA-export-LC-MS-MS_Negative_Mode	117506	139642	94162.8	109926	120767	120292	116768	634681	668391	715995	117506	139642	94162.8	109926	155165	154554	150026	1.26936e+06	1.33678e+06	1.43199e+06	6.7901e-09	1.2184e-07	-0.643277	-0.605646	-0.68296	-0.656164	-0.579258	-0.580296	-0.587994	1.31484	1.42945	1.5913	metabolite_581				3-METHYLADIPIC ACID	3-METHYLADIPIC ACID	3-Methyladipic acid	HMDB0000555	6999745	-
metabolite_39	Hydroxysebacic acid	C10H18O5	217.108	25.1631	[M-H]-	neg	MoNA-export-LC-MS-MS_Negative_Mode	72087.6	86733.3	78335.1	79714	94489.9	90086	90332.2	550215	631361	640335	72087.6	86733.3	78335.1	79714	121403	115745	116061	1.10043e+06	1.26272e+06	1.28067e+06	3.6272e-08	2.9827e-07	-0.661982	-0.634999	-0.650472	-0.647931	-0.571123	-0.581548	-0.580965	1.23265	1.53165	1.56472	metabolite_39				Hydroxysebacic acid	Hydroxysebacic acid		-	-	-
metabolite_358	1-[[(2S,3R,11bR)-3-ethyl-9,10-dimethoxy-2,3,4,6,7,11b-hexahydro-1H-benzo[a]quinolizin-2-yl]methyl]-7-methoxy-3,4-dihydro-2H-isoquinolin-6-one	C28H36N2O4	231.124	26.0059	[M-2H]2-	neg	MoNA-export-All_LC-MS-MS_Orbitrap	51092.8	57365.4	54227.3	54689.2	61279.5	58304.6	59762.4	218020	242491	239580	51092.8	57365.4	54227.3	54689.2	78733.6	74911.3	76784.4	436040	484981	479160	4.9928e-09	1.0079e-07	-0.684929	-0.652797	-0.668872	-0.666506	-0.543334	-0.562915	-0.55332	1.28702	1.53773	1.50791	metabolite_358				1-[[(2S,3R,11bR)-3-ethyl-9,10-dimethoxy-2,3,4,6,7,11b-hexahydro-1H-benzo[a]quinolizin-2-yl]methyl]-7-methoxy-3,4-dihydro-2H-isoquinolin-6-one	1-[[(2S,3R,11bR)-3-ethyl-9,10-dimethoxy-2,3,4,6,7,11b-hexahydro-1H-benzo[a]quinolizin-2-yl]methyl]-7-methoxy-3,4-dihydro-2H-isoquinolin-6-one		-	-	-
metabolite_518	5-VALEROLACTONE	C5H8O2	201.113	25.9016	[2M+H]+	pos	MoNA-export-LC-MS-MS_Positive_Mode	17435.4	16833.5	22971.3	15521.5	37290.7	36257.3	38324	340960	392296	378913	17435.4	16833.5	22971.3	15521.5	47912.1	46584.4	49239.8	681920	784591	757825	1.1191e-08	1.5445e-07	-0.658134	-0.659882	-0.642059	-0.663692	-0.569637	-0.573492	-0.565782	1.27138	1.56951	1.49179	metabolite_518				5-VALEROLACTONE	5-VALEROLACTONE		-	-	-
metabolite_351	5-[(2R,3S)-6-hydroxy-2-(4-hydroxyphenyl)-4-[(E)-2-(4-hydroxyphenyl)ethenyl]-2,3-dihydro-1-benzofuran-3-yl]benzene-1,3-diol	C28H22O6	494.161	6.89724	[M+ACN-H]-	neg	MoNA-export-All_LC-MS-MS_Orbitrap	585546	709059	587140	660444	660507	755116	756877	3024359	3534142	3762541	585546	709059	587140	660444	848637	970193	972456	6048718	7068284	7525082	3.7206e-07	1.265e-06	-0.675122	-0.633678	-0.674587	-0.64999	-0.586843	-0.546055	-0.545296	1.15802	1.50013	1.65341	metabolite_351				5-[(2R,3S)-6-hydroxy-2-(4-hydroxyphenyl)-4-[(E)-2-(4-hydroxyphenyl)ethenyl]-2,3-dihydro-1-benzofuran-3-yl]benzene-1,3-diol	5-[(2R,3S)-6-hydroxy-2-(4-hydroxyphenyl)-4-[(E)-2-(4-hydroxyphenyl)ethenyl]-2,3-dihydro-1-benzofuran-3-yl]benzene-1,3-diol		-	-	-
metabolite_614	3-NITRO-L-TYROSINE	C9H10N2O5	494.161	6.89711	[2M+ACN+H]+	pos	MoNA-export-All_LC-MS-MS_Orbitrap	585546	709059	587140	660444	755996	755116	756877	3024359	3534142	3762541	585546	709059	587140	660444	971325	970193	972456	6048718	7068284	7525082	3.676e-07	1.2585e-06	-0.681012	-0.639459	-0.680475	-0.655814	-0.551227	-0.551608	-0.550846	1.15692	1.49992	1.6536	metabolite_614				3-NITRO-L-TYROSINE	3-NITRO-L-TYROSINE	3-Nitrotyrosine	HMDB0001904	65124	NA
metabolite_73	Indole-3-butyric acid	C12H13NO2	203.092	22.9926	[M]-	both	MoNA-export-All_LC-MS-MS_Orbitrap	27620.6	47775.1	8545.33	36110.2	59996.5	14238.1	39318.7	220749	233633	260059	27620.6	47775.1	8545.33	36110.2	77085.2	18293.5	50517.8	441497	467266	520117	3.3038e-07	1.2136e-06	-0.664828	-0.570375	-0.754223	-0.625042	-0.433016	-0.708539	-0.557522	1.27478	1.39554	1.64323	metabolite_73				Indole-3-butyric acid	Indole-3-butyric acid	3-Indolebutyric acid	HMDB0002096	8617	C11284
metabolite_603	1,4-Cyclohexanedicarboxylic acid	C8H12O4	173.081	24.8615	[M+H]+	pos	MoNA-export-All_LC-MS-MS_Orbitrap	473930	500010	431189	489051	316359	318322	314396	937233	962899	1029902	473930	500010	431189	489051	406467	408989	403945	1.87447e+06	1.9258e+06	2059804	5.5643e-09	1.0893e-07	-0.579339	-0.543657	-0.637816	-0.55865	-0.671641	-0.66819	-0.675091	1.33686	1.40709	1.59044	metabolite_603				1,4-Cyclohexanedicarboxylic acid	1,4-Cyclohexanedicarboxylic acid		-	-	-
metabolite_432	Glyceric acid	C3H6O4	105.018	7.36749	[M-H]-	neg	MoNA-export-All_LC-MS-MS_Orbitrap	2823835	2903338	2679497	3014252	2168176	2145247	2323378	2271443	2456354	2373317	2823835	2903338	2679497	3014252	2.78573e+06	2.75627e+06	2.98514e+06	4542886	4912708	4746634	1.3175e-06	3.1757e-06	-0.642669	-0.556244	-0.799575	-0.435673	-0.68409	-0.716114	-0.467319	1.22606	1.62808	1.44755	metabolite_432				Glyceric acid	Glyceric acid	Glyceric acid	HMDB0000139	439194	C00258
metabolite_569	Isocitric acid	C6H8O8	105.018	7.36323	[M+2H]2+	pos	MoNA-export-All_LC-MS-MS_Orbitrap	2823835	2903338	2679497	3014252	2.23431e+06	2145247	2323378	2271443	2456354	2373317	2823835	2903338	2679497	3014252	2.87071e+06	2.75627e+06	2.98514e+06	4542886	4912708	4746634	1.2394e-06	3.056e-06	-0.656249	-0.569248	-0.814199	-0.447873	-0.604957	-0.730183	-0.479731	1.22493	1.62963	1.44789	metabolite_569				Isocitric acid	Isocitric acid	Isocitric acid	HMDB0000193	1198	C00311
metabolite_16	Isopentenyladenine	C10H13N5	202.108	24.1247	[M-H]-	neg	MoNA-export-All_LC-MS-MS_Orbitrap	323771	297684	322126	292554	262047	199837	298272	278214	286312	312603	323771	297684	322126	292554	336685	256756	383228	556428	572624	625206	9.3777e-05	0.00012889	-0.541001	-0.734503	-0.553204	-0.772559	-0.445212	-1.03809	-0.099979	1.18475	1.30489	1.69491	metabolite_16				Isopentenyladenine	Isopentenyladenine	N-(3-Methylbut-2-EN-1-YL)-9H-purin-6-amine	HMDB0245646	92180	C04083
metabolite_611	1,3-Benzenedicarboxylic acid	C8H6O4	165.018	22.9364	[M-H]-	neg	MoNA-export-All_LC-MS-MS_Orbitrap	495625	561866	519892	491089	501332	331002	526748	526476	557455	681357	495625	561866	519892	491089	644125	425281	676781	1.05295e+06	1.11491e+06	1.36271e+06	0.00031954	0.00040554	-0.739191	-0.534232	-0.664106	-0.753226	-0.279706	-0.956846	-0.178665	0.985267	1.17698	1.94372	metabolite_611				1,3-Benzenedicarboxylic acid	1,3-Benzenedicarboxylic acid		-	-	-
metabolite_81	9-(2,3-dihydroxypropoxy)-9-oxononanoic acid	C12H22O6	302.163	18.2048	[M+ACN-H]-	neg	MoNA-export-All_LC-MS-MS_Orbitrap	298241	285094	264598	274898	230136	204468	265034	274752	267053	257635	298241	285094	264598	274898	295685	262706	340523	549503	534106	515270	6.3578e-06	1.107e-05	-0.530944	-0.640314	-0.810824	-0.725139	-0.552202	-0.826562	-0.179189	1.55936	1.43126	1.27456	metabolite_81				9-(2,3-dihydroxypropoxy)-9-oxononanoic acid	9-(2,3-dihydroxypropoxy)-9-oxononanoic acid		-	-	-
metabolite_331	(2S,3R,5S,9R)-2,3-dihydroxy-14-(hydroxymethyl)-5,9-dimethyl-14-{[(2S,3R,4S,5S,6R)-3,4,5-trihydroxy-6-(hydroxymethyl)oxan-2-yl]oxy}tetracyclo[11.2.1.0Ã‚Â¹,Ã‚Â¹Ã¢ÂÂ°.0Ã¢ÂÂ´,Ã¢ÂÂ¹]hexadecane-5-carboxylic acid	C26H42O11	529.263	18.3848	[M-H]-	neg	MoNA-export-All_LC-MS-MS_Orbitrap	695164	700173	547001	646989	493146	420903	603887	577593	624582	581190	695164	700173	547001	646989	633607	540787	775891	1.15519e+06	1.24916e+06	1.16238e+06	0.00010773	0.00014499	-0.42578	-0.40731	-0.97211	-0.60342	-0.652762	-0.995022	-0.128111	1.27049	1.61701	1.29702	metabolite_331				(2S,3R,5S,9R)-2,3-dihydroxy-14-(hydroxymethyl)-5,9-dimethyl-14-{[(2S,3R,4S,5S,6R)-3,4,5-trihydroxy-6-(hydroxymethyl)oxan-2-yl]oxy}tetracyclo[11.2.1.0Ã‚Â¹,Ã‚Â¹Ã¢ÂÂ°.0Ã¢ÂÂ´,Ã¢ÂÂ¹]hexadecane-5-carboxylic acid	(2S,3R,5S,9R)-2,3-dihydroxy-14-(hydroxymethyl)-5,9-dimethyl-14-{[(2S,3R,4S,5S,6R)-3,4,5-trihydroxy-6-(hydroxymethyl)oxan-2-yl]oxy}tetracyclo[11.2.1.0Ã‚Â¹,Ã‚Â¹Ã¢ÂÂ°.0Ã¢ÂÂ´,Ã¢ÂÂ¹]hexadecane-5-carboxylic acid		-	-	-
metabolite_384	(1S,2R,4S,9R,10R,14S,15S,17S)-9-(furan-3-yl)-1-hydroxy-15-[(1R)-1-hydroxy-2-methoxy-2-oxoethyl]-10,14,16,16-tetramethyl-7,18-dioxo-3,8-dioxapentacyclo[12.3.1.0Ã‚Â²,Ã¢ÂÂ´.0Ã¢ÂÂ´,Ã‚Â¹Ã‚Â³.0Ã¢ÂÂµ,Ã‚Â¹Ã¢ÂÂ°]octadecan-17-yl 2-methylpropanoate	C31H40O11	633.251	17.39	[M+FA-H]-	neg	MoNA-export-All_LC-MS-MS_Orbitrap	225426	182345	181695	193505	146041	146947	183086	181574	202361	214700	225426	182345	181695	193505	187638	188801	235234	363148	404721	429400	4.1472e-05	6.0339e-05	-0.339604	-0.772892	-0.779427	-0.660647	-0.719661	-0.707955	-0.240957	1.04556	1.46369	1.7119	metabolite_384				(1S,2R,4S,9R,10R,14S,15S,17S)-9-(furan-3-yl)-1-hydroxy-15-[(1R)-1-hydroxy-2-methoxy-2-oxoethyl]-10,14,16,16-tetramethyl-7,18-dioxo-3,8-dioxapentacyclo[12.3.1.0Ã‚Â²,Ã¢ÂÂ´.0Ã¢ÂÂ´,Ã‚Â¹Ã‚Â³.0Ã¢ÂÂµ,Ã‚Â¹Ã¢ÂÂ°]octadecan-17-yl 2-methylpropanoate	(1S,2R,4S,9R,10R,14S,15S,17S)-9-(furan-3-yl)-1-hydroxy-15-[(1R)-1-hydroxy-2-methoxy-2-oxoethyl]-10,14,16,16-tetramethyl-7,18-dioxo-3,8-dioxapentacyclo[12.3.1.0Ã‚Â²,Ã¢ÂÂ´.0Ã¢ÂÂ´,Ã‚Â¹Ã‚Â³.0Ã¢ÂÂµ,Ã‚Â¹Ã¢ÂÂ°]octadecan-17-yl 2-methylpropanoate		-	-	-
metabolite_92	Dioxoaminopyrine	C13H17N3O3	308.125	7.75946	[M+FA-H]-	neg	MoNA-export-All_LC-MS-MS_Orbitrap	2712312	2.78934e+06	2.12866e+06	2230463	2.00075e+06	2.08132e+06	2.23337e+06	1.92274e+06	2.12009e+06	2.05024e+06	2712312	2.78934e+06	2.12866e+06	2230463	2.57061e+06	2.67414e+06	2.86949e+06	3.84548e+06	4.24019e+06	4100487	0.00020046	0.00026161	-0.397869	-0.296995	-1.16223	-1.02891	-0.583439	-0.447856	-0.192024	1.08614	1.60306	1.42011	metabolite_92				Dioxoaminopyrine	Dioxoaminopyrine		-	-	-
metabolite_143	5,13,15-trihydroxy-9-methyl-10-oxabicyclo[10.4.0]hexadeca-1(12),13,15-triene-3,11-dione	C16H20O6	308.125	7.71047	[M]-	both	MoNA-export-All_LC-MS-MS_Orbitrap	2712312	2.78934e+06	2.12866e+06	2230463	2.00075e+06	2.08132e+06	2.23337e+06	1.92274e+06	2.12009e+06	2.05024e+06	2712312	2.78934e+06	2.12866e+06	2230463	2.57061e+06	2.67414e+06	2.86949e+06	3.84548e+06	4.24019e+06	4100487	0.00020046	0.00026161	-0.397869	-0.296995	-1.16223	-1.02891	-0.583439	-0.447856	-0.192024	1.08614	1.60306	1.42011	metabolite_143				5,13,15-trihydroxy-9-methyl-10-oxabicyclo[10.4.0]hexadeca-1(12),13,15-triene-3,11-dione	5,13,15-trihydroxy-9-methyl-10-oxabicyclo[10.4.0]hexadeca-1(12),13,15-triene-3,11-dione		-	-	-
metabolite_371	3-[[6-[[1,4a-dimethyl-6-methylidene-5-[2-(5-oxo-2H-furan-4-yl)ethyl]-3,4,5,7,8,8a-hexahydro-2H-naphthalen-1-yl]methoxy]-3,4,5-trihydroxyoxan-2-yl]methoxy]-3-oxopropanoic acid	C29H42O11	567.28	17.9683	[M+H]+	both	MoNA-export-All_LC-MS-MS_Orbitrap	2276851	2249618	1752730	1804224	1624530	1573609	1675451	1659493	1800278	1664990	2276851	2249618	1752730	1804224	2.08724e+06	2.02182e+06	2.15267e+06	3318986	3600556	3329980	9.0839e-05	0.00012512	-0.266402	-0.306129	-1.031	-0.955875	-0.543007	-0.638449	-0.447564	1.25388	1.66463	1.26991	metabolite_371				3-[[6-[[1,4a-dimethyl-6-methylidene-5-[2-(5-oxo-2H-furan-4-yl)ethyl]-3,4,5,7,8,8a-hexahydro-2H-naphthalen-1-yl]methoxy]-3,4,5-trihydroxyoxan-2-yl]methoxy]-3-oxopropanoic acid	3-[[6-[[1,4a-dimethyl-6-methylidene-5-[2-(5-oxo-2H-furan-4-yl)ethyl]-3,4,5,7,8,8a-hexahydro-2H-naphthalen-1-yl]methoxy]-3,4,5-trihydroxyoxan-2-yl]methoxy]-3-oxopropanoic acid		-	-	-
metabolite_624	uridine	C9H12N2O6	243.062	7.95865	[M-H]-	neg	MoNA-export-LC-MS-MS_Negative_Mode	32200000	32200000	26500000	27300000	24200000	22900000	24700000	24000000	27300000	24400000	32200000	32200000	26500000	27300000	3.10928e+07	2.94226e+07	3.17352e+07	48000000	54600000	48800000	5.6778e-05	8.0968e-05	-0.391226	-0.391226	-0.950812	-0.872274	-0.49992	-0.663896	-0.436852	1.15991	1.80785	1.23845	metabolite_624				uridine	uridine	Uridine	HMDB0000296	6029	C00299
metabolite_156	3-(1,2-dihydroxypropyl)-1,6,8-trihydroxyanthracene-9,10-dione	C17H14O7	372.105	8.94543	[M+ACN+H]+	pos	MoNA-export-LC-MS-MS_Positive_Mode	9392995	10500000	8273294	8651508	7554794	7489788	7619800	8666085	9434848	8283218	9392995	10500000	8273294	8651508	9.70661e+06	9.62309e+06	9.79013e+06	17332170	18869696	16566436	1.1351e-05	1.8801e-05	-0.614617	-0.340002	-0.892381	-0.798557	-0.536819	-0.557538	-0.5161	1.35485	1.73626	1.1649	metabolite_156				3-(1,2-dihydroxypropyl)-1,6,8-trihydroxyanthracene-9,10-dione	3-(1,2-dihydroxypropyl)-1,6,8-trihydroxyanthracene-9,10-dione		-	-	-
metabolite_191	(3S)-8-hydroxy-3-methyl-3,4-dihydro-2H-benzo[a]anthracene-1,7,12-trione	C19H14O4	307.094	18.4917	[M+H]+	pos	MoNA-export-LC-MS-MS_Positive_Mode	318212	325110	279674	286411	226049	263709	244879	252584	267744	245096	318212	325110	279674	286411	290434	338821	314628	505168	535488	490193	1.4924e-05	2.3923e-05	-0.501213	-0.432346	-0.885977	-0.818707	-0.778542	-0.295454	-0.536998	1.36535	1.66806	1.21583	metabolite_191				(3S)-8-hydroxy-3-methyl-3,4-dihydro-2H-benzo[a]anthracene-1,7,12-trione	(3S)-8-hydroxy-3-methyl-3,4-dihydro-2H-benzo[a]anthracene-1,7,12-trione		-	-	-
metabolite_89	TRYPTOPHAN ETHYL ESTER	C13H16N2O2	231.114	23.8782	[M-H]-	neg	MoNA-export-All_LC-MS-MS_Orbitrap	583277	555385	539159	530270	470259	478699	463567	503673	547344	535938	583277	555385	539159	530270	604202	615046	595604	1.00735e+06	1.09469e+06	1.07188e+06	1.7924e-07	8.2708e-07	-0.578059	-0.696254	-0.765016	-0.802686	-0.489384	-0.44343	-0.52582	1.21902	1.58915	1.49248	metabolite_89				TRYPTOPHAN ETHYL ESTER	TRYPTOPHAN ETHYL ESTER		-	-	-
metabolite_127	(4E,6E)-2-(hydroxymethyl)-3-(3-methoxy-3-oxopropyl)deca-4,6-dienoic acid	C15H24O5	284.162	20.2103	[M]+	pos	MoNA-export-LC-MS-MS_Positive_Mode	980746	915893	891447	866632	759647	757687	761607	763272	834808	762317	980746	915893	891447	866632	976015	973498	978533	1.52654e+06	1.66962e+06	1.52463e+06	2.2074e-06	4.6753e-06	-0.481279	-0.689904	-0.768542	-0.848369	-0.496496	-0.504595	-0.488396	1.27449	1.73474	1.26835	metabolite_127				(4E,6E)-2-(hydroxymethyl)-3-(3-methoxy-3-oxopropyl)deca-4,6-dienoic acid	(4E,6E)-2-(hydroxymethyl)-3-(3-methoxy-3-oxopropyl)deca-4,6-dienoic acid		-	-	-
metabolite_609	VALPROIC ACID	C8H16O2	189.113	26.8199	[M+FA-H]-	neg	MoNA-export-LC-MS-MS_Negative_Mode	103122	112664	100755	95947.2	114124	100875	89992.7	181234	194360	172440	103122	112664	100755	95947.2	146629	129607	115625	362469	388719	344879	1.8453e-07	8.3363e-07	-0.710692	-0.632676	-0.730044	-0.769357	-0.354959	-0.494141	-0.608462	1.40984	1.62447	1.26602	metabolite_609				VALPROIC ACID	VALPROIC ACID	Valproic acid	HMDB0001877	3121	C07185
metabolite_7	Kynurenine	C10H12N2O3	241.119	23.5071	[M+CH3OH+H]+	pos	MoNA-export-All_LC-MS-MS_Orbitrap	426474	425324	394664	375562	371756	384151	359361	357879	405300	368203	426474	425324	394664	375562	477643	493568	461717	715758	810601	736407	5.9206e-06	1.045e-05	-0.661001	-0.668221	-0.860693	-0.980603	-0.339794	-0.239821	-0.439767	1.15497	1.75034	1.28459	metabolite_7				Kynurenine	Kynurenine	Kynurenine	HMDB0000684	161166	C00328
metabolite_284	Mitragynine	C23H30N2O4	397.209	22.4063	[M-H]-	neg	MoNA-export-LC-MS-MS_Negative_Mode	691811	693104	590208	569349	582537	598912	575905	603119	636728	597614	691811	693104	590208	569349	748460	769498	739939	1.20624e+06	1.27346e+06	1.19523e+06	2.8696e-06	5.7568e-06	-0.580109	-0.575299	-0.958133	-1.03574	-0.369341	-0.291066	-0.401046	1.33387	1.58396	1.2929	metabolite_284				Mitragynine	Mitragynine	Mitragynine	HMDB0041933	3034396	C09226
metabolite_285	[(2R,3S,4S,5R,6R)-6-[(2S,3S,4S,5R)-4-acetyloxy-3-hydroxy-2,5-bis(hydroxymethyl)oxolan-2-yl]oxy-3,4,5-trihydroxyoxan-2-yl]methyl (E)-3-phenylprop-2-enoate	C23H30O13	547.2	6.85063	[M+CH3OH+H]+	pos	MoNA-export-LC-MS-MS_Positive_Mode	4885345	4596650	3691518	3466339	4357057	4664585	4049529	5035566	5578943	5054940	4885345	4596650	3691518	3466339	5.59807e+06	5.99319e+06	5.20295e+06	10071132	11157886	10109880	7.1395e-06	1.2266e-05	-0.556884	-0.657873	-0.9745	-1.05327	-0.307565	-0.169347	-0.445783	1.25717	1.63733	1.27072	metabolite_285				[(2R,3S,4S,5R,6R)-6-[(2S,3S,4S,5R)-4-acetyloxy-3-hydroxy-2,5-bis(hydroxymethyl)oxolan-2-yl]oxy-3,4,5-trihydroxyoxan-2-yl]methyl (E)-3-phenylprop-2-enoate	[(2R,3S,4S,5R,6R)-6-[(2S,3S,4S,5R)-4-acetyloxy-3-hydroxy-2,5-bis(hydroxymethyl)oxolan-2-yl]oxy-3,4,5-trihydroxyoxan-2-yl]methyl (E)-3-phenylprop-2-enoate		-	-	-
metabolite_529	10-[4-[4-[3,5-dihydroxy-6-(hydroxymethyl)-4-[3,4,5-trihydroxy-6-[[3,4,5-trihydroxy-6-(hydroxymethyl)oxan-2-yl]oxymethyl]oxan-2-yl]oxyoxan-2-yl]oxy-3,5-dihydroxy-6-(hydroxymethyl)oxan-2-yl]oxy-3,5-dihydroxy-6-(hydroxymethyl)oxan-2-yl]oxy-3-hydroxy-2,2,6a,6b,9,9,12a-heptamethyl-1,3,4,5,6,6a,7,8,8a,10,11,12,13,14b-tetradecahydropicene-4a-carboxylic acid	C60H98O29	640.296	19.2736	[M-2H]2-	neg	MoNA-export-LC-MS-MS_Negative_Mode	733911	732683	579360	576449	620952	658145	604646	686481	758490	662602	733911	732683	579360	576449	797817	845603	776865	1.37296e+06	1.51698e+06	1.3252e+06	1.7189e-05	2.7083e-05	-0.556431	-0.559993	-1.00463	-1.01307	-0.371105	-0.232525	-0.431864	1.29682	1.71448	1.15832	metabolite_529				10-[4-[4-[3,5-dihydroxy-6-(hydroxymethyl)-4-[3,4,5-trihydroxy-6-[[3,4,5-trihydroxy-6-(hydroxymethyl)oxan-2-yl]oxymethyl]oxan-2-yl]oxyoxan-2-yl]oxy-3,5-dihydroxy-6-(hydroxymethyl)oxan-2-yl]oxy-3,5-dihydroxy-6-(hydroxymethyl)oxan-2-yl]oxy-3-hydroxy-2,2,6a,6b,9,9,12a-heptamethyl-1,3,4,5,6,6a,7,8,8a,10,11,12,13,14b-tetradecahydropicene-4a-carboxylic acid	10-[4-[4-[3,5-dihydroxy-6-(hydroxymethyl)-4-[3,4,5-trihydroxy-6-[[3,4,5-trihydroxy-6-(hydroxymethyl)oxan-2-yl]oxymethyl]oxan-2-yl]oxyoxan-2-yl]oxy-3,5-dihydroxy-6-(hydroxymethyl)oxan-2-yl]oxy-3,5-dihydroxy-6-(hydroxymethyl)oxan-2-yl]oxy-3-hydroxy-2,2,6a,6b,9,9,12a-heptamethyl-1,3,4,5,6,6a,7,8,8a,10,11,12,13,14b-tetradecahydropicene-4a-carboxylic acid		-	-	-
metabolite_325	(2R,3R,4S,5S,6R)-2-[3-[2-(4-hydroxy-3-methoxyphenyl)-3-(hydroxymethyl)-7-methoxy-2,3-dihydro-1-benzofuran-5-yl]propoxy]-6-(hydroxymethyl)oxane-3,4,5-triol	C26H34O11	521.201	20.0489	[M-H]-	both	MoNA-export-LC-MS-MS_Negative_Mode	2634989	2697619	2261114	1995927	2436389	2314647	2257127	2546184	2771598	2631786	2634989	2697619	2261114	1995927	3.13034e+06	2.97392e+06	2.90002e+06	5092368	5543196	5263572	4.1729e-06	7.8135e-06	-0.615424	-0.568091	-0.897981	-1.0984	-0.24106	-0.359274	-0.415126	1.24175	1.58247	1.37114	metabolite_325				(2R,3R,4S,5S,6R)-2-[3-[2-(4-hydroxy-3-methoxyphenyl)-3-(hydroxymethyl)-7-methoxy-2,3-dihydro-1-benzofuran-5-yl]propoxy]-6-(hydroxymethyl)oxane-3,4,5-triol	(2R,3R,4S,5S,6R)-2-[3-[2-(4-hydroxy-3-methoxyphenyl)-3-(hydroxymethyl)-7-methoxy-2,3-dihydro-1-benzofuran-5-yl]propoxy]-6-(hydroxymethyl)oxane-3,4,5-triol		-	-	-
metabolite_61	Pyroglutamyl-Isoleucine	C11H18N2O4	241.119	22.9833	[M-H]-	neg	MoNA-export-LC-MS-MS_Negative_Mode	99574536	99432704	86373696	87696864	84596800	88314592	88349672	90947768	97880264	94801464	99574536	99432704	86373696	87696864	1.08692e+08	1.13469e+08	1.13514e+08	181895536	195760528	189602928	4.8685e-07	1.5267e-06	-0.643644	-0.646902	-0.946807	-0.91642	-0.434251	-0.324552	-0.323517	1.24689	1.56531	1.42389	metabolite_61				Pyroglutamyl-Isoleucine	Pyroglutamyl-Isoleucine	gamma-Glutamylisoleucine	HMDB0011170	22885096	NA
metabolite_99	Malonyltryptophan	C14H14N2O5	291.099	19.9117	[M+H]+	pos	MoNA-export-LC-MS-MS_Positive_Mode	15107048	15460429	13477507	13256771	13580912	13787912	13684412	14502288	15715372	15138120	15107048	15460429	13477507	13256771	1.74491e+07	1.77151e+07	1.75821e+07	29004576	31430744	30276240	3.6019e-07	1.2446e-06	-0.689489	-0.640454	-0.915605	-0.946234	-0.364501	-0.327596	-0.346048	1.23894	1.57559	1.41539	metabolite_99				Malonyltryptophan	Malonyltryptophan	N-Malonyltryptophan	HMDB0039500	5199636	NA
metabolite_513	DIHYDROOROTIC ACID	C5H6N2O4	189.051	6.79365	[M+CH3OH-H]-	both	MoNA-export-All_LC-MS-MS_Orbitrap	5407869	5583898	4524219	4514170	4933410	5407734	5285260	5716550	6308316	6000334	5407869	5583898	4524219	4514170	6.33858e+06	6.94801e+06	6.79065e+06	11433100	12616632	12000668	1.3068e-06	3.1698e-06	-0.699187	-0.643443	-0.979015	-0.982197	-0.404455	-0.211466	-0.261297	1.20884	1.58364	1.38858	metabolite_513				DIHYDROOROTIC ACID	DIHYDROOROTIC ACID	L-Dihydroorotic acid	HMDB0003349	439216	C00337
metabolite_172	5,6-Chrysenequinone	C18H10O2	259.076	20.2163	[M+H]+	pos	MoNA-export-All_LC-MS-MS_Orbitrap	10600000	11400000	9368361	9863492	9.69788e+06	9526428	9869325	9882468	10600000	10000000	10600000	11400000	9368361	9863492	1.24601e+07	1.22398e+07	1.26804e+07	19764936	21200000	20000000	1.0656e-06	2.6938e-06	-0.74029	-0.56391	-1.01184	-0.902672	-0.330185	-0.378752	-0.281619	1.28035	1.59674	1.33217	metabolite_172				5,6-Chrysenequinone	5,6-Chrysenequinone		-	-	-
metabolite_622	Dulcin	C9H12N2O2	181.097	17.5455	[M+H]+	pos	MoNA-export-All_LC-MS-MS_Orbitrap	1364749	1438283	1197075	1160506	1287976	1286476	1289476	1405389	1472528	1402573	1364749	1438283	1197075	1160506	1.65483e+06	1.6529e+06	1.65675e+06	2810778	2945056	2805146	3.8692e-07	1.3018e-06	-0.71639	-0.611838	-0.95479	-1.00678	-0.303954	-0.306695	-0.301214	1.33959	1.5305	1.33158	metabolite_622				Dulcin	Dulcin	Dulcin	HMDB0040616	45783092	-
metabolite_38	gamma-Glutamylmethionine	C10H18N2O5S	259.076	20.2165	[M-H2O-H]-	neg	MoNA-export-All_LC-MS-MS_Orbitrap	10600000	11400000	9368361	9863492	8912875	9526428	9869325	9882468	10600000	10000000	10600000	11400000	9368361	9863492	1.14515e+07	1.22398e+07	1.26804e+07	19764936	21200000	20000000	1.8001e-06	3.9824e-06	-0.71054	-0.536005	-0.979244	-0.871222	-0.524768	-0.352784	-0.256668	1.28895	1.60204	1.34024	metabolite_38				gamma-Glutamylmethionine	gamma-Glutamylmethionine	gamma-Glutamylmethionine	HMDB0034367	7009567	-
metabolite_483	Threonic acid	C4H8O5	135.029	7.7137	[M-H]-	neg	MoNA-export-LC-MS-MS_Negative_Mode	16950824	17032708	14964233	15154616	14117240	15370399	15213343	15134088	16146981	14908536	16950824	17032708	14964233	15154616	1.81382e+07	1.97483e+07	1.95465e+07	30268176	32293962	29817072	1.5067e-06	3.4887e-06	-0.662574	-0.650356	-0.958987	-0.93058	-0.485406	-0.245169	-0.275278	1.32447	1.62673	1.25716	metabolite_483				Threonic acid	Threonic acid	Threonic acid	HMDB0000943	5460407	C01620
metabolite_508	Hypoxanthine	C5H4N4O	135.03	7.69448	[M-H]-	both	MoNA-export-LC-MS-MS_Negative_Mode	16950824	17032708	14964233	15154616	14117240	15370399	15213343	15134088	16146981	14908536	16950824	17032708	14964233	15154616	1.81382e+07	1.97483e+07	1.95465e+07	30268176	32293962	29817072	1.5067e-06	3.4887e-06	-0.662574	-0.650356	-0.958987	-0.93058	-0.485406	-0.245169	-0.275278	1.32447	1.62673	1.25716	metabolite_508				Hypoxanthine	Hypoxanthine	Hypoxanthine	HMDB0000157	790	C00262
metabolite_255	[(2S,3R,4S,5S,6R)-3,4,5-trihydroxy-6-(hydroxymethyl)oxan-2-yl] (3aS,6Z,10E,11aR)-10-methyl-3-methylidene-2-oxo-3a,4,5,8,9,11a-hexahydrocyclodeca[b]furan-6-carboxylate	C21H28O9	423.163	18.6779	[M-H]-	neg	MoNA-export-All_LC-MS-MS_Orbitrap	867743	756911	668948	630848	706396	727809	757387	744652	885636	791881	867743	756911	668948	630848	907597	935109	973112	1.4893e+06	1.77127e+06	1.58376e+06	3.1797e-05	4.7549e-05	-0.470815	-0.744421	-0.961569	-1.05563	-0.37243	-0.304512	-0.210696	1.0636	1.75968	1.29679	metabolite_255				[(2S,3R,4S,5S,6R)-3,4,5-trihydroxy-6-(hydroxymethyl)oxan-2-yl] (3aS,6Z,10E,11aR)-10-methyl-3-methylidene-2-oxo-3a,4,5,8,9,11a-hexahydrocyclodeca[b]furan-6-carboxylate	[(2S,3R,4S,5S,6R)-3,4,5-trihydroxy-6-(hydroxymethyl)oxan-2-yl] (3aS,6Z,10E,11aR)-10-methyl-3-methylidene-2-oxo-3a,4,5,8,9,11a-hexahydrocyclodeca[b]furan-6-carboxylate		-	-	-
metabolite_246	E-4,5'-dihydroxy-3-methoxy-3'-glucopyranosylstilbene	C21H24O9	420.142	19.2399	[M]+	pos	MoNA-export-LC-MS-MS_Positive_Mode	653896	677436	563400	541103	530003	527324	532682	536684	626618	579977	653896	677436	563400	541103	680963	677521	684405	1.07337e+06	1253237	1.15995e+06	2.4941e-05	3.7821e-05	-0.547188	-0.456882	-0.894366	-0.979903	-0.443351	-0.456557	-0.430146	1.06206	1.7521	1.39423	metabolite_246				E-4,5'-dihydroxy-3-methoxy-3'-glucopyranosylstilbene	E-4,5'-dihydroxy-3-methoxy-3'-glucopyranosylstilbene		-	-	-
metabolite_605	O-SUCCINYL-L-HOMOSERINE	C8H13NO6	200.056	7.75558	[M-H2O-H]-	neg	MoNA-export-LC-MS-MS_Negative_Mode	910690	908158	799885	860194	775323	786516	757628	737893	875566	801852	910690	908158	799885	860194	996157	1.01054e+06	973422	1.47579e+06	1.75113e+06	1603703	1.7751e-05	2.7833e-05	-0.634372	-0.641728	-0.9564	-0.781126	-0.38598	-0.344186	-0.452054	1.00795	1.80818	1.37971	metabolite_605				O-SUCCINYL-L-HOMOSERINE	O-SUCCINYL-L-HOMOSERINE	O-Succinyl-L-homoserine	HMDB0255868	954	C01118
metabolite_13	Orotidine 5'-monophosphate	C10H13N2O11P	369.006	6.5665	[M+H]+	pos	MoNA-export-LC-MS-MS_Positive_Mode	254835	201175	172170	173644	203357	189404	196381	307066	308159	268587	254835	201175	172170	173644	261279	243352	252315	614133	616319	537175	4.3841e-06	8.1853e-06	-0.429438	-0.725611	-0.885699	-0.877564	-0.393872	-0.492816	-0.443344	1.55368	1.56574	1.12892	metabolite_13				Orotidine 5'-monophosphate	Orotidine 5'-monophosphate	Orotidylic acid	HMDB0000218	160617	C01103
metabolite_234	(2S,3S,4S,5R,6S)-6-[2-(3,4-dihydroxyphenyl)-5-hydroxy-4-oxochromen-7-yl]oxy-3,4,5-trihydroxyoxane-2-carboxylic acid	C21H18O12	495.113	6.84165	[M+CH3OH+H]+	pos	MoNA-export-LC-MS-MS_Positive_Mode	1612920	1712913	1393296	1079306	1254008	1313924	1194092	2025600	2004393	1850600	1612920	1712913	1393296	1079306	1.61118e+06	1.68817e+06	1.5342e+06	4051200	4008786	3701200	2.7345e-06	5.5726e-06	-0.531997	-0.447073	-0.718523	-0.985193	-0.533471	-0.468091	-0.598852	1.53883	1.5028	1.24157	metabolite_234				(2S,3S,4S,5R,6S)-6-[2-(3,4-dihydroxyphenyl)-5-hydroxy-4-oxochromen-7-yl]oxy-3,4,5-trihydroxyoxane-2-carboxylic acid	(2S,3S,4S,5R,6S)-6-[2-(3,4-dihydroxyphenyl)-5-hydroxy-4-oxochromen-7-yl]oxy-3,4,5-trihydroxyoxane-2-carboxylic acid		-	-	-
metabolite_62	Glutamyl-S-allylcysteine	C11H18N2O5S	291.099	17.5561	[M+H]+	pos	MoNA-export-LC-MS-MS_Positive_Mode	534912	481344	442611	451593	405118	411334	398901	484665	447641	466074	534912	481344	442611	451593	520506	528493	512520	969329	895281	932148	1.061e-06	2.6938e-06	-0.430393	-0.681096	-0.862373	-0.820335	-0.497812	-0.460434	-0.535191	1.60273	1.25618	1.42872	metabolite_62				Glutamyl-S-allylcysteine	Glutamyl-S-allylcysteine	N-gamma-Glutamyl-S-allylcysteine	HMDB0031874	11193907	NA
metabolite_266	methyl (1S,12S,13E)-13-ethylidene-18-(hydroxymethyl)-4-methoxy-8,15-diazapentacyclo[10.5.1.0Ã‚Â¹,Ã¢ÂÂ¹.0Ã‚Â²,Ã¢ÂÂ·.0Ã‚Â¹Ã¢ÂÂ°,Ã‚Â¹Ã¢ÂÂµ]octadeca-2,4,6,8-tetraene-18-carboxylate	C22H26N2O4	806.407	20.0177	[2M+ACN+H]+	pos	MoNA-export-LC-MS-MS_Positive_Mode	853608	810142	707104	645045	671420	676301	666539	748566	743322	750609	853608	810142	707104	645045	862659	868930	856388	1.49713e+06	1486643	1501218	2.7513e-06	5.5892e-06	-0.452393	-0.579027	-0.879222	-1.06003	-0.426024	-0.407753	-0.444294	1.42247	1.39191	1.43437	metabolite_266				methyl (1S,12S,13E)-13-ethylidene-18-(hydroxymethyl)-4-methoxy-8,15-diazapentacyclo[10.5.1.0Ã‚Â¹,Ã¢ÂÂ¹.0Ã‚Â²,Ã¢ÂÂ·.0Ã‚Â¹Ã¢ÂÂ°,Ã‚Â¹Ã¢ÂÂµ]octadeca-2,4,6,8-tetraene-18-carboxylate	methyl (1S,12S,13E)-13-ethylidene-18-(hydroxymethyl)-4-methoxy-8,15-diazapentacyclo[10.5.1.0Ã‚Â¹,Ã¢ÂÂ¹.0Ã‚Â²,Ã¢ÂÂ·.0Ã‚Â¹Ã¢ÂÂ°,Ã‚Â¹Ã¢ÂÂµ]octadeca-2,4,6,8-tetraene-18-carboxylate		-	-	-
metabolite_646	N-benzoylglycine	C9H9NO3	178.05	22.9879	[M-H]-	neg	MoNA-export-LC-MS-MS_Negative_Mode	652807	650526	578302	534656	573210	555912	567866	702942	651334	642820	652807	650526	578302	534656	736476	714251	729610	1.40588e+06	1.30267e+06	1285639	8.9934e-07	2.4066e-06	-0.618633	-0.625476	-0.842079	-0.972976	-0.367703	-0.434359	-0.388296	1.6399	1.33035	1.27928	metabolite_646				N-benzoylglycine	N-benzoylglycine	Hippuric acid	HMDB0000714	464	C01586
metabolite_118	(1S,4R,7S,8S,11S)-9-tert-butyl-7,9-dihydroxy-3,5,12-trioxatetracyclo[6.6.0.0Ã‚Â¹,Ã‚Â¹Ã‚Â¹.0Ã¢ÂÂ´,Ã¢ÂÂ¸]tetradecane-2,6,13-trione	C15H18O8	205.084	6.68076	[M+2ACN+2H]2+	pos	MoNA-export-All_LC-MS-MS_Orbitrap	5794180	6697722	5128268	4916260	5176009	4966648	5385370	5607162	5207050	5336996	5794180	6697722	5128268	4916260	6.65028e+06	6.38129e+06	6.91927e+06	11214324	10414100	10673992	2.3571e-05	3.5827e-05	-0.711085	-0.329734	-0.992142	-1.08162	-0.349758	-0.46329	-0.236227	1.57655	1.23881	1.3485	metabolite_118				(1S,4R,7S,8S,11S)-9-tert-butyl-7,9-dihydroxy-3,5,12-trioxatetracyclo[6.6.0.0Ã‚Â¹,Ã‚Â¹Ã‚Â¹.0Ã¢ÂÂ´,Ã¢ÂÂ¸]tetradecane-2,6,13-trione	(1S,4R,7S,8S,11S)-9-tert-butyl-7,9-dihydroxy-3,5,12-trioxatetracyclo[6.6.0.0Ã‚Â¹,Ã‚Â¹Ã‚Â¹.0Ã¢ÂÂ´,Ã¢ÂÂ¸]tetradecane-2,6,13-trione		-	-	-
metabolite_638	PANTOTHENIC ACID	C9H17NO5	252.147	9.1509	[M+CH3OH+H]+	pos	MoNA-export-All_LC-MS-MS_Orbitrap	665073	779538	615601	621240	566532	537866	595198	664135	631843	590460	665073	779538	615601	621240	727896	691065	764727	1.32827e+06	1.26369e+06	1.18092e+06	1.812e-05	2.8276e-05	-0.711887	-0.301849	-0.889106	-0.868906	-0.486843	-0.618779	-0.354907	1.66382	1.43247	1.13599	metabolite_638				PANTOTHENIC ACID	PANTOTHENIC ACID	Pantothenic acid	HMDB0000210	6613	C00864
metabolite_14	Thymidine-3',5'-cyclic monophosphate	C10H13N2O7P	153.031	16.6188	[M+2H]2+	pos	MoNA-export-LC-MS-MS_Positive_Mode	603793	603422	568723	605411	548151	537691	558611	626123	653424	650226	603793	603422	568723	605411	704280	690840	717719	1.25225e+06	1.30685e+06	1.30045e+06	2.4112e-09	7.4173e-08	-0.734077	-0.735253	-0.845243	-0.728947	-0.415547	-0.458147	-0.372947	1.32143	1.4945	1.47423	metabolite_14				Thymidine-3',5'-cyclic monophosphate	Thymidine-3',5'-cyclic monophosphate	Thymidine 3',5'-cyclic monophosphate	HMDB0001570	53477735	C00364
metabolite_29	5-Methylcytidine	C10H15N3O5	256.094	7.64574	[M-H]-	both	MoNA-export-LC-MS-MS_Negative_Mode	11400000	11800000	10900000	10900000	10200000	10200000	9946272	10400000	11000000	11100000	11400000	11800000	10900000	10900000	1.31052e+07	1.31052e+07	1.27792e+07	20800000	22000000	22200000	6.3404e-08	4.2226e-07	-0.736178	-0.652018	-0.841377	-0.841377	-0.377398	-0.377398	-0.445987	1.24157	1.49404	1.53612	metabolite_29				5-Methylcytidine	5-Methylcytidine	5-Methylcytidine	HMDB0000982	92918	-
metabolite_509	Xanthine	C5H4N4O2	151.025	8.00098	[M-H]-	neg	MoNA-export-LC-MS-MS_Negative_Mode	6736548	7231688	6613294	6791748	7718678	7787498	7456182	10700000	11600000	11500000	6736548	7231688	6613294	6791748	9.91717e+06	1.00056e+07	9.57991e+06	21400000	23200000	23000000	8.8065e-09	1.4794e-07	-0.804495	-0.734746	-0.821857	-0.796719	-0.356452	-0.343996	-0.403961	1.26109	1.51465	1.48648	metabolite_509				Xanthine	Xanthine	Xanthine	HMDB0000292	1188	C00385
metabolite_494	2-[5-hydroxy-4-methoxy-6-[4-methoxy-6-[4-methoxy-6-[4-methoxy-2-methyl-6-[[(3S,10R,11S,12S,13S,14S,17S)-11,12,14-trihydroxy-17-[(1S)-1-hydroxyethyl]-10,13-dimethyl-1,2,3,4,7,8,9,11,12,15,16,17-dodecahydrocyclopenta[a]phenanthren-3-yl]oxy]oxan-3-yl]oxy-2-methyloxan-3-yl]oxy-2-methyloxan-3-yl]oxy-2-methyloxan-3-yl]oxy-6-(hydroxymethyl)oxane-3,4,5-triol	C55H92O23	602.329	24.4744	[M+2ACN+2H]2+	pos	MoNA-export-LC-MS-MS_Positive_Mode	824565	910469	825223	873124	768791	792937	744646	879037	911225	919737	824565	910469	825223	873124	987764	1.01879e+06	956741	1758074	1.82245e+06	1.83947e+06	1.9778e-08	2.2037e-07	-0.818387	-0.621518	-0.816881	-0.707102	-0.444377	-0.37328	-0.515473	1.32098	1.46851	1.50753	metabolite_494				2-[5-hydroxy-4-methoxy-6-[4-methoxy-6-[4-methoxy-6-[4-methoxy-2-methyl-6-[[(3S,10R,11S,12S,13S,14S,17S)-11,12,14-trihydroxy-17-[(1S)-1-hydroxyethyl]-10,13-dimethyl-1,2,3,4,7,8,9,11,12,15,16,17-dodecahydrocyclopenta[a]phenanthren-3-yl]oxy]oxan-3-yl]oxy-2-methyloxan-3-yl]oxy-2-methyloxan-3-yl]oxy-2-methyloxan-3-yl]oxy-6-(hydroxymethyl)oxane-3,4,5-triol	2-[5-hydroxy-4-methoxy-6-[4-methoxy-6-[4-methoxy-6-[4-methoxy-2-methyl-6-[[(3S,10R,11S,12S,13S,14S,17S)-11,12,14-trihydroxy-17-[(1S)-1-hydroxyethyl]-10,13-dimethyl-1,2,3,4,7,8,9,11,12,15,16,17-dodecahydrocyclopenta[a]phenanthren-3-yl]oxy]oxan-3-yl]oxy-2-methyloxan-3-yl]oxy-2-methyloxan-3-yl]oxy-2-methyloxan-3-yl]oxy-6-(hydroxymethyl)oxane-3,4,5-triol		-	-	-
metabolite_411	Selaginpulvilin K	C36H26O5	537.168	6.88627	[M-H]-	neg	MoNA-export-LC-MS-MS_Negative_Mode	1378978	1658335	1548160	1358823	1455971	1451997	1387774	1801820	2004315	1917558	1378978	1658335	1548160	1358823	1.87067e+06	1.86557e+06	1.78305e+06	3603640	4008630	3835116	3.5749e-07	1.2446e-06	-0.85154	-0.590737	-0.693595	-0.870357	-0.392503	-0.397269	-0.474305	1.22537	1.60346	1.44147	metabolite_411				Selaginpulvilin K	Selaginpulvilin K		-	-	-
metabolite_391	Khayanthone	C32H42O9	284.137	7.5631	[M-2H]2-	neg	MoNA-export-All_LC-MS-MS_Orbitrap	3421927	3800070	3563044	3317213	3441649	3275359	3303173	3478107	3517996	3397646	3421927	3800070	3563044	3317213	4.42193e+06	4.20827e+06	4.24401e+06	6956214	7035992	6795292	6.6238e-08	4.3212e-07	-0.885561	-0.638329	-0.793298	-0.954024	-0.231755	-0.371444	-0.348079	1.42518	1.47734	1.31997	metabolite_391				Khayanthone	Khayanthone		-	-	-
metabolite_431	AMINOMALONIC ACID	C3H5NO4	161.056	6.63528	[M+ACN+H]+	pos	MoNA-export-All_LC-MS-MS_Orbitrap	6678062	7296442	7117288	6853262	6604242	6667818	6540666	6781734	6607556	6717140	6678062	7296442	7117288	6853262	8.48531e+06	8.567e+06	8.40363e+06	13563468	13215112	13434280	4.2721e-09	9.1992e-08	-0.934503	-0.719144	-0.781537	-0.873488	-0.305104	-0.276656	-0.333552	1.46343	1.34211	1.41844	metabolite_431				AMINOMALONIC ACID	AMINOMALONIC ACID	Aminomalonic acid	HMDB0001147	100714	C00872
metabolite_641	Quinoline	C9H7N	130.065	20.0927	[M+H]+	pos	MoNA-export-LC-MS-MS_Positive_Mode	90896.1	113509	117192	98118.9	114878	100078	129677	164741	168590	171874	90896.1	113509	117192	98118.9	147598	128583	166613	329482	337180	343749	2.4358e-07	1.0023e-06	-0.913512	-0.699216	-0.66431	-0.845064	-0.376167	-0.556364	-0.195971	1.34749	1.42043	1.48269	metabolite_641				Quinoline	Quinoline	Quinoline	HMDB0033731	7047	C06413
metabolite_151	S-HEXYL-GLUTATHIONE	C16H29N3O6S	390.168	21.4967	[M-H]-	neg	MoNA-export-LC-MS-MS_Negative_Mode	371572	347390	280633	262880	228957	258049	260427	349169	311883	347100	371572	347390	280633	262880	294171	331548	334604	698338	623765	694199	2.0558e-05	3.1771e-05	-0.29849	-0.436406	-0.817132	-0.918384	-0.739925	-0.526754	-0.509326	1.5651	1.13981	1.5415	metabolite_151				S-HEXYL-GLUTATHIONE	S-HEXYL-GLUTATHIONE		-	-	-
metabolite_335	4,15,26-trihydroxy-1-oxa-4,9,15,20,26,31-hexazacyclotritriacontane-5,8,16,19,27,30-hexone	C26H46N6O10	583.312	20.5079	[M-H2O-H]-	neg	MoNA-export-All_LC-MS-MS_Orbitrap	5.03683e+06	4.82266e+06	3.89383e+06	3.88699e+06	3.45213e+06	3.50683e+06	3.3368e+06	3.65998e+06	3.63371e+06	3.598e+06	5.03683e+06	4.82266e+06	3.89383e+06	3.88699e+06	4.43539e+06	4.50567e+06	4.28722e+06	7.31997e+06	7.26741e+06	7.19599e+06	6.0612e-05	8.6246e-05	-0.160547	-0.311122	-0.964124	-0.968935	-0.583382	-0.533976	-0.687556	1.44458	1.40763	1.35743	metabolite_335				4,15,26-trihydroxy-1-oxa-4,9,15,20,26,31-hexazacyclotritriacontane-5,8,16,19,27,30-hexone	4,15,26-trihydroxy-1-oxa-4,9,15,20,26,31-hexazacyclotritriacontane-5,8,16,19,27,30-hexone		-	-	-
metabolite_369	Emetine	C29H40N2O4	522.33	23.0635	[M+ACN+H]+	pos	MoNA-export-LC-MS-MS_Positive_Mode	17000000	17500000	16000000	15200000	12397225	12000000	12800000	13300000	13700000	14000000	17000000	17500000	16000000	15200000	1.59283e+07	1.54179e+07	1.64458e+07	26600000	27400000	28000000	7.1615e-07	2.0562e-06	-0.46998	-0.377798	-0.654344	-0.801834	-0.667563	-0.761656	-0.572156	1.29991	1.4474	1.55802	metabolite_369				Emetine	Emetine	Emetine	METPA0972	-	C09421
metabolite_317	3,5-dihydroxy-2-(4-hydroxyphenyl)-6-(3-methylbut-2-enyl)-7-[3,4,5-trihydroxy-6-(hydroxymethyl)oxan-2-yl]oxy-2,3-dihydrochromen-4-one	C26H30O11	551.215	23.8671	[M+CH3OH+H]+	pos	MoNA-export-LC-MS-MS_Positive_Mode	2151166	2394927	1890861	1865815	1.83121e+06	1877686	1784725	1810206	1947164	2108064	2151166	2394927	1890861	1865815	2.35278e+06	2.4125e+06	2.29306e+06	3620412	3894328	4216128	4.018e-05	5.8592e-05	-0.647484	-0.364648	-0.949515	-0.978575	-0.413548	-0.344255	-0.48284	1.05728	1.3751	1.74849	metabolite_317				3,5-dihydroxy-2-(4-hydroxyphenyl)-6-(3-methylbut-2-enyl)-7-[3,4,5-trihydroxy-6-(hydroxymethyl)oxan-2-yl]oxy-2,3-dihydrochromen-4-one	3,5-dihydroxy-2-(4-hydroxyphenyl)-6-(3-methylbut-2-enyl)-7-[3,4,5-trihydroxy-6-(hydroxymethyl)oxan-2-yl]oxy-2,3-dihydrochromen-4-one		-	-	-
metabolite_334	TAUROURSODEOXYCHOLIC ACID	C26H45NO6S	582.363	20.7624	[M+2ACN+H]+	pos	MoNA-export-LC-MS-MS_Positive_Mode	401727	430543	290623	309614	264917	322217	293567	299565	317573	342951	401727	430543	290623	309614	340372	413993	377183	599129	635145	685902	0.00051837	0.00064274	-0.331506	-0.126933	-1.12024	-0.985431	-0.767069	-0.244426	-0.505747	1.06989	1.32557	1.6859	metabolite_334				TAUROURSODEOXYCHOLIC ACID	TAUROURSODEOXYCHOLIC ACID	Tauroursodeoxycholic acid	HMDB0000874	12443252	-
metabolite_493	(2S,3S,4S,5R,6R)-6-[[(3S,4S,6aR,6bS,8R,8aR,9R,10R,12aS,14bR)-8a-(acetyloxymethyl)-8,9-dihydroxy-4-(hydroxymethyl)-4,6a,6b,11,11,14b-hexamethyl-10-[(E)-2-methylbut-2-enoyl]oxy-1,2,3,4a,5,6,7,8,9,10,12,12a,14,14a-tetradecahydropicen-3-yl]oxy]-4-hydroxy-3,5-bis[[(2S,3R,4S,5S,6R)-3,4,5-trihydroxy-6-(hydroxymethyl)oxan-2-yl]oxy]oxane-2-carboxylic acid	C55H86O24	566.286	23.835	[M+2H]2+	pos	MoNA-export-LC-MS-MS_Positive_Mode	35219800	36253836	27305630	29027734	24535766	24684414	24610090	23556862	26929112	27686150	35219800	36253836	27305630	29027734	3.15242e+07	3.17152e+07	3.16197e+07	47113724	53858224	55372300	0.00033499	0.00042184	-0.259066	-0.159156	-1.02375	-0.857355	-0.616139	-0.597686	-0.606912	0.890146	1.54181	1.6881	metabolite_493				(2S,3S,4S,5R,6R)-6-[[(3S,4S,6aR,6bS,8R,8aR,9R,10R,12aS,14bR)-8a-(acetyloxymethyl)-8,9-dihydroxy-4-(hydroxymethyl)-4,6a,6b,11,11,14b-hexamethyl-10-[(E)-2-methylbut-2-enoyl]oxy-1,2,3,4a,5,6,7,8,9,10,12,12a,14,14a-tetradecahydropicen-3-yl]oxy]-4-hydroxy-3,5-bis[[(2S,3R,4S,5S,6R)-3,4,5-trihydroxy-6-(hydroxymethyl)oxan-2-yl]oxy]oxane-2-carboxylic acid	(2S,3S,4S,5R,6R)-6-[[(3S,4S,6aR,6bS,8R,8aR,9R,10R,12aS,14bR)-8a-(acetyloxymethyl)-8,9-dihydroxy-4-(hydroxymethyl)-4,6a,6b,11,11,14b-hexamethyl-10-[(E)-2-methylbut-2-enoyl]oxy-1,2,3,4a,5,6,7,8,9,10,12,12a,14,14a-tetradecahydropicen-3-yl]oxy]-4-hydroxy-3,5-bis[[(2S,3R,4S,5S,6R)-3,4,5-trihydroxy-6-(hydroxymethyl)oxan-2-yl]oxy]oxane-2-carboxylic acid		-	-	-
metabolite_633	CARNOSINE	C9H14N4O3	227.114	6.93439	[M+H]+	both	MoNA-export-LC-MS-MS_Positive_Mode	4582922	4894098	3949508	3780875	3.25087e+06	3287328	3214411	3184785	3319137	3502449	4582922	4894098	3949508	3780875	4.17681e+06	4.22365e+06	4.12996e+06	6369570	6638274	7004898	0.00012774	0.00017121	-0.321545	-0.066385	-0.840935	-0.979212	-0.654553	-0.616143	-0.692964	1.14348	1.36381	1.66444	metabolite_633				CARNOSINE	CARNOSINE	Carnosine	HMDB0000033	439224	C00386
metabolite_178	Magnolol	C18H18O2	247.112	17.6143	[M-H2O-H]-	neg	MoNA-export-LC-MS-MS_Negative_Mode	1395677	584451	953983	921402	984504	1008192	941012	1113728	1133112	1253754	1395677	584451	953983	921402	1.26492e+06	1.29535e+06	1.20904e+06	2227456	2266224	2507508	0.00032833	0.00041426	-0.10325	-1.3548	-0.784689	-0.834955	-0.304984	-0.258029	-0.391193	1.18001	1.23982	1.61207	metabolite_178				Magnolol	Magnolol	Magnolol	HMDB0254305	72300	C10651
metabolite_65	N-ACETYLMURAMIC ACID	C11H19NO8	274.094	17.4175	[M-H2O-H]-	neg	MoNA-export-All_LC-MS-MS_Orbitrap	415834	142280	327925	361263	472607	401102	423973	447936	444357	514195	415834	142280	327925	361263	607218	515347	544732	895871	888715	1.02839e+06	0.00014925	0.00019717	-0.550351	-1.50974	-0.85866	-0.741737	0.120858	-0.201346	-0.098287	1.1332	1.1081	1.59796	metabolite_65				N-ACETYLMURAMIC ACID	N-ACETYLMURAMIC ACID	N-Acetylmuramate	HMDB0060493	5462244	C02713
metabolite_442	Arenimycin B	C41H48N2O15	808.303	20.0785	[M]+	pos	MoNA-export-LC-MS-MS_Positive_Mode	2628978	25032.5	2226431	2159280	2594605	2794294	2394916	2686860	2646325	2835444	2628978	25032.5	2226431	2159280	3.33362e+06	3.59019e+06	3.07705e+06	5373720	5292650	5670888	0.0015499	0.0018271	-0.404447	-1.89027	-0.634141	-0.672458	-0.002376	0.144021	-0.148773	1.16171	1.11545	1.33128	metabolite_442				Arenimycin B	Arenimycin B		-	-	-
metabolite_96	S-Lactoylglutathione	C13H21N3O8S	421.137	21.3586	[M+ACN+H]+	pos	MoNA-export-LC-MS-MS_Positive_Mode	280601	316842	343407	282737	330265	351404	309126	297766	288898	340154	280601	316842	343407	282737	424334	451494	397174	595531	577796	680309	4.5182e-05	6.5444e-05	-1.0995	-0.841459	-0.652318	-1.08429	-0.076104	0.117279	-0.269488	1.14284	1.01657	1.74647	metabolite_96				S-Lactoylglutathione	S-Lactoylglutathione	S-Lactoylglutathione	HMDB0001066	440018	C03451
metabolite_418	Garcinolic Acid	C38H46O9	647.317	20.633	[M+H]+	pos	MoNA-export-LC-MS-MS_Positive_Mode	993582	1064543	857720	852579	969502	1004414	934590	951474	872029	1093269	993582	1064543	857720	852579	1.24564e+06	1.2905e+06	1.20079e+06	1.90295e+06	1.74406e+06	2186538	0.00010268	0.00013877	-0.741982	-0.587263	-1.0382	-1.04941	-0.192407	-0.094606	-0.290207	1.24073	0.894301	1.85905	metabolite_418				Garcinolic Acid	Garcinolic Acid		-	-	-
metabolite_190	5,6-Benzoflavone	C19H12O2	273.087	23.0055	[M+H]+	pos	MoNA-export-All_LC-MS-MS_Orbitrap	1038777	1072267	1000268	910157	1.01929e+06	1060300	978280	994747	1133119	1197279	1038777	1072267	1000268	910157	1.30961e+06	1.3623e+06	1.25692e+06	1.98949e+06	2266238	2394558	1.1683e-05	1.9261e-05	-0.766513	-0.705579	-0.836579	-1.00053	-0.273736	-0.177866	-0.369605	0.963293	1.46682	1.7003	metabolite_190				5,6-Benzoflavone	5,6-Benzoflavone		-	-	-
metabolite_218	(+)-Chelidonine	C20H19NO5	354.131	17.2197	[M+H]+	pos	MoNA-export-LC-MS-MS_Positive_Mode	1379065	1384675	1212204	1181109	1.2488e+06	1252595	1245002	1170148	1327373	1444605	1379065	1384675	1212204	1181109	1.60449e+06	1.60937e+06	1.59961e+06	2340296	2654746	2889210	3.8717e-05	5.6715e-05	-0.661253	-0.652125	-0.932744	-0.983337	-0.294474	-0.286538	-0.302411	0.902716	1.41434	1.79583	metabolite_218				(+)-Chelidonine	(+)-Chelidonine		-	-	-
metabolite_86	aspernigrin A	C13H12N2O2	229.098	22.9675	[M+H]+	pos	MoNA-export-LC-MS-MS_Positive_Mode	481848	510673	487341	449702	521574	518763	524384	514983	553837	621806	481848	510673	487341	449702	670132	666521	673743	1.02997e+06	1.10767e+06	1.24361e+06	6.9179e-06	1.1917e-05	-0.864508	-0.764938	-0.845533	-0.975548	-0.214126	-0.226599	-0.201653	1.02883	1.29725	1.76682	metabolite_86				aspernigrin A	aspernigrin A		-	-	-
metabolite_206	GIBBERELLIC ACID	C19H22O6	174.076	7.30871	[M+2H]2+	pos	MoNA-export-All_LC-MS-MS_Orbitrap	2171955	2177811	1976685	2027801	2213887	2189466	2238308	2137628	2299045	2509462	2171955	2177811	1976685	2027801	2.84446e+06	2.81309e+06	2.87584e+06	4275256	4598090	5018924	3.1405e-06	6.1664e-06	-0.797242	-0.792089	-0.969064	-0.924086	-0.205487	-0.233096	-0.177878	1.0535	1.33757	1.70787	metabolite_206				GIBBERELLIC ACID	GIBBERELLIC ACID	Gibberellin A3	HMDB0003559	6466	C01699
metabolite_230	4-amino-5-(5-hydroxy-2',6-dimethyl-5'-prop-1-en-2-ylspiro[7-oxabicyclo[4.1.0]heptane-3,1'-cyclopentane]-2-yl)oxy-5-oxopentanoic acid	C20H31NO6	381.214	20.8644	[M]+	pos	MoNA-export-LC-MS-MS_Positive_Mode	1202585	1218811	1147873	1140784	1.22662e+06	1201981	1251258	1220684	1261689	1422274	1202585	1218811	1147873	1140784	1.57599e+06	1.54434e+06	1.60765e+06	2441368	2523378	2844548	3.0249e-06	5.9942e-06	-0.816996	-0.791608	-0.902603	-0.913696	-0.232729	-0.282261	-0.183197	1.12131	1.24963	1.75216	metabolite_230				4-amino-5-(5-hydroxy-2',6-dimethyl-5'-prop-1-en-2-ylspiro[7-oxabicyclo[4.1.0]heptane-3,1'-cyclopentane]-2-yl)oxy-5-oxopentanoic acid	4-amino-5-(5-hydroxy-2',6-dimethyl-5'-prop-1-en-2-ylspiro[7-oxabicyclo[4.1.0]heptane-3,1'-cyclopentane]-2-yl)oxy-5-oxopentanoic acid		-	-	-
metabolite_524	N-Acetylalanine	C5H9NO3	130.05	12.2033	[M-H]-	neg	MoNA-export-LC-MS-MS_Negative_Mode	151328	149277	134583	119073	150124	153192	154764	150572	157756	173531	151328	149277	134583	119073	192883	196825	198845	301145	315512	347062	4.661e-06	8.6275e-06	-0.727202	-0.75234	-0.93246	-1.12258	-0.217826	-0.169506	-0.144748	1.10923	1.28535	1.67208	metabolite_524				N-Acetylalanine	N-Acetylalanine	N-Acetyl-L-alanine	HMDB0000766	88064	-
metabolite_297	1-[2-[3-[(2R,3R,4S,5S,6R)-6-[[(2R,3R,4R)-3,4-dihydroxy-4-(hydroxymethyl)oxolan-2-yl]oxymethyl]-3,4,5-trihydroxyoxan-2-yl]oxyprop-1-en-2-yl]-2,3-dihydro-1-benzofuran-5-yl]ethanone	C24H32O12	255.088	21.3749	[M-2H]2-	neg	MoNA-export-LC-MS-MS_Negative_Mode	482055	590581	509967	505026	546729	587987	572648	523284	574873	646918	482055	590581	509967	505026	702452	755462	735754	1.04657e+06	1.14975e+06	1293837	3.16e-05	4.7363e-05	-1.01987	-0.644785	-0.923398	-0.940474	-0.258145	-0.074938	-0.143052	0.931156	1.28775	1.78575	metabolite_297				1-[2-[3-[(2R,3R,4S,5S,6R)-6-[[(2R,3R,4R)-3,4-dihydroxy-4-(hydroxymethyl)oxolan-2-yl]oxymethyl]-3,4,5-trihydroxyoxan-2-yl]oxyprop-1-en-2-yl]-2,3-dihydro-1-benzofuran-5-yl]ethanone	1-[2-[3-[(2R,3R,4S,5S,6R)-6-[[(2R,3R,4R)-3,4-dihydroxy-4-(hydroxymethyl)oxolan-2-yl]oxymethyl]-3,4,5-trihydroxyoxan-2-yl]oxyprop-1-en-2-yl]-2,3-dihydro-1-benzofuran-5-yl]ethanone		-	-	-
metabolite_590	Arginine methyl ester	C7H16N4O2	230.159	19.442	[M+ACN+H]+	pos	MoNA-export-LC-MS-MS_Positive_Mode	204815	250422	227689	222540	235922	245611	226233	245139	257572	300341	204815	250422	227689	222540	303119	315568	290671	490277	515144	600682	1.9802e-05	3.075e-05	-0.975398	-0.651346	-0.812874	-0.849455	-0.276918	-0.188467	-0.365368	1.05289	1.22958	1.83735	metabolite_590				Arginine methyl ester	Arginine methyl ester		-	-	-
metabolite_205	5'-(furan-3-yl)-4a-hydroxy-4,7-dimethylspiro[5,6,7,8a-tetrahydro-1H-naphthalene-8,3'-oxolane]-2,2'-dione	C19H22O5	329.136	19.2132	[M-H]-	neg	MoNA-export-All_LC-MS-MS_Orbitrap	180600	200612	221438	180864	220987	189346	191734	199382	205055	244606	180600	200612	221438	180864	283930	243277	246345	398764	410110	489213	7.3504e-05	0.00010234	-0.964747	-0.780732	-0.589227	-0.962323	-0.014574	-0.388402	-0.360195	1.04138	1.14571	1.87311	metabolite_205				5'-(furan-3-yl)-4a-hydroxy-4,7-dimethylspiro[5,6,7,8a-tetrahydro-1H-naphthalene-8,3'-oxolane]-2,2'-dione	5'-(furan-3-yl)-4a-hydroxy-4,7-dimethylspiro[5,6,7,8a-tetrahydro-1H-naphthalene-8,3'-oxolane]-2,2'-dione		-	-	-
metabolite_592	4-HYDROXYBENZOATE	C7H6O3	137.023	22.6377	[M-H]-	neg	MoNA-export-All_LC-MS-MS_Orbitrap	279508	276227	274044	270010	285868	249560	253054	310969	305424	359982	279508	276227	274044	270010	367292	320642	325131	621938	610848	719963	5.6416e-06	1.004e-05	-0.731868	-0.750766	-0.763341	-0.786577	-0.226202	-0.494924	-0.469066	1.24065	1.17677	1.80532	metabolite_592				4-HYDROXYBENZOATE	4-HYDROXYBENZOATE	4-Hydroxybenzoic acid	HMDB0000500	135	C00156
metabolite_236	Indole-3-acetyl-L-tryptophan	C21H19N3O3	362.149	22.2255	[M+H]+	pos	MoNA-export-LC-MS-MS_Positive_Mode	314939	314865	289287	313071	321636	324170	319102	325737	318170	384026	314939	314865	289287	313071	413247	416503	409990	651474	636340	768052	1.4688e-05	2.3604e-05	-0.808563	-0.808996	-0.959036	-0.819519	-0.231884	-0.212782	-0.250987	1.16556	1.07679	1.84942	metabolite_236				Indole-3-acetyl-L-tryptophan	Indole-3-acetyl-L-tryptophan		-	-	-
metabolite_580	ALPHA-N-ACETYL-GLUTAMINE	C7H12N2O4	189.088	6.90641	[M+H]+	pos	MoNA-export-All_LC-MS-MS_Orbitrap	1280466	1311702	1279546	1334256	1500467	1405746	1595188	1623442	1575564	1813439	1280466	1311702	1279546	1334256	1.92784e+06	1.80614e+06	2.04954e+06	3246884	3151128	3626878	1.4183e-06	3.3709e-06	-0.904004	-0.869609	-0.905017	-0.844774	-0.191154	-0.325163	-0.057146	1.26129	1.15585	1.67972	metabolite_580				ALPHA-N-ACETYL-GLUTAMINE	ALPHA-N-ACETYL-GLUTAMINE	N-Acetylglutamine	HMDB0006029	182230	NA
metabolite_587	2,6-DIAMINOHEPTANEDIOIC ACID	C7H14N2O4	189.087	6.94082	[M-H]-	neg	MoNA-export-LC-MS-MS_Negative_Mode	1.28047e+06	1.26714e+06	1279546	1.23205e+06	1.46048e+06	1.37446e+06	1.59519e+06	1.62344e+06	1602285	1.81344e+06	1.28047e+06	1.26714e+06	1279546	1.23205e+06	1.87646e+06	1.76595e+06	2.04954e+06	3246885	3204570	3.62688e+06	9.9092e-07	2.5916e-06	-0.860917	-0.875208	-0.861904	-0.912857	-0.221522	-0.340083	-0.03584	1.24869	1.20329	1.65635	metabolite_587				2,6-DIAMINOHEPTANEDIOIC ACID	2,6-DIAMINOHEPTANEDIOIC ACID	Diaminopimelic acid	HMDB0001370	439283	C00666
metabolite_301	4-[(E)-3-[(2R,3R,4S,5S,6R)-3-[(2S,3R,4R)-3,4-dihydroxy-4-(hydroxymethyl)oxolan-2-yl]oxy-4,5-dihydroxy-6-(hydroxymethyl)oxan-2-yl]oxybut-1-enyl]-3,5,5-trimethylcyclohex-2-en-1-one	C24H38O11	501.233	19.4664	[M-H]-	both	MoNA-export-LC-MS-MS_Negative_Mode	657940	699260	637272	670766	864976	870360	852868	768362	866560	1035564	657940	699260	637272	670766	1.11135e+06	1.11826e+06	1.09579e+06	1536723	1.73312e+06	2071128	7.0542e-05	9.935e-05	-0.944476	-0.862355	-0.985552	-0.918985	-0.043357	-0.029609	-0.074276	0.802059	1.19239	1.86416	metabolite_301				4-[(E)-3-[(2R,3R,4S,5S,6R)-3-[(2S,3R,4R)-3,4-dihydroxy-4-(hydroxymethyl)oxolan-2-yl]oxy-4,5-dihydroxy-6-(hydroxymethyl)oxan-2-yl]oxybut-1-enyl]-3,5,5-trimethylcyclohex-2-en-1-one	4-[(E)-3-[(2R,3R,4S,5S,6R)-3-[(2S,3R,4R)-3,4-dihydroxy-4-(hydroxymethyl)oxolan-2-yl]oxy-4,5-dihydroxy-6-(hydroxymethyl)oxan-2-yl]oxybut-1-enyl]-3,5,5-trimethylcyclohex-2-en-1-one		-	-	-
metabolite_401	(2R,3R,4S,5R,7S,8R,9S,13R,15R)-3,5,7,8,9,14,15-Heptaacetoxy-14-oxojatropha-6(17),11E-diene / jatrophane ester isolated from Euphorbia amygdaloides ssp semiperfoliata	C34H46O15	777.341	22.2714	[M+2ACN+H]+	pos	MoNA-export-LC-MS-MS_Positive_Mode	188086	206247	180154	184746	218233	224355	212110	187254	207121	270635	188086	206247	180154	184746	280391	288257	272525	374509	414242	541270	0.0006708	0.00081607	-0.88505	-0.731912	-0.951944	-0.913216	-0.106684	-0.040354	-0.173015	0.686967	1.02202	2.09319	metabolite_401				(2R,3R,4S,5R,7S,8R,9S,13R,15R)-3,5,7,8,9,14,15-Heptaacetoxy-14-oxojatropha-6(17),11E-diene / jatrophane ester isolated from Euphorbia amygdaloides ssp semiperfoliata	(2R,3R,4S,5R,7S,8R,9S,13R,15R)-3,5,7,8,9,14,15-Heptaacetoxy-14-oxojatropha-6(17),11E-diene / jatrophane ester isolated from Euphorbia amygdaloides ssp semiperfoliata		-	-	-
metabolite_163	Riboflavin	C17H20N4O6	375.131	21.3595	[M-H]-	both	MoNA-export-LC-MS-MS_Negative_Mode	611412	679726	719101	570430	682228	665166	683133	571646	625796	786933	611412	679726	719101	570430	876545	854623	877708	1143292	1.25159e+06	1573866	0.00069523	0.00084421	-0.957007	-0.742247	-0.618463	-1.08584	-0.123501	-0.192416	-0.119845	0.715082	1.05555	2.06869	metabolite_163				Riboflavin	Riboflavin	Riboflavin	HMDB0000244	493570	C00255
metabolite_574	Cyclo-prolylglycine	C7H10N2O2	155.082	11.9387	[M+H]+	pos	MoNA-export-LC-MS-MS_Positive_Mode	135765	156799	181633	149877	205546	207226	203866	167040	209010	269353	135765	156799	181633	149877	264091	266249	261933	334079	418019	538705	0.0012216	0.0014587	-1.04048	-0.878304	-0.686832	-0.931673	-0.051071	-0.034431	-0.067712	0.488542	1.13573	2.06623	metabolite_574				Cyclo-prolylglycine	Cyclo-prolylglycine	Prolylglycine	HMDB0011178	6426709	NA
metabolite_277	DOCOSAHEXAENOIC ACID	C22H32O2	206.155	26.5799	[M+2ACN+2H]2+	pos	MoNA-export-All_LC-MS-MS_Orbitrap	192768	185150	189284	186701	205574	215768	195379	179990	230119	288858	192768	185150	189284	186701	264127	277225	251029	359980	460239	577717	0.0013299	0.0015822	-0.762217	-0.819343	-0.788348	-0.807711	-0.227157	-0.128945	-0.32537	0.491565	1.24333	2.1242	metabolite_277				DOCOSAHEXAENOIC ACID	DOCOSAHEXAENOIC ACID	Docosahexaenoic acid	HMDB0002183	445580	C06429
metabolite_487	(7E,11E)-17-{[3,4-dihydroxy-5-(2-hydroxy-4-methoxy-6-methylbenzamido)-4,6-dimethyloxan-2-yl]oxy}-27-hydroxy-3,6,8,12,14,20,22-heptamethyl-23,25-dioxo-26-oxapentacyclo[22.2.1.0Ã‚Â¹,Ã¢ÂÂ¶.0Ã‚Â¹Ã‚Â³,Ã‚Â²Ã‚Â².0Ã‚Â¹Ã¢ÂÂ¶,Ã‚Â²Ã‚Â¹]heptacosa-4,7,11,14,24(27)-pentaene-4-carboxylic acid	C50H65NO13	920.474	23.8284	[M+CH3OH+H]+	pos	MoNA-export-LC-MS-MS_Positive_Mode	453199	411793	354828	392025	414557	401526	427589	404038	463878	537968	453199	411793	354828	392025	532635	515891	549378	808077	927756	1.07594e+06	0.00011781	0.00015822	-0.601615	-0.768852	-0.998932	-0.848696	-0.280777	-0.348404	-0.213151	0.831725	1.31511	1.9136	metabolite_487				(7E,11E)-17-{[3,4-dihydroxy-5-(2-hydroxy-4-methoxy-6-methylbenzamido)-4,6-dimethyloxan-2-yl]oxy}-27-hydroxy-3,6,8,12,14,20,22-heptamethyl-23,25-dioxo-26-oxapentacyclo[22.2.1.0Ã‚Â¹,Ã¢ÂÂ¶.0Ã‚Â¹Ã‚Â³,Ã‚Â²Ã‚Â².0Ã‚Â¹Ã¢ÂÂ¶,Ã‚Â²Ã‚Â¹]heptacosa-4,7,11,14,24(27)-pentaene-4-carboxylic acid	(7E,11E)-17-{[3,4-dihydroxy-5-(2-hydroxy-4-methoxy-6-methylbenzamido)-4,6-dimethyloxan-2-yl]oxy}-27-hydroxy-3,6,8,12,14,20,22-heptamethyl-23,25-dioxo-26-oxapentacyclo[22.2.1.0Ã‚Â¹,Ã¢ÂÂ¶.0Ã‚Â¹Ã‚Â³,Ã‚Â²Ã‚Â².0Ã‚Â¹Ã¢ÂÂ¶,Ã‚Â²Ã‚Â¹]heptacosa-4,7,11,14,24(27)-pentaene-4-carboxylic acid		-	-	-
metabolite_93	Lacosamide	C13H18N2O3	292.167	17.15	[M+ACN+H]+	pos	MoNA-export-All_LC-MS-MS_Orbitrap	112226	146368	158127	170555	249981	251304	248658	216102	250402	301785	112226	146368	158127	170555	321183	322882	319483	432204	500803	603570	8.2405e-05	0.00011399	-1.18794	-0.981549	-0.910463	-0.835332	0.075216	0.08549	0.064942	0.746346	1.16103	1.78226	metabolite_93				Lacosamide	Lacosamide		-	-	-
metabolite_188	MALTOTRIOSE	C18H32O16	587.221	21.6816	[M+2ACN+H]+	both	MoNA-export-LC-MS-MS_Positive_Mode	178305	195504	174353	196649	359143	373191	345096	347228	368646	436012	178305	195504	174353	196649	461437	479487	443388	694457	737292	872025	4.8892e-06	8.9474e-06	-1.0265	-0.959872	-1.0418	-0.955436	0.070301	0.140219	0.000382	0.97297	1.13891	1.66083	metabolite_188				MALTOTRIOSE	MALTOTRIOSE	Maltotriose	HMDB0001262	439586	C01835
metabolite_449	(2S,3S,4S,5R,6R)-6-[[(2S,3R,4R,6aR,6bS,8aS,12aS,14bR)-4-formyl-2-hydroxy-4,6a,6b,11,11,14b-hexamethyl-8a-[(2S,3R,4S,5S,6R)-3,4,5-trihydroxy-6-(hydroxymethyl)oxan-2-yl]oxycarbonyl-1,2,3,4a,5,6,7,8,9,10,12,12a,14,14a-tetradecahydropicen-3-yl]oxy]-3,4,5-trihydroxyoxane-2-carboxylic acid	C42H64O16	824.417	20.8951	[M]+	pos	MoNA-export-LC-MS-MS_Positive_Mode	376965	338727	381644	362009	541041	567386	514697	525168	523482	615281	376965	338727	381644	362009	695145	728993	661297	1.05034e+06	1.04696e+06	1.23056e+06	2.8759e-06	5.7568e-06	-0.942365	-1.05849	-0.928153	-0.987783	0.023933	0.126728	-0.078861	1.10263	1.09239	1.64997	metabolite_449				(2S,3S,4S,5R,6R)-6-[[(2S,3R,4R,6aR,6bS,8aS,12aS,14bR)-4-formyl-2-hydroxy-4,6a,6b,11,11,14b-hexamethyl-8a-[(2S,3R,4S,5S,6R)-3,4,5-trihydroxy-6-(hydroxymethyl)oxan-2-yl]oxycarbonyl-1,2,3,4a,5,6,7,8,9,10,12,12a,14,14a-tetradecahydropicen-3-yl]oxy]-3,4,5-trihydroxyoxane-2-carboxylic acid	(2S,3S,4S,5R,6R)-6-[[(2S,3R,4R,6aR,6bS,8aS,12aS,14bR)-4-formyl-2-hydroxy-4,6a,6b,11,11,14b-hexamethyl-8a-[(2S,3R,4S,5S,6R)-3,4,5-trihydroxy-6-(hydroxymethyl)oxan-2-yl]oxycarbonyl-1,2,3,4a,5,6,7,8,9,10,12,12a,14,14a-tetradecahydropicen-3-yl]oxy]-3,4,5-trihydroxyoxane-2-carboxylic acid		-	-	-
metabolite_640	4-nitroquinoline 1-oxide	C9H6N2O3	425.075	6.88374	[2M+FA-H]-	neg	MoNA-export-LC-MS-MS_Negative_Mode	618500	872110	762331	977643	1331344	1729780	1480060	1555284	1505494	2144043	618500	872110	762331	977643	1.71055e+06	2.22247e+06	1.90162e+06	3110568	3010988	4288086	0.00022586	0.00029123	-1.09062	-0.882501	-0.972591	-0.795896	-0.194442	0.225663	-0.037638	0.954476	0.872756	1.9208	metabolite_640				4-nitroquinoline 1-oxide	4-nitroquinoline 1-oxide	4-Nitroquinoline N-oxide	HMDB0246549	5955	C03474
metabolite_540	FORMYL-L-METHIONYL PEPTIDE	C6H11NO3S	260.104	19.9699	[M+2ACN+H]+	pos	MoNA-export-All_LC-MS-MS_Orbitrap	266944	266380	317801	285562	448726	454415	443036	387904	351916	475782	266944	266380	317801	285562	576535	583844	569226	775809	703833	951565	7.4748e-05	0.00010384	-1.09499	-1.09734	-0.883093	-1.01742	0.194932	0.225387	0.164477	1.02521	0.725324	1.75751	metabolite_540				FORMYL-L-METHIONYL PEPTIDE	FORMYL-L-METHIONYL PEPTIDE		-	-	-
metabolite_124	(3aR,4aS,5S,5aR,6aR)-5-(3-hydroxybutyl)-5a-methyl-3-methylidene-3a,4,4a,5,6,6a-hexahydrocyclopropa[f][1]benzofuran-2-one	C15H22O3	231.135	18.5569	[M-H2O-H]-	neg	MoNA-export-LC-MS-MS_Negative_Mode	977988	994999	1233557	1230423	1242335	1616898	1246605	1341083	1489790	1473528	977988	994999	1233557	1230423	1.59619e+06	2.07744e+06	1.60167e+06	2682166	2979580	2947056	2.3424e-05	3.5772e-05	-1.08261	-1.06105	-0.758671	-0.762643	-0.299032	0.310958	-0.292078	1.07746	1.45444	1.41322	metabolite_124				(3aR,4aS,5S,5aR,6aR)-5-(3-hydroxybutyl)-5a-methyl-3-methylidene-3a,4,4a,5,6,6a-hexahydrocyclopropa[f][1]benzofuran-2-one	(3aR,4aS,5S,5aR,6aR)-5-(3-hydroxybutyl)-5a-methyl-3-methylidene-3a,4,4a,5,6,6a-hexahydrocyclopropa[f][1]benzofuran-2-one		-	-	-
metabolite_476	Tartaric acid	C4H6O6	149.008	7.1148	[M-H]-	both	MoNA-export-All_LC-MS-MS_Orbitrap	451162	497222	490366	624261	545254	625631	566584	556370	640590	690624	451162	497222	490366	624261	700558	803828	727963	1.11274e+06	1.28118e+06	1.38125e+06	4.7588e-05	6.8774e-05	-1.05617	-0.919475	-0.939822	-0.542467	-0.316043	-0.009568	-0.234713	0.907178	1.40705	1.70403	metabolite_476				Tartaric acid	Tartaric acid	Tartaric acid	HMDB0000956	444305	C00898
metabolite_552	6-PHOSPHOGLUCONIC ACID	C6H13O10P	277.033	6.80827	[M+H]+	pos	MoNA-export-All_LC-MS-MS_Orbitrap	132505	84326.8	223039	242700	262621	336337	188904	273471	293439	327934	132505	84326.8	223039	242700	337422	432135	242709	546942	586879	655869	0.00053083	0.00065572	-1.09138	-1.33486	-0.633827	-0.534462	-0.055746	0.422923	-0.534415	1.00314	1.20498	1.55364	metabolite_552				6-PHOSPHOGLUCONIC ACID	6-PHOSPHOGLUCONIC ACID	6-Phosphogluconic acid	HMDB0001316	91493	C00345
metabolite_336	Tyr-Tyr-Tyr	C27H29N3O7	506.19	21.2169	[M-H]-	neg	MoNA-export-LC-MS-MS_Negative_Mode	214788	233130	209633	205924	383442	398210	12000	355150	407539	404877	214788	233130	209633	205924	492657	511631	15417.9	710300	815077	809753	0.0053754	0.0060392	-0.723659	-0.659549	-0.741674	-0.754641	0.247552	0.313868	-1.4205	1.00826	1.37447	1.35587	metabolite_336				Tyr-Tyr-Tyr	Tyr-Tyr-Tyr		-	-	-
metabolite_157	2-(3,4-dihydroxyphenyl)-5,7-dihydroxy-6,8-dimethoxychromen-4-one	C17H14O8	429.126	7.92762	[M+2ACN+H]+	pos	MoNA-export-All_LC-MS-MS_Orbitrap	381990	380439	280450	283016	325208	412254	238162	299471	332156	329388	381990	380439	280450	283016	417836	529676	305997	598942	664312	658775	0.0025884	0.0029967	-0.45057	-0.460826	-1.12187	-1.10491	-0.213586	0.525803	-0.952975	0.98373	1.4159	1.3793	metabolite_157				2-(3,4-dihydroxyphenyl)-5,7-dihydroxy-6,8-dimethoxychromen-4-one	2-(3,4-dihydroxyphenyl)-5,7-dihydroxy-6,8-dimethoxychromen-4-one		-	-	-
metabolite_553	FRUCTOSE 6-PHOSPHATE	C6H13O9P	260.026	6.50485	[M]-	both	MoNA-export-LC-MS-MS_Negative_Mode	287162	268139	277347	225349	239462	330683	221639	224034	277030	287304	287162	268139	277347	225349	307667	424870	284768	448068	554061	574609	0.0016238	0.0019073	-0.620185	-0.771352	-0.698183	-1.1114	-0.457233	0.474155	-0.639208	0.658502	1.50081	1.6641	metabolite_553				FRUCTOSE 6-PHOSPHATE	FRUCTOSE 6-PHOSPHATE	Fructose 6-phosphate	HMDB0000124	69507	C00085
metabolite_222	trans-piceid	C20H22O8	390.131	22.4023	[M]-	neg	MoNA-export-LC-MS-MS_Negative_Mode	364074	335583	297080	298602	304030	294913	242020	254100	305761	296165	364074	335583	297080	298602	390625	378913	310954	508200	611522	592330	0.00032561	0.00041244	-0.37576	-0.615189	-0.938744	-0.925953	-0.152633	-0.251062	-0.822156	0.835412	1.70368	1.5424	metabolite_222				trans-piceid	trans-piceid	trans-Piceid	HMDB0030564	5281718	C10275
metabolite_589	Sedoheptulose 7-phosphate; LC-tDDA; CE10	C7H15O10P	289.034	6.5233	[M-H]-	neg	MoNA-export-LC-MS-MS_Negative_Mode	1418206	1312188	1136076	1233330	1172360	1285255	1095894	975842	1171738	1171578	1418206	1312188	1136076	1233330	1.50628e+06	1.65133e+06	1.40803e+06	1.95168e+06	2343476	2343156	0.00032792	0.00041426	-0.483467	-0.725047	-1.12635	-0.904739	-0.282774	0.047749	-0.506643	0.732154	1.62492	1.62419	metabolite_589				Sedoheptulose 7-phosphate; LC-tDDA; CE10	Sedoheptulose 7-phosphate; LC-tDDA; CE10		-	-	-
metabolite_466	Flavonol base + 3O, O-Hex-Hex, O-Hex-Hex-Feruloyl	C49H58O29	556.154	20.7554	[M+2H]2+	pos	MoNA-export-LC-MS-MS_Positive_Mode	1087849	1014908	926414	825602	817592	839263	795920	760012	851399	822688	1087849	1014908	926414	825602	1.05046e+06	1.07831e+06	1.02262e+06	1520024	1.7028e+06	1.64538e+06	7.0689e-05	9.935e-05	-0.318032	-0.550968	-0.833571	-1.15551	-0.437418	-0.348498	-0.526338	1.06211	1.6458	1.46242	metabolite_466				Flavonol base + 3O, O-Hex-Hex, O-Hex-Hex-Feruloyl	Flavonol base + 3O, O-Hex-Hex, O-Hex-Hex-Feruloyl		-	-	-
metabolite_585	N-ACETYL-DL-METHIONINE	C7H13NO3S	190.053	21.1136	[M-H]-	neg	MoNA-export-All_LC-MS-MS_Orbitrap	910722	769392	799689	733429	751716	754036	717847	700683	842680	848157	910722	769392	799689	733429	965825	968806	922309	1.40137e+06	1685361	1.69631e+06	5.6682e-05	8.0968e-05	-0.473568	-0.856901	-0.774724	-0.954443	-0.324112	-0.316027	-0.44214	0.857212	1.6275	1.65721	metabolite_585				N-ACETYL-DL-METHIONINE	N-ACETYL-DL-METHIONINE	N-Acetyl-L-methionine	HMDB0011745	448580	C02712
metabolite_42	2-QUINOLINECARBOXYLIC ACID	C10H7NO2	172.04	22.1385	[M-H]-	both	MoNA-export-All_LC-MS-MS_Orbitrap	1181247	1259959	186259	1192972	1330720	645191	1529498	1712294	1990511	1541478	1181247	1259959	186259	1192972	1.70975e+06	828959	1.96514e+06	3424588	3981022	3082956	0.0010441	0.001256	-0.569441	-0.505414	-1.37881	-0.559904	-0.139537	-0.856007	0.068212	1.25539	1.70802	0.977492	metabolite_42				2-QUINOLINECARBOXYLIC ACID	2-QUINOLINECARBOXYLIC ACID	Quinaldic acid	HMDB0000842	7124	C06325
metabolite_199	2,3,9,10-tetramethoxy-6a,11a-dihydro-6H-[1]benzofuro[3,2-c]chromene-4,8-diol	C19H20O8	187.051	22.6158	[M-2H]2-	neg	MoNA-export-All_LC-MS-MS_Orbitrap	213944	258761	38224.3	209054	214463	111928	235202	286974	292441	270732	213944	258761	38224.3	209054	275548	143809	302194	573948	584881	541463	0.00090724	0.0010955	-0.528794	-0.292369	-1.45578	-0.554588	-0.203813	-0.898781	-0.063244	1.37035	1.42803	1.19898	metabolite_199				2,3,9,10-tetramethoxy-6a,11a-dihydro-6H-[1]benzofuro[3,2-c]chromene-4,8-diol	2,3,9,10-tetramethoxy-6a,11a-dihydro-6H-[1]benzofuro[3,2-c]chromene-4,8-diol		-	-	-
metabolite_211	Glu-Val-Phe	C19H27N3O6	392.183	23.8815	[M-H]-	neg	MoNA-export-LC-MS-MS_Negative_Mode	196782	215642	58592.9	212970	237859	223934	227410	205468	276758	289105	196782	215642	58592.9	212970	305608	287717	292183	410935	553515	578210	0.0010722	0.0012874	-0.705802	-0.589473	-1.55812	-0.605953	-0.034587	-0.144934	-0.117389	0.615048	1.49445	1.64676	metabolite_211				Glu-Val-Phe	Glu-Val-Phe		-	-	-
metabolite_324	[(2S,3R,4S,5S,6R)-3,4,5-trihydroxy-6-(hydroxymethyl)oxan-2-yl] (2S,4aS,6aR,10aS,10bS)-2-(furan-3-yl)-6a,10b-dimethyl-4-oxo-1,2,4a,5,6,9,10,10a-octahydrobenzo[f]isochromene-7-carboxylate	C26H34O10	589.282	17.4277	[M+2ACN+H]+	pos	MoNA-export-All_LC-MS-MS_Orbitrap	1011806	1179342	365404	949910	957206	1031341	883070	854084	1022942	915223	1011806	1179342	365404	949910	1.22984e+06	1.3251e+06	1.13459e+06	1708167	2045884	1.83045e+06	0.0044736	0.005079	-0.547788	-0.203087	-1.87774	-0.675137	-0.099181	0.096796	-0.295157	0.884955	1.5798	1.13654	metabolite_324				[(2S,3R,4S,5S,6R)-3,4,5-trihydroxy-6-(hydroxymethyl)oxan-2-yl] (2S,4aS,6aR,10aS,10bS)-2-(furan-3-yl)-6a,10b-dimethyl-4-oxo-1,2,4a,5,6,9,10,10a-octahydrobenzo[f]isochromene-7-carboxylate	[(2S,3R,4S,5S,6R)-3,4,5-trihydroxy-6-(hydroxymethyl)oxan-2-yl] (2S,4aS,6aR,10aS,10bS)-2-(furan-3-yl)-6a,10b-dimethyl-4-oxo-1,2,4a,5,6,9,10,10a-octahydrobenzo[f]isochromene-7-carboxylate		-	-	-
metabolite_5	INDOLE-3-ETHANOL	C10H11NO	142.065	20.1572	[M-H2O-H]-	neg	MoNA-export-All_LC-MS-MS_Orbitrap	1003193	995496	882553	812578	1197926	1242388	1111745	1181424	1327982	1257561	1003193	995496	882553	812578	1.53913e+06	1.59625e+06	1.4284e+06	2362848	2655964	2515122	9.1001e-07	2.4093e-06	-0.821904	-0.832888	-0.994058	-1.09391	-0.057117	0.024403	-0.215127	1.11834	1.53662	1.33564	metabolite_5				INDOLE-3-ETHANOL	INDOLE-3-ETHANOL	Tryptophol	HMDB0003447	10685	C00955
metabolite_47	L-Tryptophan	C11H12N2O2	203.082	20.1632	[M-H]-	neg	MoNA-export-LC-MS-MS_Negative_Mode	15400000	14800000	14000000	12800000	18100000	18100000	16400000	17800000	19900000	18700000	15400000	14800000	14000000	12800000	2.32554e+07	2.32554e+07	2.10712e+07	35600000	39800000	37400000	5.9166e-07	1.7695e-06	-0.80869	-0.866882	-0.944471	-1.06086	-0.046826	-0.046826	-0.258664	1.15043	1.55777	1.32501	metabolite_47				L-Tryptophan	L-Tryptophan	L-Tryptophan	HMDB0000929	6305	C00078
metabolite_319	(1R,2R,4S,7R,8S,12R)-7-(furan-3-yl)-1,8,12,17,17-pentamethyl-3,6,16-trioxapentacyclo[9.9.02,4.02,8.012,18]icos-13-ene-5,15,20-trione	C26H30O7	455.207	20.3668	[M+H]+	pos	MoNA-export-LC-MS-MS_Positive_Mode	2639752	2713069	2435534	2246158	3052573	3109340	2995806	2898709	3319638	3078590	2639752	2713069	2435534	2246158	3.92203e+06	3.99497e+06	3.84909e+06	5797418	6639276	6157180	1.3323e-06	3.1996e-06	-0.859048	-0.814051	-0.984385	-1.10061	-0.072064	-0.0273	-0.116827	1.07894	1.59562	1.29974	metabolite_319				(1R,2R,4S,7R,8S,12R)-7-(furan-3-yl)-1,8,12,17,17-pentamethyl-3,6,16-trioxapentacyclo[9.9.02,4.02,8.012,18]icos-13-ene-5,15,20-trione	(1R,2R,4S,7R,8S,12R)-7-(furan-3-yl)-1,8,12,17,17-pentamethyl-3,6,16-trioxapentacyclo[9.9.02,4.02,8.012,18]icos-13-ene-5,15,20-trione		-	-	-
metabolite_240	Cryptopine	C21H23NO5	370.162	20.7034	[M+H]+	pos	MoNA-export-LC-MS-MS_Positive_Mode	1840861	1560528	1635103	1553309	1.87947e+06	1846580	1912365	1775396	1996010	1910993	1840861	1560528	1635103	1553309	2.4148e+06	2.37254e+06	2.45706e+06	3550792	3992020	3821986	1.022e-06	2.6514e-06	-0.717513	-1.01373	-0.93493	-1.02136	-0.111056	-0.155712	-0.066401	1.0893	1.55553	1.37586	metabolite_240				Cryptopine	Cryptopine		-	-	-
metabolite_171	3-hydroxy-6-[[(E)-3-hydroxy-2,4-dimethylhept-4-enoyl]amino]-2,4-dimethyl-5-oxohexanoic acid	C17H29NO6	343.199	20.4914	[M]+	pos	MoNA-export-All_LC-MS-MS_Orbitrap	1193847	1141880	1097142	1141880	1.45394e+06	1443073	1464810	1446327	1580233	1596231	1193847	1141880	1097142	1141880	1.86806e+06	1.8541e+06	1.88203e+06	2892654	3160466	3192462	7.1601e-08	4.5347e-07	-0.879344	-0.940387	-0.992938	-0.940387	-0.08738	-0.103782	-0.070977	1.11615	1.43073	1.46832	metabolite_171				3-hydroxy-6-[[(E)-3-hydroxy-2,4-dimethylhept-4-enoyl]amino]-2,4-dimethyl-5-oxohexanoic acid	3-hydroxy-6-[[(E)-3-hydroxy-2,4-dimethylhept-4-enoyl]amino]-2,4-dimethyl-5-oxohexanoic acid		-	-	-
metabolite_130	Prunetin	C16H12O5	284.071	20.6939	[M]-	neg	MoNA-export-LC-MS-MS_Negative_Mode	511641	455769	460769	428751	545177	544664	537267	536755	583903	569820	511641	455769	460769	428751	700459	699800	690295	1.07351e+06	1.16781e+06	1.13964e+06	1.3419e-07	6.9906e-07	-0.757791	-0.949195	-0.932066	-1.04175	-0.110944	-0.113203	-0.145763	1.16704	1.49008	1.39359	metabolite_130				Prunetin	Prunetin	Prunetin	HMDB0034127	5281804	C10521
metabolite_162	Piplartine	C17H19NO5	317.125	21.071	[M]+	pos	MoNA-export-All_LC-MS-MS_Orbitrap	811200	792216	758563	728002	933181	947259	919102	941270	1036907	1004859	811200	792216	758563	728002	1.19898e+06	1.21706e+06	1.18089e+06	1.88254e+06	2073814	2009718	7.4164e-08	4.5629e-07	-0.848427	-0.883896	-0.946774	-1.00387	-0.123914	-0.090118	-0.15771	1.15324	1.51061	1.39086	metabolite_162				Piplartine	Piplartine	Piplartine	HMDB0030341	637858	C10166
metabolite_63	OPHTHALMIC ACID	C11H19N3O6	288.12	16.2427	[M-H]-	neg	MoNA-export-All_LC-MS-MS_Orbitrap	184023	185689	173442	167592	210536	210892	215606	214393	238828	237367	184023	185689	173442	167592	270502	270960	277017	428786	477655	474734	2.1876e-07	9.4972e-07	-0.857483	-0.84413	-0.942261	-0.989134	-0.164559	-0.160892	-0.112361	1.1037	1.49527	1.47186	metabolite_63				OPHTHALMIC ACID	OPHTHALMIC ACID	Ophthalmic acid	HMDB0005765	7018721	C21016
metabolite_500	2-HYDROXY-2-METHYLBUTYRIC ACID; DL-2-Hydroxyvaleric acid	C5H10O3	117.055	20.7793	[M-H]-	neg	MoNA-export-LC-MS-MS_Negative_Mode	3.00935e+06	2.89088e+06	2.81621e+06	2.62979e+06	3132572	3132036	3239250	3.08449e+06	3.34048e+06	3.3577e+06	3.00935e+06	2.89088e+06	2.81621e+06	2.62979e+06	4.02481e+06	4.02413e+06	4.16188e+06	6.16898e+06	6.68096e+06	6.7154e+06	1.6743e-07	8.0119e-07	-0.801061	-0.873899	-0.919807	-1.03443	-0.176718	-0.177142	-0.092447	1.14159	1.45637	1.47754	metabolite_500				2-HYDROXY-2-METHYLBUTYRIC ACID; DL-2-Hydroxyvaleric acid	2-HYDROXY-2-METHYLBUTYRIC ACID; DL-2-Hydroxyvaleric acid		-	-	-
metabolite_519	3-METHYL-2-OXOBUTANOIC ACID	C5H8O3	117.055	20.7406	[M+H]+	pos	MoNA-export-LC-MS-MS_Positive_Mode	3041845	2824519	2807259	2668711	3185643	3132036	3239250	3124716	3452906	3357701	3041845	2824519	2807259	2668711	4.093e+06	4.02413e+06	4.16188e+06	6249432	6905812	6715402	2.0421e-07	8.9918e-07	-0.781481	-0.911389	-0.921706	-1.00452	-0.153143	-0.194314	-0.111972	1.13588	1.52824	1.41442	metabolite_519				3-METHYL-2-OXOBUTANOIC ACID	3-METHYL-2-OXOBUTANOIC ACID	alpha-Ketoisovaleric acid	HMDB0000019	49	C00141
metabolite_322	1,7-Dideacetoxy-1,7-Dioxo-3-Deacetylkhivorin	C26H32O7	455.216	19.7404	[M-H]-	neg	MoNA-export-All_LC-MS-MS_Orbitrap	2.63975e+06	2646977	2.43553e+06	2307966	3.18776e+06	3.19636e+06	3096076	2.94693e+06	3.28357e+06	3460904	2.63975e+06	2646977	2.43553e+06	2307966	4.09572e+06	4.10678e+06	3.97792e+06	5.89386e+06	6.56713e+06	6921808	1.9023e-06	4.1657e-06	-0.86976	-0.865625	-0.986648	-1.05966	-0.036418	-0.030089	-0.103839	0.992775	1.37813	1.58113	metabolite_322				1,7-Dideacetoxy-1,7-Dioxo-3-Deacetylkhivorin	1,7-Dideacetoxy-1,7-Dioxo-3-Deacetylkhivorin		-	-	-
metabolite_383	(2R,3S,4S,5R,6R)-6-[1,7-bis(4-hydroxyphenyl)heptan-3-yloxy]-5-[(2S,3R,4R)-3,4-dihydroxy-4-(hydroxymethyl)oxolan-2-yl]oxy-2-(hydroxymethyl)oxane-3,4-diol	C30H42O12	595.275	21.342	[M+H]+	pos	MoNA-export-LC-MS-MS_Positive_Mode	3755542	3630681	3294643	2998691	4052998	4112653	3993343	3825075	4143742	4299526	3755542	3630681	3294643	2998691	5.2074e+06	5.28405e+06	5.13076e+06	7650150	8287484	8599052	1.3101e-06	3.1698e-06	-0.774421	-0.833805	-0.993624	-1.13438	-0.083916	-0.047463	-0.120369	1.07785	1.38097	1.52915	metabolite_383				(2R,3S,4S,5R,6R)-6-[1,7-bis(4-hydroxyphenyl)heptan-3-yloxy]-5-[(2S,3R,4R)-3,4-dihydroxy-4-(hydroxymethyl)oxolan-2-yl]oxy-2-(hydroxymethyl)oxane-3,4-diol	(2R,3S,4S,5R,6R)-6-[1,7-bis(4-hydroxyphenyl)heptan-3-yloxy]-5-[(2S,3R,4R)-3,4-dihydroxy-4-(hydroxymethyl)oxolan-2-yl]oxy-2-(hydroxymethyl)oxane-3,4-diol		-	-	-
metabolite_612	INDOLE	C8H7N	116.049	20.1574	[M-H]-	neg	MoNA-export-LC-MS-MS_Negative_Mode	2399563	2237075	2129525	1885494	2984459	2893258	2671685	2848412	3181620	3167391	2399563	2237075	2129525	1885494	3.83452e+06	3.71734e+06	3.43265e+06	5696824	6363240	6334782	8.5206e-07	2.3423e-06	-0.801536	-0.89433	-0.95575	-1.09511	0.01794	-0.048978	-0.211556	1.08147	1.46205	1.4458	metabolite_612				INDOLE	INDOLE	Indole	HMDB0000738	798	C00463
metabolite_144	Propranolol	C16H21NO2	240.135	20.0991	[M-H2O-H]-	neg	MoNA-export-All_LC-MS-MS_Orbitrap	502526	499144	418979	446680	575648	527060	495654	528621	575640	605716	502526	499144	418979	446680	739608	677181	636829	1.05724e+06	1151280	1.21143e+06	3.5512e-06	6.8074e-06	-0.771985	-0.783259	-1.05051	-0.958164	0.018397	-0.189724	-0.324247	1.07732	1.39082	1.59136	metabolite_144				Propranolol	Propranolol	Propranolol	HMDB0001849	4946	C07407
metabolite_311	5-[[4-[5-[[4-[5-[acetyl(hydroxy)amino]pentylamino]-4-oxobutanoyl]-hydroxyamino]pentylamino]-4-oxobutanoyl]-hydroxyamino]pentanoic acid	C25H45N5O10	556.298	26.5084	[M-H2O-H]-	neg	MoNA-export-All_LC-MS-MS_Orbitrap	287462	303421	256929	261694	352994	319193	305008	324057	382019	374940	287462	303421	256929	261694	453537	410108	391882	648113	764038	749880	6.1235e-06	1.072e-05	-0.833965	-0.753424	-0.988065	-0.964013	0.00419	-0.21499	-0.306971	0.986193	1.57125	1.4998	metabolite_311				5-[[4-[5-[[4-[5-[acetyl(hydroxy)amino]pentylamino]-4-oxobutanoyl]-hydroxyamino]pentylamino]-4-oxobutanoyl]-hydroxyamino]pentanoic acid	5-[[4-[5-[[4-[5-[acetyl(hydroxy)amino]pentylamino]-4-oxobutanoyl]-hydroxyamino]pentylamino]-4-oxobutanoyl]-hydroxyamino]pentanoic acid		-	-	-
metabolite_328	5-[(Z)-14-(3,5-dihydroxyphenyl)tetradec-8-enyl]benzene-1,3-diol	C26H36O4	411.262	21.4899	[M-H]-	neg	MoNA-export-LC-MS-MS_Negative_Mode	376730	377040	303111	327813	382338	382493	355024	365578	386229	377836	376730	377040	303111	327813	491238	491438	456145	731156	772459	755672	1.0675e-06	2.6938e-06	-0.728899	-0.727182	-1.13681	-0.999939	-0.094426	-0.093322	-0.288873	1.23492	1.46377	1.37076	metabolite_328				5-[(Z)-14-(3,5-dihydroxyphenyl)tetradec-8-enyl]benzene-1,3-diol	5-[(Z)-14-(3,5-dihydroxyphenyl)tetradec-8-enyl]benzene-1,3-diol		-	-	-
metabolite_109	1-(5,10-dioxo-2,3,5a,6,7,8-hexahydro-1H-dipyrrolo[1,2-d:1',2'-f]pyrazin-10a-yl)propan-2-yl carbamate	C14H21N3O4	326.172	22.2366	[M+CH3OH-H]-	neg	MoNA-export-All_LC-MS-MS_Orbitrap	7726086	8080328	7002610	7237578	8579801	8309130	8523520	8836214	9490324	9196856	7726086	8080328	7002610	7237578	1.10236e+07	1.06758e+07	1.09513e+07	17672428	18980648	18393712	4.3764e-08	3.3261e-07	-0.845424	-0.771446	-0.996509	-0.94744	-0.1568	-0.229425	-0.171901	1.23171	1.5049	1.38233	metabolite_109				1-(5,10-dioxo-2,3,5a,6,7,8-hexahydro-1H-dipyrrolo[1,2-d:1',2'-f]pyrazin-10a-yl)propan-2-yl carbamate	1-(5,10-dioxo-2,3,5a,6,7,8-hexahydro-1H-dipyrrolo[1,2-d:1',2'-f]pyrazin-10a-yl)propan-2-yl carbamate		-	-	-
metabolite_340	Mexicanolide	C27H32O7	233.103	21.8412	[M-2H]2-	neg	MoNA-export-All_LC-MS-MS_Orbitrap	1147832	1095723	1010814	981550	1226536	1168291	1159631	1198986	1281336	1259765	1147832	1095723	1010814	981550	1.57589e+06	1.50105e+06	1.48993e+06	2397972	2562672	2519530	1.0393e-07	5.7385e-07	-0.758429	-0.840685	-0.974717	-1.02091	-0.082729	-0.200858	-0.218422	1.21496	1.47495	1.40684	metabolite_340				Mexicanolide	Mexicanolide		-	-	-
metabolite_392	Lappaconitine	C32H44N2O8	584.306	20.2388	[M]-	both	MoNA-export-All_LC-MS-MS_Orbitrap	6141234	6013698	5359826	5154006	6148208	6295372	6275754	5975368	6584192	6503396	6141234	6013698	5359826	5154006	7.89939e+06	8.08847e+06	8.06326e+06	11950736	13168384	13006792	8.2276e-07	2.291e-06	-0.751401	-0.792296	-1.00196	-1.06796	-0.187644	-0.127015	-0.135097	1.11143	1.50188	1.45006	metabolite_392				Lappaconitine	Lappaconitine		-	-	-
metabolite_527	(2R,3R,4S,5S,6R)-2-[[(2R,3S,4S,5R,6S)-6-[6-[(3S)-3-[(2R,3R,4S,5R,6R)-3,5-dihydroxy-6-(hydroxymethyl)-4-[(2S,3R,4S,5S,6R)-3,4,5-trihydroxy-6-(hydroxymethyl)oxan-2-yl]oxyoxan-2-yl]oxy-4,4,9,13,14-pentamethyl-2,3,7,8,10,11,12,15,16,17-decahydro-1H-cyclopenta[a]phenanthren-17-yl]-2-hydroxy-2-methylheptan-3-yl]oxy-3,4-dihydroxy-5-[(2S,3R,4S,5S,6R)-3,4,5-trihydroxy-6-(hydroxymethyl)oxan-2-yl]oxyoxan-2-…	C60H102O28	636.337	21.0932	[M+2H]2+	both	MoNA-export-All_LC-MS-MS_Orbitrap	961486	1004449	842790	878788	1.01932e+06	1038776	999872	982717	1086977	1042704	961486	1004449	842790	878788	1.30966e+06	1.33465e+06	1.28466e+06	1.96543e+06	2173954	2085408	6.3095e-07	1.8783e-06	-0.828405	-0.744194	-1.06106	-0.990498	-0.145969	-0.096983	-0.194956	1.1394	1.54811	1.37455	metabolite_527				(2R,3R,4S,5S,6R)-2-[[(2R,3S,4S,5R,6S)-6-[6-[(3S)-3-[(2R,3R,4S,5R,6R)-3,5-dihydroxy-6-(hydroxymethyl)-4-[(2S,3R,4S,5S,6R)-3,4,5-trihydroxy-6-(hydroxymethyl)oxan-2-yl]oxyoxan-2-yl]oxy-4,4,9,13,14-pentamethyl-2,3,7,8,10,11,12,15,16,17-decahydro-1H-cyclopenta[a]phenanthren-17-yl]-2-hydroxy-2-methylheptan-3-yl]oxy-3,4-dihydroxy-5-[(2S,3R,4S,5S,6R)-3,4,5-trihydroxy-6-(hydroxymethyl)oxan-2-yl]oxyoxan-2-…	(2R,3R,4S,5S,6R)-2-[[(2R,3S,4S,5R,6S)-6-[6-[(3S)-3-[(2R,3R,4S,5R,6R)-3,5-dihydroxy-6-(hydroxymethyl)-4-[(2S,3R,4S,5S,6R)-3,4,5-trihydroxy-6-(hydroxymethyl)oxan-2-yl]oxyoxan-2-yl]oxy-4,4,9,13,14-pentamethyl-2,3,7,8,10,11,12,15,16,17-decahydro-1H-cyclopenta[a]phenanthren-17-yl]-2-hydroxy-2-methylheptan-3-yl]oxy-3,4-dihydroxy-5-[(2S,3R,4S,5S,6R)-3,4,5-trihydroxy-6-(hydroxymethyl)oxan-2-yl]oxyoxan-2-…		-	-	-
metabolite_49	3,5-Dimethoxycinnamic acid	C11H12O4	250.109	24.2948	[M+ACN+H]+	pos	MoNA-export-LC-MS-MS_Positive_Mode	571217	583330	503805	507818	564851	584666	545036	552413	654988	592676	571217	583330	503805	507818	725736	751195	700277	1104826	1309977	1.18535e+06	8.1774e-06	1.3938e-05	-0.752474	-0.711628	-0.979808	-0.966274	-0.231396	-0.145542	-0.317249	1.047	1.73882	1.31855	metabolite_49				3,5-Dimethoxycinnamic acid	3,5-Dimethoxycinnamic acid		-	-	-
metabolite_165	(1S,8S,9S,10S,13R)-6,9,10-trimethyl-2-oxo-4,14-dioxatetracyclo[7.5.0.0Ã‚Â¹,Ã‚Â¹Ã‚Â³.0Ã‚Â³,Ã¢ÂÂ·]tetradeca-3(7),5-dien-8-yl acetate	C17H20O5	609.264	18.0631	[2M+H]+	pos	MoNA-export-All_LC-MS-MS_Orbitrap	1310463	1242205	1144340	1192722	1357043	1412884	1301202	1349777	1577352	1375677	1310463	1242205	1144340	1192722	1.74357e+06	1.81531e+06	1.67182e+06	2699554	3154704	2751354	5.0943e-06	9.2405e-06	-0.764498	-0.857328	-0.990422	-0.924623	-0.175488	-0.077915	-0.273061	1.12463	1.74362	1.19508	metabolite_165				(1S,8S,9S,10S,13R)-6,9,10-trimethyl-2-oxo-4,14-dioxatetracyclo[7.5.0.0Ã‚Â¹,Ã‚Â¹Ã‚Â³.0Ã‚Â³,Ã¢ÂÂ·]tetradeca-3(7),5-dien-8-yl acetate	(1S,8S,9S,10S,13R)-6,9,10-trimethyl-2-oxo-4,14-dioxatetracyclo[7.5.0.0Ã‚Â¹,Ã‚Â¹Ã‚Â³.0Ã‚Â³,Ã¢ÂÂ·]tetradeca-3(7),5-dien-8-yl acetate		-	-	-
metabolite_467	Uracil	C4H4N2O2	113.034	7.19536	[M+H]+	pos	MoNA-export-LC-MS-MS_Positive_Mode	611175	669112	631244	586725	666537	725817	607257	605401	720947	665318	611175	669112	631244	586725	856385	932549	780221	1210802	1.44189e+06	1.33064e+06	2.1887e-05	3.3598e-05	-0.929471	-0.746242	-0.866003	-1.0068	-0.153982	0.086891	-0.394856	0.966879	1.69772	1.34586	metabolite_467				Uracil	Uracil	Uracil	HMDB0000300	1174	C00106
metabolite_281	Pantethine	C22H42N4O8S2	587.269	20.9076	[M+CH3OH+H]+	pos	MoNA-export-LC-MS-MS_Positive_Mode	840646	791728	731091	777242	822938	824687	821189	797039	932501	904537	840646	791728	731091	777242	1.05733e+06	1.05958e+06	1.05509e+06	1.59408e+06	1.865e+06	1.80907e+06	3.4767e-06	6.6843e-06	-0.729022	-0.841365	-0.98062	-0.874632	-0.231384	-0.226224	-0.236545	1.00128	1.62348	1.49503	metabolite_281				Pantethine	Pantethine	D-Pantethine	HMDB0003828	452306	C12661
metabolite_495	(2S,3R,4S,6aR,6bS,8aS,12aS,14bR)-2-acetyloxy-8a-[(2S,3R,4S,5S,6R)-6-[[(2R,3R,4R,5S,6R)-3,4-dihydroxy-6-(hydroxymethyl)-5-[(2S,3R,4S,5S,6R)-3,4,5-trihydroxy-6-methyloxan-2-yl]oxyoxan-2-yl]oxymethyl]-4,5-dihydroxy-3-[(2S,3R,4S,5S,6R)-3,4,5-trihydroxy-6-(hydroxymethyl)oxan-2-yl]oxyoxan-2-yl]oxycarbonyl-3-hydroxy-4,6a,6b,11,11,14b-hexamethyl-1,2,3,4a,5,6,7,8,9,10,12,12a,14,14a-tetradecahydropicene-4-…	C56H88O26	587.269	20.9057	[M-2H]2-	neg	MoNA-export-All_LC-MS-MS_Orbitrap	840646	791728	731091	777242	878351	824687	821189	797039	932501	904537	840646	791728	731091	777242	1.12853e+06	1.05958e+06	1.05509e+06	1.59408e+06	1.865e+06	1.80907e+06	4.5224e-06	8.4192e-06	-0.747519	-0.860186	-0.999841	-0.893548	-0.084471	-0.243273	-0.253623	0.987769	1.61175	1.48294	metabolite_495				(2S,3R,4S,6aR,6bS,8aS,12aS,14bR)-2-acetyloxy-8a-[(2S,3R,4S,5S,6R)-6-[[(2R,3R,4R,5S,6R)-3,4-dihydroxy-6-(hydroxymethyl)-5-[(2S,3R,4S,5S,6R)-3,4,5-trihydroxy-6-methyloxan-2-yl]oxyoxan-2-yl]oxymethyl]-4,5-dihydroxy-3-[(2S,3R,4S,5S,6R)-3,4,5-trihydroxy-6-(hydroxymethyl)oxan-2-yl]oxyoxan-2-yl]oxycarbonyl-3-hydroxy-4,6a,6b,11,11,14b-hexamethyl-1,2,3,4a,5,6,7,8,9,10,12,12a,14,14a-tetradecahydropicene-4-…	(2S,3R,4S,6aR,6bS,8aS,12aS,14bR)-2-acetyloxy-8a-[(2S,3R,4S,5S,6R)-6-[[(2R,3R,4R,5S,6R)-3,4-dihydroxy-6-(hydroxymethyl)-5-[(2S,3R,4S,5S,6R)-3,4,5-trihydroxy-6-methyloxan-2-yl]oxyoxan-2-yl]oxymethyl]-4,5-dihydroxy-3-[(2S,3R,4S,5S,6R)-3,4,5-trihydroxy-6-(hydroxymethyl)oxan-2-yl]oxyoxan-2-yl]oxycarbonyl-3-hydroxy-4,6a,6b,11,11,14b-hexamethyl-1,2,3,4a,5,6,7,8,9,10,12,12a,14,14a-tetradecahydropicene-4-…		-	-	-
metabolite_390	2-[4-[(3S,3aR,6S,6aR)-6-[3-methoxy-4-[3,4,5-trihydroxy-6-(hydroxymethyl)oxan-2-yl]oxyphenyl]-1,3,3a,4,6,6a-hexahydrofuro[3,4-c]furan-3-yl]-2-methoxyphenoxy]-6-(hydroxymethyl)oxane-3,4,5-triol	C32H42O16	715.28	22.0912	[M+CH3OH+H]+	pos	MoNA-export-All_LC-MS-MS_Orbitrap	1301382	1311014	1171674	1318938	1427221	1419882	1434560	1395265	1647094	1540534	1301382	1311014	1171674	1318938	1.83373e+06	1.8243e+06	1.84316e+06	2790530	3294188	3081068	2.5404e-06	5.2431e-06	-0.852015	-0.839868	-1.01559	-0.829875	-0.180672	-0.192563	-0.168781	1.02594	1.66109	1.39233	metabolite_390				2-[4-[(3S,3aR,6S,6aR)-6-[3-methoxy-4-[3,4,5-trihydroxy-6-(hydroxymethyl)oxan-2-yl]oxyphenyl]-1,3,3a,4,6,6a-hexahydrofuro[3,4-c]furan-3-yl]-2-methoxyphenoxy]-6-(hydroxymethyl)oxane-3,4,5-triol	2-[4-[(3S,3aR,6S,6aR)-6-[3-methoxy-4-[3,4,5-trihydroxy-6-(hydroxymethyl)oxan-2-yl]oxyphenyl]-1,3,3a,4,6,6a-hexahydrofuro[3,4-c]furan-3-yl]-2-methoxyphenoxy]-6-(hydroxymethyl)oxane-3,4,5-triol		-	-	-
metabolite_570	citric acid	C6H8O8	105.018	7.9646	[M+2H]2+	pos	MoNA-export-All_LC-MS-MS_Orbitrap	380520	364855	354110	390240	476998	464962	470980	462821	565068	534661	380520	364855	354110	390240	612860	597396	605128	925642	1.13014e+06	1.06932e+06	4.0512e-06	7.6523e-06	-0.88213	-0.934771	-0.97088	-0.849465	-0.101356	-0.15332	-0.127338	0.949745	1.63694	1.43258	metabolite_570				citric acid	citric acid	Citric acid	HMDB0000094	311	C00158
metabolite_456	Anabaenopeptin A	C44H57N7O10	888.423	21.1719	[M+FA-H]-	neg	MoNA-export-LC-MS-MS_Negative_Mode	593069	509236	532757	539053	595157	588848	535696	517853	641245	621876	593069	509236	532757	539053	764674	756569	688277	1.03571e+06	1282490	1.24375e+06	4.0018e-05	5.8488e-05	-0.68999	-0.977074	-0.896528	-0.874967	-0.102339	-0.130094	-0.363955	0.825801	1.6709	1.53825	metabolite_456				Anabaenopeptin A	Anabaenopeptin A		-	-	-
metabolite_6	Phenylacetylglycine	C10H11NO3	192.066	24.225	[M-H]-	neg	MoNA-export-LC-MS-MS_Negative_Mode	484650	508462	449942	456327	473998	506577	466568	445458	528500	514691	484650	508462	449942	456327	609006	650865	599460	890916	1.057e+06	1.02938e+06	1.2521e-05	2.0426e-05	-0.808807	-0.706877	-0.957376	-0.930043	-0.276501	-0.097323	-0.317362	0.930218	1.64114	1.52293	metabolite_6				Phenylacetylglycine	Phenylacetylglycine	Phenylacetylglycine	HMDB0000821	68144	C05598
metabolite_220	[4-acetyloxy-5-(2,4-dioxopyrimidin-1-yl)-2-(hydroxymethyl)oxolan-3-yl] 4-hydroxy-2-methoxy-6-methylbenzoate	C20H22N2O10	450.133	18.5216	[M]+	pos	MoNA-export-LC-MS-MS_Positive_Mode	293498	291416	269197	271446	273480	289874	257084	256125	278325	282593	293498	291416	269197	271446	351374	372439	330309	512250	556649	565185	2.0937e-06	4.4935e-06	-0.743571	-0.761195	-0.949195	-0.930164	-0.253863	-0.075625	-0.4321	1.10738	1.48306	1.55528	metabolite_220				[4-acetyloxy-5-(2,4-dioxopyrimidin-1-yl)-2-(hydroxymethyl)oxolan-3-yl] 4-hydroxy-2-methoxy-6-methylbenzoate	[4-acetyloxy-5-(2,4-dioxopyrimidin-1-yl)-2-(hydroxymethyl)oxolan-3-yl] 4-hydroxy-2-methoxy-6-methylbenzoate		-	-	-
metabolite_10	Xanthosine	C10H12N4O6	283.069	16.1308	[M-H]-	neg	MoNA-export-LC-MS-MS_Negative_Mode	217459	237672	206195	194632	215388	215742	210503	199657	221334	226118	217459	237672	206195	194632	276737	277191	270460	399314	442668	452235	5.0113e-06	9.1191e-06	-0.819026	-0.612077	-0.934343	-1.05273	-0.21213	-0.207482	-0.276394	1.04283	1.4867	1.58465	metabolite_10				Xanthosine	Xanthosine	Xanthosine	HMDB0000299	64959	C01762
metabolite_305	methyl 3-(3,4-dihydroxyphenyl)-2-[[4-hydroxy-3-(3-methylbut-2-enyl)phenyl]methyl]-4-methoxy-5-oxofuran-2-carboxylate	C25H26O8	228.088	25.7862	[M+2H]2+	pos	MoNA-export-LC-MS-MS_Positive_Mode	162314	186548	152226	154967	174754	175609	173899	173351	194047	184986	162314	186548	152226	154967	224529	225628	223430	346702	388094	369973	1.4264e-06	3.3709e-06	-0.890844	-0.624741	-1.00162	-0.971521	-0.207674	-0.195606	-0.219742	1.1339	1.58842	1.38943	metabolite_305				methyl 3-(3,4-dihydroxyphenyl)-2-[[4-hydroxy-3-(3-methylbut-2-enyl)phenyl]methyl]-4-methoxy-5-oxofuran-2-carboxylate	methyl 3-(3,4-dihydroxyphenyl)-2-[[4-hydroxy-3-(3-methylbut-2-enyl)phenyl]methyl]-4-methoxy-5-oxofuran-2-carboxylate		-	-	-
metabolite_630	Asp-Glu	C9H14N2O7	261.073	6.97549	[M-H]-	neg	MoNA-export-LC-MS-MS_Negative_Mode	9589036	10600000	9120991	9287699	9492185	9505589	9452565	8954543	9512401	9449901	9589036	10600000	9120991	9287699	1.21958e+07	1.2213e+07	1.21449e+07	17909086	19024802	18899802	3.6029e-07	1.2446e-06	-0.879426	-0.626093	-0.996712	-0.954937	-0.226203	-0.221888	-0.238959	1.20546	1.48504	1.45372	metabolite_630				Asp-Glu	Asp-Glu	Aspartyl-Glutamate	HMDB0028752	4130574	-
metabolite_200	DIHYDROFOLATE	C19H21N7O6	443.157	23.2933	[M]+	both	MoNA-export-All_LC-MS-MS_Orbitrap	256231	220804	215701	220804	250172	250406	249939	257690	280615	276515	256231	220804	215701	220804	321428	321728	321129	515381	561231	553031	2.3588e-07	9.8496e-07	-0.676175	-0.929622	-0.96613	-0.929622	-0.209745	-0.207603	-0.211888	1.17781	1.50582	1.44716	metabolite_200				DIHYDROFOLATE	DIHYDROFOLATE	Dihydrofolic acid	HMDB0001056	98792	C00415
metabolite_209	piperettine	C19H25NO3	316.188	21.0292	[M+H]+	pos	MoNA-export-LC-MS-MS_Positive_Mode	505720	445730	424367	437622	462763	466629	458897	480120	517338	514158	505720	445730	424367	437622	594571	599538	589604	960241	1034676	1.02832e+06	2.685e-07	1.0535e-06	-0.630208	-0.872064	-0.958192	-0.904752	-0.272001	-0.251977	-0.292025	1.20223	1.50232	1.47668	metabolite_209				piperettine	piperettine	Piperettine	HMDB0034371	10244953	-
metabolite_364	Alpha-collatolic acid	C29H34O9	527.228	23.3913	[M+H]+	pos	MoNA-export-LC-MS-MS_Positive_Mode	954153	877905	807361	824015	906249	930260	882238	960148	1029243	1046086	954153	877905	807361	824015	1.16437e+06	1.19522e+06	1.13352e+06	1.9203e+06	2058486	2092172	2.5775e-07	1.0407e-06	-0.673425	-0.820722	-0.956999	-0.924828	-0.267319	-0.207723	-0.326914	1.19298	1.45994	1.52501	metabolite_364				Alpha-collatolic acid	Alpha-collatolic acid		-	-	-
metabolite_367	methyl (2R)-2-(acetyloxy)-2-[(1S,3S,7R,8R,9R,12S,13R)-13-(furan-3-yl)-6,6,8,12-tetramethyl-17-methylidene-5,15-dioxo-2,14-dioxatetracyclo[7.7.1.0Ã‚Â¹,Ã‚Â¹Ã‚Â².0Ã‚Â³,Ã¢ÂÂ¸]heptadecan-7-yl]acetate	C29H36O9	527.234	23.241	[M-H]-	neg	MoNA-export-All_LC-MS-MS_Orbitrap	922339	866141	807361	832030	913144	893547	882238	960148	1.01837e+06	1.04609e+06	922339	866141	807361	832030	1.17323e+06	1.14805e+06	1.13352e+06	1.9203e+06	2.03674e+06	2.09217e+06	9.2908e-08	5.372e-07	-0.716056	-0.824565	-0.93806	-0.890429	-0.231617	-0.280233	-0.308289	1.21085	1.43569	1.54272	metabolite_367				methyl (2R)-2-(acetyloxy)-2-[(1S,3S,7R,8R,9R,12S,13R)-13-(furan-3-yl)-6,6,8,12-tetramethyl-17-methylidene-5,15-dioxo-2,14-dioxatetracyclo[7.7.1.0Ã‚Â¹,Ã‚Â¹Ã‚Â².0Ã‚Â³,Ã¢ÂÂ¸]heptadecan-7-yl]acetate	methyl (2R)-2-(acetyloxy)-2-[(1S,3S,7R,8R,9R,12S,13R)-13-(furan-3-yl)-6,6,8,12-tetramethyl-17-methylidene-5,15-dioxo-2,14-dioxatetracyclo[7.7.1.0Ã‚Â¹,Ã‚Â¹Ã‚Â².0Ã‚Â³,Ã¢ÂÂ¸]heptadecan-7-yl]acetate		-	-	-
metabolite_606	N-ACETYL-L-LEUCINE	C8H15NO3	172.097	24.4587	[M-H]-	neg	MoNA-export-LC-MS-MS_Negative_Mode	4262106	4034707	3627070	3665538	3935042	3781531	3801351	3787070	4088280	4007522	4262106	4034707	3627070	3665538	5.05585e+06	4.85862e+06	4.88408e+06	7574140	8176560	8015044	6.3499e-07	1.8817e-06	-0.639602	-0.765718	-0.991794	-0.97046	-0.199391	-0.308777	-0.294654	1.19726	1.53136	1.44178	metabolite_606				N-ACETYL-L-LEUCINE	N-ACETYL-L-LEUCINE	N-Acetyl-Leu	HMDB0011756	70912	C02710
metabolite_33	Biotin	C10H16N2O3S	489.184	17.6032	[2M+H]+	both	MoNA-export-LC-MS-MS_Positive_Mode	351492	364303	330062	305936	367056	363275	370837	386222	468591	445452	351492	364303	330062	305936	471603	466746	476461	772444	937182	890904	5.858e-06	1.0368e-05	-0.774934	-0.721337	-0.864593	-0.965532	-0.272409	-0.292733	-0.252084	0.986255	1.67549	1.48187	metabolite_33				Biotin	Biotin	Biotin	HMDB0000030	171548	C00120
metabolite_538	PIPECOLINIC ACID	C6H11NO2	130.086	22.4709	[M+H]+	pos	MoNA-export-LC-MS-MS_Positive_Mode	1240530	1189935	1140522	1089990	1.18572e+06	1194331	1177106	1259357	1447528	1349218	1240530	1189935	1140522	1089990	1.52344e+06	1.53451e+06	1.51238e+06	2518714	2895056	2698436	9.9961e-07	2.6038e-06	-0.711643	-0.784555	-0.855764	-0.928585	-0.303938	-0.287991	-0.319884	1.13034	1.67268	1.38934	metabolite_538				PIPECOLINIC ACID	PIPECOLINIC ACID	Pipecolic acid	HMDB0000070	849	C00408
metabolite_549	NORLEUCINE	C6H13NO2	130.086	22.4668	[M-H]-	neg	MoNA-export-LC-MS-MS_Negative_Mode	1240530	1189935	1140522	1089990	1214204	1194331	1177106	1259357	1447528	1349218	1240530	1189935	1140522	1089990	1.56004e+06	1.53451e+06	1.51238e+06	2518714	2895056	2698436	1.0495e-06	2.6841e-06	-0.718097	-0.791129	-0.862455	-0.935397	-0.256892	-0.293748	-0.325694	1.12692	1.67015	1.38634	metabolite_549				NORLEUCINE	NORLEUCINE	L-Norleucine	HMDB0001645	21236	C01933
metabolite_60	N-Fructosyl pyroglutamate	C11H17NO8	290.088	7.76469	[M-H]-	neg	MoNA-export-LC-MS-MS_Negative_Mode	4622242	4490714	4115479	4066329	4042307	4076338	4210889	3996661	4454570	4323352	4622242	4490714	4115479	4066329	5.19367e+06	5.23739e+06	5.41027e+06	7993322	8909140	8646704	1.4788e-06	3.4613e-06	-0.657714	-0.727127	-0.925154	-0.951092	-0.35615	-0.333075	-0.241842	1.12134	1.60466	1.46616	metabolite_60				N-Fructosyl pyroglutamate	N-Fructosyl pyroglutamate		-	-	-
metabolite_615	3-phenyllactic acid	C9H10O3	165.055	26.0917	[M-H]-	neg	MoNA-export-LC-MS-MS_Negative_Mode	2769202	2915160	2504783	2525369	2612426	2730004	2699508	2729016	3056137	2949475	2769202	2915160	2504783	2525369	3.35652e+06	3.50758e+06	3.4684e+06	5458032	6112274	5898950	1.0512e-06	2.6841e-06	-0.765082	-0.661916	-0.951979	-0.937428	-0.349955	-0.243177	-0.270872	1.13544	1.59787	1.44709	metabolite_615				3-phenyllactic acid	3-phenyllactic acid	Phenyllactic acid	HMDB0000779	3848	C01479
metabolite_643	p-Coumaric acid	C9H8O3	165.055	26.086	[M+H]+	pos	MoNA-export-LC-MS-MS_Positive_Mode	2769202	2915160	2504783	2525369	2714756	2730004	2699508	2729016	3056137	2949475	2769202	2915160	2504783	2525369	3.48799e+06	3.50758e+06	3.4684e+06	5458032	6112274	5898950	9.5699e-07	2.5131e-06	-0.776851	-0.673354	-0.964345	-0.949748	-0.267169	-0.253277	-0.281061	1.12975	1.59366	1.4424	metabolite_643				p-Coumaric acid	p-Coumaric acid	4-Hydroxycinnamic acid	HMDB0002035	637542	C00811
metabolite_106	methyl 3-(3,4-dihydroxy-5-phenyloxolan-2-yl)-3-hydroxypropanoate	C14H18O6	282.11	17.4255	[M]+	pos	MoNA-export-LC-MS-MS_Positive_Mode	6442974	6505326	5643162	5898788	6090040	5854122	6325958	5728144	6468704	6735282	6442974	6505326	5643162	5898788	7.82465e+06	7.52154e+06	8.12777e+06	11456288	12937408	13470564	9.9127e-06	1.6676e-05	-0.728009	-0.706796	-1.00011	-0.913147	-0.257946	-0.361069	-0.154824	0.977577	1.48147	1.66286	metabolite_106				methyl 3-(3,4-dihydroxy-5-phenyloxolan-2-yl)-3-hydroxypropanoate	methyl 3-(3,4-dihydroxy-5-phenyloxolan-2-yl)-3-hydroxypropanoate		-	-	-
metabolite_228	[4,8-dihydroxy-3-(3-methoxy-3-oxoprop-1-en-2-yl)-8a-methyl-5-oxo-1,2,3,4,4a,6,7,8-octahydronaphthalen-2-yl] 3,4-dihydroxy-2-methylidenebutanoate	C20H28O9	412.173	23.5265	[M]+	pos	MoNA-export-LC-MS-MS_Positive_Mode	297018	330522	263513	297018	303591	309550	297632	311727	352531	352531	297018	330522	263513	297018	390062	397718	382405	623455	705061	705061	2.6817e-06	5.4823e-06	-0.827279	-0.632311	-1.02225	-0.827279	-0.285844	-0.241291	-0.330398	1.0723	1.54718	1.54718	metabolite_228				[4,8-dihydroxy-3-(3-methoxy-3-oxoprop-1-en-2-yl)-8a-methyl-5-oxo-1,2,3,4,4a,6,7,8-octahydronaphthalen-2-yl] 3,4-dihydroxy-2-methylidenebutanoate	[4,8-dihydroxy-3-(3-methoxy-3-oxoprop-1-en-2-yl)-8a-methyl-5-oxo-1,2,3,4,4a,6,7,8-octahydronaphthalen-2-yl] 3,4-dihydroxy-2-methylidenebutanoate		-	-	-
metabolite_582	2-ISOPROPYLMALIC ACID	C7H12O5	175.061	21.8545	[M-H]-	neg	MoNA-export-LC-MS-MS_Negative_Mode	247072	225007	181332	207583	230226	245070	239862	283450	328852	332324	247072	225007	181332	207583	295800	314873	308181	566901	657705	664648	3.0383e-06	6.0023e-06	-0.636789	-0.754041	-0.98612	-0.846628	-0.37786	-0.276512	-0.312074	1.0627	1.54521	1.58211	metabolite_582				2-ISOPROPYLMALIC ACID	2-ISOPROPYLMALIC ACID	2-Isopropylmalic acid	HMDB0000402	5280523	C02504
metabolite_3	PHOSPHOCHOLINE	[C5H15NO4P]+	184.072	6.68018	[M]+	pos	MoNA-export-All_LC-MS-MS_Orbitrap	688106	739487	706282	736376	712625	689003	736247	688681	754389	748930	688106	739487	706282	736376	915600	885251	945950	1.37736e+06	1508778	1.49786e+06	3.5878e-07	1.2446e-06	-0.939174	-0.784509	-0.88446	-0.793874	-0.254375	-0.345733	-0.163017	1.13561	1.5312	1.49833	metabolite_3				PHOSPHOCHOLINE	PHOSPHOCHOLINE	Phosphorylcholine	HMDB0001565	1014	C00588
metabolite_584	2-METHYLBUTYRYLGLYCINE	C7H13NO3	158.081	23.3967	[M-H]-	neg	MoNA-export-LC-MS-MS_Negative_Mode	503129	522036	509877	533098	528450	498507	545593	532841	595278	600359	503129	522036	509877	533098	678968	640496	700993	1.06568e+06	1.19056e+06	1.20072e+06	8.9247e-07	2.4066e-06	-0.880564	-0.814344	-0.85693	-0.775604	-0.264728	-0.399467	-0.18759	1.08965	1.52699	1.56259	metabolite_584				2-METHYLBUTYRYLGLYCINE	2-METHYLBUTYRYLGLYCINE	2-Methylbutyrylglycine	HMDB0000339	193872	-
metabolite_545	GLUCONIC ACID	C6H12O7	195.05	6.89075	[M-H]-	neg	MoNA-export-LC-MS-MS_Negative_Mode	9896651	12200000	10800000	11200000	12500000	12000000	13000000	14100000	16000000	16600000	9896651	12200000	10800000	11200000	1.60603e+07	1.54179e+07	1.67028e+07	28200000	32000000	33200000	1.9426e-06	4.2111e-06	-0.957985	-0.703511	-0.858183	-0.813991	-0.27702	-0.347994	-0.206046	1.06417	1.48399	1.61657	metabolite_545				GLUCONIC ACID	GLUCONIC ACID	Gluconic acid	HMDB0000625	10690	C00257
metabolite_245	[(9R,10R)-10-acetyloxy-8,8-dimethyl-2-oxo-9,10-dihydropyrano[2,3-f]chromen-9-yl] 2-methylbutanoate	C21H24O7	388.147	6.96227	[M]+	pos	MoNA-export-All_LC-MS-MS_Orbitrap	4642377	4847936	4677128	4937044	4.74101e+06	4651398	4830621	4439014	5115772	4846332	4642377	4847936	4677128	4937044	6.09138e+06	5.97624e+06	6.20652e+06	8878028	10231544	9692664	2.1668e-06	4.6196e-06	-0.91342	-0.818385	-0.897354	-0.777188	-0.24351	-0.29674	-0.19028	1.04483	1.67059	1.42145	metabolite_245				[(9R,10R)-10-acetyloxy-8,8-dimethyl-2-oxo-9,10-dihydropyrano[2,3-f]chromen-9-yl] 2-methylbutanoate	[(9R,10R)-10-acetyloxy-8,8-dimethyl-2-oxo-9,10-dihydropyrano[2,3-f]chromen-9-yl] 2-methylbutanoate		-	-	-
metabolite_242	Uncarine c	C21H24N2O4	413.168	16.505	[M+FA-H]-	neg	MoNA-export-All_LC-MS-MS_Orbitrap	261590	279074	248632	256659	280946	279640	285160	284798	328317	321213	261590	279074	248632	256659	360967	359289	366381	569595	656634	642427	1.2971e-06	3.162e-06	-0.857428	-0.749212	-0.937629	-0.887948	-0.242357	-0.252743	-0.208848	1.04889	1.5876	1.49967	metabolite_242				Uncarine c	Uncarine c		-	-	-
metabolite_564	Aconitic Acid	C6H6O6	257.078	7.27671	[M+2ACN+H]+	pos	MoNA-export-LC-MS-MS_Positive_Mode	1025975	1082661	1001993	1009826	1.00209e+06	972222	1031966	943138	1055925	1049508	1025975	1082661	1001993	1009826	1.28752e+06	1.24914e+06	1.3259e+06	1.88628e+06	2111850	2099016	1.435e-06	3.3709e-06	-0.848786	-0.722846	-0.902068	-0.884665	-0.267711	-0.352983	-0.18244	1.06256	1.56373	1.53521	metabolite_564				Aconitic Acid	Aconitic Acid	Aconitic acid	HMDB0247961	309	-
metabolite_637	ACETYL-CARNITINE	C9H17NO4	286.177	20.5398	[M+2ACN+H]+	pos	MoNA-export-All_LC-MS-MS_Orbitrap	9992143	10200000	9616634	9587272	1.0149e+07	9992115	10300000	10600000	11800000	11600000	9992143	10200000	9616634	9587272	1.30397e+07	1.28381e+07	1.32337e+07	21200000	23600000	23200000	2.0461e-07	8.9918e-07	-0.81171	-0.775493	-0.877138	-0.882254	-0.280702	-0.315828	-0.246903	1.14113	1.5593	1.4896	metabolite_637				ACETYL-CARNITINE	ACETYL-CARNITINE	L-Acetylcarnitine	HMDB0000201	7045767	C02571
metabolite_9	Inosine	C10H12N4O5	267.074	12.9027	[M-H]-	neg	MoNA-export-LC-MS-MS_Negative_Mode	2561593	2695056	2528031	2644723	2986515	3128321	3123476	3237028	3655774	3848898	2561593	2695056	2528031	2644723	3.83716e+06	4.01935e+06	4.01313e+06	6474056	7311548	7697796	1.6111e-06	3.6883e-06	-0.894364	-0.828658	-0.910887	-0.853438	-0.266385	-0.176687	-0.179752	1.0318	1.44411	1.63426	metabolite_9				Inosine	Inosine	Inosine	HMDB0000195	6021	C00294
metabolite_575	Shikimic Acid	C7H10O5	175.06	21.9203	[M+H]+	pos	MoNA-export-All_LC-MS-MS_Orbitrap	205080	205080	197723	207583	242466	245070	239862	283450	308652	332324	205080	205080	197723	207583	311527	314873	308181	566901	617305	664648	5.0068e-07	1.5493e-06	-0.838946	-0.838946	-0.878813	-0.825381	-0.262087	-0.243953	-0.280221	1.12183	1.39498	1.65154	metabolite_575				Shikimic Acid	Shikimic Acid	Shikimic acid	HMDB0003070	8742	C00493
metabolite_517	PYROGLUTAMIC ACID	C5H7NO3	128.034	10.2845	[M-H]-	neg	MoNA-export-LC-MS-MS_Negative_Mode	12031757	13972148	11926456	13095991	13787583	13961991	14031256	14067605	15096811	16483879	12031757	13972148	11926456	13095991	1.77147e+07	1.79388e+07	1.80277e+07	28135210	30193622	32967758	2.8282e-06	5.7095e-06	-0.957202	-0.711802	-0.970519	-0.822609	-0.238489	-0.210149	-0.198894	1.07939	1.33972	1.69056	metabolite_517				PYROGLUTAMIC ACID	PYROGLUTAMIC ACID	Pyroglutamic acid	HMDB0000267	7405	C01879
metabolite_253	8-hydroxy-2,7,7,11,15-pentamethyl-5,12,16-trioxapentacyclo[9.8.0.0Ã‚Â²,Ã¢ÂÂ¸.0Ã¢ÂÂ´,Ã¢ÂÂ¶.0Ã‚Â¹Ã‚Â³,Ã‚Â¹Ã¢ÂÂ¸]nonadec-13(18)-ene-3,17-dione	C21H28O6	753.378	21.7357	[2M+H]+	pos	MoNA-export-LC-MS-MS_Positive_Mode	513665	501732	490110	496533	565512	529347	601677	554642	647058	657513	513665	501732	490110	496533	726586	680120	773052	1.10928e+06	1.29412e+06	1.31503e+06	5.1066e-06	9.2405e-06	-0.835944	-0.872039	-0.907195	-0.887766	-0.191888	-0.332441	-0.051334	0.965725	1.52482	1.58807	metabolite_253				8-hydroxy-2,7,7,11,15-pentamethyl-5,12,16-trioxapentacyclo[9.8.0.0Ã‚Â²,Ã¢ÂÂ¸.0Ã¢ÂÂ´,Ã¢ÂÂ¶.0Ã‚Â¹Ã‚Â³,Ã‚Â¹Ã¢ÂÂ¸]nonadec-13(18)-ene-3,17-dione	8-hydroxy-2,7,7,11,15-pentamethyl-5,12,16-trioxapentacyclo[9.8.0.0Ã‚Â²,Ã¢ÂÂ¸.0Ã¢ÂÂ´,Ã¢ÂÂ¶.0Ã‚Â¹Ã‚Â³,Ã‚Â¹Ã¢ÂÂ¸]nonadec-13(18)-ene-3,17-dione		-	-	-
metabolite_302	7-[2,6-dimethyl-8-(2-methylbutanoyloxy)-1,2,6,7,8,8a-hexahydronaphthalen-1-yl]-3,5-dihydroxyheptanoic acid	C24H38O6	212.14	7.26027	[M+2H]2+	pos	MoNA-export-All_LC-MS-MS_Orbitrap	767174	777091	729992	798475	804738	767302	842173	727804	861063	872922	767174	777091	729992	798475	1.03395e+06	985851	1.08205e+06	1455609	1.72213e+06	1745843	1.5771e-05	2.5156e-05	-0.871802	-0.846571	-0.966407	-0.792162	-0.193032	-0.31541	-0.070653	0.879821	1.55794	1.61828	metabolite_302				7-[2,6-dimethyl-8-(2-methylbutanoyloxy)-1,2,6,7,8,8a-hexahydronaphthalen-1-yl]-3,5-dihydroxyheptanoic acid	7-[2,6-dimethyl-8-(2-methylbutanoyloxy)-1,2,6,7,8,8a-hexahydronaphthalen-1-yl]-3,5-dihydroxyheptanoic acid		-	-	-
metabolite_565	Ascorbic acid	C6H8O6	175.024	7.91827	[M-H]-	both	MoNA-export-LC-MS-MS_Negative_Mode	6659636	6.91643e+06	7072698	7016942	8307226	7225316	8440415	8039896	8966587	9448063	6659636	6.91643e+06	7072698	7016942	1.06734e+07	9.28329e+06	1.08445e+07	16079792	17933174	18896126	3.4534e-06	6.6793e-06	-0.936178	-0.882493	-0.849822	-0.861479	-0.097055	-0.387668	-0.061279	1.03323	1.42071	1.62203	metabolite_565				Ascorbic acid	Ascorbic acid	Ascorbic acid	HMDB0000044	54670067	C00072
metabolite_539	4-ACETAMIDOBUTANOIC ACID	C6H11NO3	144.065	20.2608	[M-H]-	neg	MoNA-export-LC-MS-MS_Negative_Mode	330794	316468	361937	323935	339572	351620	325138	322696	358116	377649	330794	316468	361937	323935	436291	451771	417746	645393	716233	755298	5.6147e-06	1.004e-05	-0.864209	-0.949712	-0.678329	-0.905146	-0.234539	-0.142145	-0.345227	1.01351	1.43632	1.66948	metabolite_539				4-ACETAMIDOBUTANOIC ACID	4-ACETAMIDOBUTANOIC ACID	4-Acetamidobutanoic acid	HMDB0003681	18189	C02946
metabolite_164	(3,6,9-trimethylidene-2-oxo-3a,4,5,6a,7,8,9a,9b-octahydroazuleno[4,5-b]furan-8-yl) acetate	C17H20O4	333.133	24.8637	[M+FA-H]-	neg	MoNA-export-All_LC-MS-MS_Orbitrap	224577	192826	178045	211682	220866	247356	250948	211372	277124	269857	224577	192826	178045	211682	283775	317810	322425	422744	554248	539714	0.00010496	0.00014155	-0.72495	-0.954652	-1.06158	-0.818243	-0.296684	-0.05046	-0.017073	0.708689	1.66005	1.5549	metabolite_164				(3,6,9-trimethylidene-2-oxo-3a,4,5,6a,7,8,9a,9b-octahydroazuleno[4,5-b]furan-8-yl) acetate	(3,6,9-trimethylidene-2-oxo-3a,4,5,6a,7,8,9a,9b-octahydroazuleno[4,5-b]furan-8-yl) acetate		-	-	-
metabolite_271	Corydaline	C22H27NO4	414.188	24.3607	[M+FA-H]-	neg	MoNA-export-All_LC-MS-MS_Orbitrap	725136	708804	607688	646146	723157	815402	837988	694312	840802	916402	725136	708804	607688	646146	929132	1.04765e+06	1.07667e+06	1.38862e+06	1.6816e+06	1832803	9.829e-05	0.00013424	-0.776048	-0.813406	-1.04469	-0.956722	-0.309454	-0.038369	0.028005	0.74153	1.41166	1.75749	metabolite_271				Corydaline	Corydaline		-	-	-
metabolite_389	[(1R,2R,3aR,5R,6E,10R,11S,13R,13aS)-1,2,3a,10,11-pentaacetyloxy-2,5,8,8-tetramethyl-12-methylidene-4,9-dioxo-3,5,10,11,13,13a-hexahydro-1H-cyclopenta[12]annulen-13-yl] acetate	C32H42O14	733.307	21.7738	[M+2ACN+H]+	pos	MoNA-export-LC-MS-MS_Positive_Mode	368838	301062	294461	280694	422644	423991	421296	375378	468866	483408	368838	301062	294461	280694	543024	544755	541293	750756	937732	966816	3.6183e-05	5.361e-05	-0.714792	-0.977933	-1.00356	-1.05701	-0.038511	-0.03179	-0.045231	0.768011	1.49395	1.60687	metabolite_389				[(1R,2R,3aR,5R,6E,10R,11S,13R,13aS)-1,2,3a,10,11-pentaacetyloxy-2,5,8,8-tetramethyl-12-methylidene-4,9-dioxo-3,5,10,11,13,13a-hexahydro-1H-cyclopenta[12]annulen-13-yl] acetate	[(1R,2R,3aR,5R,6E,10R,11S,13R,13aS)-1,2,3a,10,11-pentaacetyloxy-2,5,8,8-tetramethyl-12-methylidene-4,9-dioxo-3,5,10,11,13,13a-hexahydro-1H-cyclopenta[12]annulen-13-yl] acetate		-	-	-
metabolite_610	SN-GLYCERO-3-PHOSPHOCHOLINE	C8H20NO6P	258.11	6.91388	[M+H]+	pos	MoNA-export-All_LC-MS-MS_Orbitrap	2.48605e+06	2.37809e+06	2036854	2.29292e+06	2.74829e+06	2.84002e+06	2.65655e+06	2.41509e+06	2.90822e+06	2.82614e+06	2.48605e+06	2.37809e+06	2036854	2.29292e+06	3.53107e+06	3.64893e+06	3.41321e+06	4.83019e+06	5.81644e+06	5.65227e+06	1.2401e-05	2.0281e-05	-0.803532	-0.880817	-1.12508	-0.941781	-0.055497	0.028867	-0.139862	0.874423	1.58039	1.46288	metabolite_610				SN-GLYCERO-3-PHOSPHOCHOLINE	SN-GLYCERO-3-PHOSPHOCHOLINE	Glycerophosphocholine	HMDB0000086	657272	C00670
metabolite_217	sesamin	C20H18O6	387.141	24.1389	[M+CH3OH+H]+	pos	MoNA-export-LC-MS-MS_Positive_Mode	326491	331207	323796	335414	395375	393751	394563	358600	413156	447268	326491	331207	323796	335414	507989	505902	506946	717201	826313	894537	1.112e-05	1.8492e-05	-0.932429	-0.910559	-0.944922	-0.891051	-0.090839	-0.100515	-0.095677	0.879255	1.38519	1.70154	metabolite_217				sesamin	sesamin	(+)-Sesamin	HMDB0034256	72307	C10882
metabolite_310	(2R,3R,6R,8R,9S,12S,13R,14R,15R,16R)-6,8,14,15-tetrahydroxy-2,6,13,16-tetramethyl-3-{[(2R,3R,4S,5S,6R)-3,4,5-trihydroxy-6-(hydroxymethyl)oxan-2-yl]oxy}-10-oxatetracyclo[7.6.1.0Ã‚Â²,Ã¢ÂÂ·.0Ã‚Â¹Ã‚Â²,Ã‚Â¹Ã¢ÂÂ¶]hexadec-4-en-11-one	C25H38O12	529.227	16.3655	[M-H]-	neg	MoNA-export-All_LC-MS-MS_Orbitrap	434506	394125	404835	420695	528727	490778	492598	455065	514704	560050	434506	394125	404835	420695	679323	630565	632903	910130	1029409	1.1201e+06	1.0249e-05	1.7197e-05	-0.855999	-1.00554	-0.965877	-0.907145	0.050598	-0.129959	-0.121301	0.905318	1.34703	1.68288	metabolite_310				(2R,3R,6R,8R,9S,12S,13R,14R,15R,16R)-6,8,14,15-tetrahydroxy-2,6,13,16-tetramethyl-3-{[(2R,3R,4S,5S,6R)-3,4,5-trihydroxy-6-(hydroxymethyl)oxan-2-yl]oxy}-10-oxatetracyclo[7.6.1.0Ã‚Â²,Ã¢ÂÂ·.0Ã‚Â¹Ã‚Â²,Ã‚Â¹Ã¢ÂÂ¶]hexadec-4-en-11-one	(2R,3R,6R,8R,9S,12S,13R,14R,15R,16R)-6,8,14,15-tetrahydroxy-2,6,13,16-tetramethyl-3-{[(2R,3R,4S,5S,6R)-3,4,5-trihydroxy-6-(hydroxymethyl)oxan-2-yl]oxy}-10-oxatetracyclo[7.6.1.0Ã‚Â²,Ã¢ÂÂ·.0Ã‚Â¹Ã‚Â²,Ã‚Â¹Ã¢ÂÂ¶]hexadec-4-en-11-one		-	-	-
metabolite_443	3-(1H-indol-3-ylmethyl)-6,18-dimethyl-12-(1-phenylethyl)-9,15-di(propan-2-yl)-1,4,7,10,13,16,19-heptazacyclotricosane-2,5,8,11,14,17,20-heptone	C41H56N8O7	385.209	17.1002	[M-2H]2-	both	MoNA-export-LC-MS-MS_Negative_Mode	642758	648688	628908	715533	879429	829626	819724	802170	884952	952556	642758	648688	628908	715533	1.12991e+06	1.06593e+06	1.0532e+06	1604341	1.7699e+06	1905113	2.4468e-06	5.0824e-06	-0.972435	-0.960261	-1.00087	-0.823029	0.027685	-0.10368	-0.129799	1.00167	1.34157	1.61915	metabolite_443				3-(1H-indol-3-ylmethyl)-6,18-dimethyl-12-(1-phenylethyl)-9,15-di(propan-2-yl)-1,4,7,10,13,16,19-heptazacyclotricosane-2,5,8,11,14,17,20-heptone	3-(1H-indol-3-ylmethyl)-6,18-dimethyl-12-(1-phenylethyl)-9,15-di(propan-2-yl)-1,4,7,10,13,16,19-heptazacyclotricosane-2,5,8,11,14,17,20-heptone		-	-	-
metabolite_41	Decanoic acid	C10H20O2	172.145	6.18347	[M]-	neg	MoNA-export-LC-MS-MS_Negative_Mode	315816	311893	356681	332422	372162	388609	375614	337378	396943	432512	315816	311893	356681	332422	478164	499296	482599	674756	793886	865025	3.7403e-05	5.5039e-05	-0.96599	-0.985402	-0.763802	-0.88383	-0.162729	-0.058176	-0.140787	0.809963	1.39939	1.75137	metabolite_41				Decanoic acid	Decanoic acid	Capric acid	HMDB0000511	2969	C01571
metabolite_556	N-ACETYLPUTRESCINE	C6H14N2O	172.144	6.1676	[M+ACN+H]+	pos	MoNA-export-All_LC-MS-MS_Orbitrap	315816	311893	356681	332422	382111	388609	375614	337378	396943	432512	315816	311893	356681	332422	490947	499296	482599	674756	793886	865025	3.6937e-05	5.4478e-05	-0.973234	-0.992664	-0.770854	-0.890996	-0.105907	-0.064562	-0.147251	0.804397	1.39438	1.74669	metabolite_556				N-ACETYLPUTRESCINE	N-ACETYLPUTRESCINE	N-Acetylputrescine	HMDB0002064	122356	C02714
metabolite_207	Sinomenine	C19H23NO4	328.152	18.2318	[M-H]-	neg	MoNA-export-LC-MS-MS_Negative_Mode	5256542	5266666	5346732	5613696	5838546	6278874	5757952	5429922	6286188	6378908	5256542	5266666	5346732	5613696	7.50152e+06	8.06727e+06	7.39798e+06	10859844	12572376	12757816	5.6402e-06	1.004e-05	-0.941497	-0.938102	-0.911252	-0.821725	-0.188641	0.001082	-0.223366	0.937573	1.51187	1.57406	metabolite_207				Sinomenine	Sinomenine		-	-	-
metabolite_544	MYO-INOSITOL	C6H12O6	179.055	7.05572	[M-H]-	neg	MoNA-export-All_LC-MS-MS_Orbitrap	28100000	32300000	32300000	31400000	38700000	40000000	35400000	34500000	40900000	41900000	28100000	32300000	32300000	31400000	4.97228e+07	5.13931e+07	4.54829e+07	69000000	81800000	83800000	1.2772e-05	2.0731e-05	-1.06575	-0.866188	-0.866188	-0.908952	-0.038347	0.041016	-0.239806	0.877603	1.48579	1.58082	metabolite_544				MYO-INOSITOL	MYO-INOSITOL	myo-Inositol	HMDB0000211	-	C00137
metabolite_219	Lycorine-diacetate	C20H21NO6	372.142	21.7494	[M+H]+	pos	MoNA-export-LC-MS-MS_Positive_Mode	469261	461194	473082	490566	630197	615200	645194	513765	681082	692125	469261	461194	473082	490566	809694	790426	828963	1.02753e+06	1.36216e+06	1.38425e+06	9.7247e-05	0.0001331	-0.958257	-0.980964	-0.947503	-0.898291	-5.2e-05	-0.054286	0.054181	0.613081	1.55496	1.61713	metabolite_219				Lycorine-diacetate	Lycorine-diacetate		-	-	-
metabolite_510	3-FUROIC ACID	C5H4O3	113.023	7.92547	[M+H]+	pos	MoNA-export-All_LC-MS-MS_Orbitrap	918747	866915	954675	1007520	1153141	1082857	1223425	1047129	1229377	1318233	918747	866915	954675	1007520	1.48159e+06	1.39128e+06	1.57189e+06	2094258	2458754	2636466	2.2043e-05	3.3744e-05	-0.947713	-1.02701	-0.892747	-0.8119	-0.086626	-0.22478	0.051528	0.850696	1.40834	1.68022	metabolite_510				3-FUROIC ACID	3-FUROIC ACID	3-Furoic acid	HMDB0000444	10268	-
metabolite_620	L-Tyrosine	C9H11NO3	361.137	6.93861	[2M-H]-	neg	MoNA-export-All_LC-MS-MS_Orbitrap	1610287	1676668	1607694	1711910	1922356	1986704	2228199	1856695	2152944	2191230	1610287	1676668	1607694	1711910	2.4699e+06	2.55257e+06	2.86285e+06	3713390	4305888	4382460	6.5847e-06	1.1435e-05	-0.978701	-0.918494	-0.981052	-0.88653	-0.199051	-0.124066	0.157352	0.928775	1.46616	1.53561	metabolite_620				L-Tyrosine	L-Tyrosine	L-Tyrosine	HMDB0000158	6057	C00082
metabolite_105	(E)-5-(4-methoxy-5-methyl-6-oxopyran-2-yl)-3-methylhex-4-enoic acid	C14H18O5	533.238	18.1793	[2M+H]+	pos	MoNA-export-All_LC-MS-MS_Orbitrap	464752	480023	359592	421500	454493	416923	492063	453384	539638	513508	464752	480023	359592	421500	583945	535674	632216	906769	1.07928e+06	1027017	2.3564e-05	3.5827e-05	-0.7081	-0.649431	-1.11208	-0.874253	-0.250207	-0.435644	-0.06477	0.989947	1.65264	1.45189	metabolite_105				(E)-5-(4-methoxy-5-methyl-6-oxopyran-2-yl)-3-methylhex-4-enoic acid	(E)-5-(4-methoxy-5-methyl-6-oxopyran-2-yl)-3-methylhex-4-enoic acid		-	-	-
metabolite_492	[(2R,3R,4S,6S)-6-[(2R,3S,4R)-6-[(2R,3R,4R,6S)-6-[[(2S,3S)-3-[(1S,3S,4R)-3,4-dihydroxy-1-methoxy-2-oxopentyl]-6-[(2S,4R,5R,6R)-4-[(2S,4R,5S,6R)-4,5-dihydroxy-6-methyloxan-2-yl]oxy-5-methoxy-6-methyloxan-2-yl]oxy-8,9-dihydroxy-7-methyl-1-oxo-3,4-dihydro-2H-anthracen-2-yl]oxy]-3-hydroxy-2-methyloxan-4-yl]oxy-3-hydroxy-2-methyloxan-4-yl]oxy-4-hydroxy-2,4-dimethyloxan-3-yl] acetate	C55H80O25	612.29	25.5303	[M+2ACN+2H]2+	pos	MoNA-export-All_LC-MS-MS_Orbitrap	2040739	2196122	1834603	1905738	2174278	1991442	2357114	2021301	2424352	2328855	2040739	2196122	1834603	1905738	2.79357e+06	2.55866e+06	3.02849e+06	4042602	4848704	4657710	2.1896e-05	3.3598e-05	-0.836315	-0.69952	-1.01779	-0.955167	-0.17354	-0.380351	0.033271	0.926073	1.63574	1.4676	metabolite_492				[(2R,3R,4S,6S)-6-[(2R,3S,4R)-6-[(2R,3R,4R,6S)-6-[[(2S,3S)-3-[(1S,3S,4R)-3,4-dihydroxy-1-methoxy-2-oxopentyl]-6-[(2S,4R,5R,6R)-4-[(2S,4R,5S,6R)-4,5-dihydroxy-6-methyloxan-2-yl]oxy-5-methoxy-6-methyloxan-2-yl]oxy-8,9-dihydroxy-7-methyl-1-oxo-3,4-dihydro-2H-anthracen-2-yl]oxy]-3-hydroxy-2-methyloxan-4-yl]oxy-3-hydroxy-2-methyloxan-4-yl]oxy-4-hydroxy-2,4-dimethyloxan-3-yl] acetate	[(2R,3R,4S,6S)-6-[(2R,3S,4R)-6-[(2R,3R,4R,6S)-6-[[(2S,3S)-3-[(1S,3S,4R)-3,4-dihydroxy-1-methoxy-2-oxopentyl]-6-[(2S,4R,5R,6R)-4-[(2S,4R,5S,6R)-4,5-dihydroxy-6-methyloxan-2-yl]oxy-5-methoxy-6-methyloxan-2-yl]oxy-8,9-dihydroxy-7-methyl-1-oxo-3,4-dihydro-2H-anthracen-2-yl]oxy]-3-hydroxy-2-methyloxan-4-yl]oxy-3-hydroxy-2-methyloxan-4-yl]oxy-4-hydroxy-2,4-dimethyloxan-3-yl] acetate		-	-	-
metabolite_356	5(S)-5-carboxystrictosidine	C28H34N2O11	574.211	6.84749	[M]+	pos	MoNA-export-LC-MS-MS_Positive_Mode	3145036	3427513	2482596	2646324	3.13446e+06	3056381	3212540	2974773	3935291	3354938	3145036	3427513	2482596	2646324	4.02724e+06	3.92692e+06	4.12756e+06	5949546	7870582	6709876	0.00016935	0.00022326	-0.710698	-0.554624	-1.07671	-0.986247	-0.223262	-0.27869	-0.167834	0.838852	1.90026	1.25895	metabolite_356				5(S)-5-carboxystrictosidine	5(S)-5-carboxystrictosidine		-	-	-
metabolite_502	VALINE	C5H11NO2	116.071	7.6235	[M-H]-	neg	MoNA-export-LC-MS-MS_Negative_Mode	608207	619138	441712	630266	600828	540109	710566	567606	798327	692713	608207	619138	441712	630266	771961	693947	912954	1.13521e+06	1.59665e+06	1.38543e+06	0.00062466	0.00076391	-0.720081	-0.691073	-1.16192	-0.66154	-0.285513	-0.492546	0.088653	0.67848	1.90305	1.34249	metabolite_502				VALINE	VALINE	L-Valine	HMDB0000883	6287	C00183
metabolite_436	S-Sulfocysteine	C3H7NO5S2	199.969	6.95502	[M-H]-	neg	MoNA-export-LC-MS-MS_Negative_Mode	821942	950358	883814	970026	869322	834989	885154	843714	1041394	967249	821942	950358	883814	970026	1.11693e+06	1.07282e+06	1.13727e+06	1.68743e+06	2082788	1.9345e+06	2.8641e-05	4.3129e-05	-0.966446	-0.686828	-0.831725	-0.644003	-0.324131	-0.420182	-0.279839	0.918101	1.77897	1.45608	metabolite_436				S-Sulfocysteine	S-Sulfocysteine	Cysteine-S-sulfate	HMDB0000731	115015	C05824
metabolite_561	2,4-DIHYDROXYPTERIDINE	C6H4N4O2	165.04	6.90822	[M+H]+	pos	MoNA-export-LC-MS-MS_Positive_Mode	2096954	2424176	2695402	2566306	2.6861e+06	2579720	2792481	2711952	3454920	3346367	2096954	2424176	2695402	2566306	3.45118e+06	3.3145e+06	3.58786e+06	5423904	6909840	6692734	3.5508e-05	5.2854e-05	-1.02276	-0.838807	-0.686334	-0.758907	-0.261466	-0.338303	-0.18463	0.847527	1.68286	1.56082	metabolite_561				2,4-DIHYDROXYPTERIDINE	2,4-DIHYDROXYPTERIDINE	Lumazine	HMDB0254198	10250	C03212
metabolite_548	L-Isoleucine	C6H13NO2	130.086	9.0946	[M-H]-	neg	MoNA-export-All_LC-MS-MS_Orbitrap	768108	831166	730254	776509	685908	817905	757896	759199	949342	876445	768108	831166	730254	776509	881273	1.05087e+06	973765	1.5184e+06	1.89868e+06	1.75289e+06	3.6647e-05	5.4174e-05	-0.799441	-0.655445	-0.885886	-0.780258	-0.541021	-0.153741	-0.329808	0.913902	1.78232	1.44938	metabolite_548				L-Isoleucine	L-Isoleucine	Isoleucine	HMDB0000172	6306	C00407
metabolite_183	2,6-dihydroxy-7-methoxy-1,1,4a-trimethyl-3,4,10,10a-tetrahydro-2H-phenanthren-9-one	C18H24O4	285.146	18.4221	[M-H2O-H]-	neg	MoNA-export-All_LC-MS-MS_Orbitrap	315594	321878	299359	241106	361581	418004	439583	405312	492800	444441	315594	321878	299359	241106	464570	537063	564788	810625	985600	888882	1.1135e-05	1.8492e-05	-0.84931	-0.825838	-0.909959	-1.12757	-0.29279	-0.021977	0.081592	0.999955	1.6536	1.2923	metabolite_183				2,6-dihydroxy-7-methoxy-1,1,4a-trimethyl-3,4,10,10a-tetrahydro-2H-phenanthren-9-one	2,6-dihydroxy-7-methoxy-1,1,4a-trimethyl-3,4,10,10a-tetrahydro-2H-phenanthren-9-one		-	-	-
metabolite_1	Menisperine	[C21H26NO4]+	713.374	23.5916	[2M+H]+	pos	MoNA-export-LC-MS-MS_Positive_Mode	1033700	1105773	1012979	883977	1409288	1399497	1419079	1296947	1613430	1598048	1033700	1105773	1012979	883977	1.81069e+06	1.79811e+06	1.82327e+06	2593894	3226860	3196096	1.2164e-05	1.9995e-05	-0.916114	-0.835083	-0.939411	-1.08445	-0.042547	-0.05669	-0.028404	0.838002	1.54964	1.51505	metabolite_1				Menisperine	Menisperine		-	-	-
metabolite_166	(E)-3-hydroxy-6-(4-hydroxy-6-methoxy-7-methyl-3-oxo-1H-2-benzofuran-5-yl)-4-methylhex-4-enoic acid	C17H20O7	376.136	7.57264	[M+ACN-H]-	neg	MoNA-export-All_LC-MS-MS_Orbitrap	2622031	2589160	2596259	2322878	3170482	3188765	3066407	2978674	3554790	3389649	2622031	2589160	2596259	2322878	4.07352e+06	4.09701e+06	3.9398e+06	5957348	7109580	6779298	2.982e-06	5.9273e-06	-0.876671	-0.894833	-0.89091	-1.04196	-0.074683	-0.061704	-0.148566	0.96618	1.60282	1.42033	metabolite_166				(E)-3-hydroxy-6-(4-hydroxy-6-methoxy-7-methyl-3-oxo-1H-2-benzofuran-5-yl)-4-methylhex-4-enoic acid	(E)-3-hydroxy-6-(4-hydroxy-6-methoxy-7-methyl-3-oxo-1H-2-benzofuran-5-yl)-4-methylhex-4-enoic acid		-	-	-
metabolite_481	2-HYDROXYBUTYRATE	C4H8O3	146.081	12.0717	[M+ACN+H]+	pos	MoNA-export-All_LC-MS-MS_Orbitrap	106372	102827	114228	92254.9	135085	136533	133637	129844	166041	158699	106372	102827	114228	92254.9	173561	175422	171701	259688	332083	317399	1.85e-05	2.8797e-05	-0.876019	-0.915745	-0.788	-1.0342	-0.123168	-0.102321	-0.144016	0.841879	1.65306	1.48853	metabolite_481				2-HYDROXYBUTYRATE	2-HYDROXYBUTYRATE	2-Hydroxybutyric acid	HMDB0000008	440864	C05984
metabolite_270	Cyproterone	C22H27ClO3	419.158	21.7921	[M+FA-H]-	neg	MoNA-export-All_LC-MS-MS_Orbitrap	375808	416484	394979	375894	473133	516203	506341	458327	596794	554475	375808	416484	394979	375894	607894	663231	650561	916654	1.19359e+06	1.10895e+06	2.9941e-05	4.4981e-05	-0.961496	-0.828738	-0.898927	-0.961217	-0.20402	-0.023411	-0.064764	0.803704	1.70755	1.43132	metabolite_270				Cyproterone	Cyproterone	Cyproterone	HMDB0015587	5284537	-
metabolite_258	(1R,4R,7S,11E,15S,19R,20R,21S,22S,24R)-7,20,21,22,24-pentahydroxy-11,15-dimethyl-3,5,9,18,23-pentaoxatricyclo[17.3.1.1Ã¢ÂÂ´,Ã¢ÂÂ·]tetracos-11-en-10-one	C21H34O11	495.247	25.6979	[M+CH3OH+H]+	pos	MoNA-export-All_LC-MS-MS_Orbitrap	162106	164559	143306	153477	197069	196337	197801	169110	207985	187146	162106	164559	143306	153477	253199	252259	254140	338219	415971	374291	1.0924e-05	1.8234e-05	-0.908189	-0.883169	-1.09993	-0.996196	0.020874	0.011284	0.030465	0.887989	1.68098	1.25589	metabolite_258				(1R,4R,7S,11E,15S,19R,20R,21S,22S,24R)-7,20,21,22,24-pentahydroxy-11,15-dimethyl-3,5,9,18,23-pentaoxatricyclo[17.3.1.1Ã¢ÂÂ´,Ã¢ÂÂ·]tetracos-11-en-10-one	(1R,4R,7S,11E,15S,19R,20R,21S,22S,24R)-7,20,21,22,24-pentahydroxy-11,15-dimethyl-3,5,9,18,23-pentaoxatricyclo[17.3.1.1Ã¢ÂÂ´,Ã¢ÂÂ·]tetracos-11-en-10-one		-	-	-
metabolite_265	Colchicine	C22H25NO6	400.173	22.4573	[M+H]+	pos	MoNA-export-All_LC-MS-MS_Orbitrap	226538	238235	183368	190770	279110	292012	266208	258472	317562	276268	226538	238235	183368	190770	358608	375185	342031	516945	635123	552535	1.7338e-05	2.7251e-05	-0.846247	-0.773137	-1.11606	-1.0698	-0.020787	0.082822	-0.124396	0.968844	1.70747	1.19129	metabolite_265				Colchicine	Colchicine	Colchicine	HMDB0015466	2833	C07592
metabolite_224	(1'S,3R,3'R,5R,6'R,7'S)-5-(furan-3-yl)-3',6',7'-trimethyl-9'-oxaspiro[oxolane-3,2'-tricyclo[5.2.2.0Ã‚Â¹,Ã¢ÂÂ¶]undecane]-2,8'-dione	C20H24O5	343.153	25.3873	[M-H]-	neg	MoNA-export-All_LC-MS-MS_Orbitrap	449885	460226	400057	452203	500923	522058	511060	467523	556450	520440	449885	460226	400057	452203	643599	670754	656624	935045	1.1129e+06	1.04088e+06	4.8036e-06	8.8157e-06	-0.887981	-0.848456	-1.07842	-0.879121	-0.147599	-0.043813	-0.097818	0.966315	1.64608	1.37082	metabolite_224				(1'S,3R,3'R,5R,6'R,7'S)-5-(furan-3-yl)-3',6',7'-trimethyl-9'-oxaspiro[oxolane-3,2'-tricyclo[5.2.2.0Ã‚Â¹,Ã¢ÂÂ¶]undecane]-2,8'-dione	(1'S,3R,3'R,5R,6'R,7'S)-5-(furan-3-yl)-3',6',7'-trimethyl-9'-oxaspiro[oxolane-3,2'-tricyclo[5.2.2.0Ã‚Â¹,Ã¢ÂÂ¶]undecane]-2,8'-dione		-	-	-
metabolite_555	D-fructose 1-phosphate	C6H13O9P	259.022	6.52756	[M-H]-	neg	MoNA-export-LC-MS-MS_Negative_Mode	3384559	3467204	3044759	3277795	3640936	3901589	3849152	3510439	4275494	3783449	3384559	3467204	3044759	3277795	4.67798e+06	5.01287e+06	4.9455e+06	7020878	8550988	7566898	1.1688e-05	1.9261e-05	-0.866738	-0.824858	-1.03893	-0.920841	-0.211299	-0.041591	-0.075732	0.97597	1.75135	1.25267	metabolite_555				D-fructose 1-phosphate	D-fructose 1-phosphate	3a,6b,7a,12a-Tetrahydroxy-5b-cholanoic acid	HMDB0000399	10400369	C01094
metabolite_282	3,4,5-trihydroxy-6-[5-hydroxy-2-(4-hydroxy-3-methoxyphenyl)-3-methoxy-4-oxochromen-7-yl]oxyoxane-2-carboxylic acid	C23H22O13	539.139	7.25221	[M+CH3OH+H]+	pos	MoNA-export-All_LC-MS-MS_Orbitrap	892890	884067	780940	757019	965934	919184	1012684	827356	1047822	942690	892890	884067	780940	757019	1.24106e+06	1.18099e+06	1.30112e+06	1654712	2095644	1.88538e+06	5.0508e-05	7.2668e-05	-0.79214	-0.810803	-1.02894	-1.07954	-0.055681	-0.182734	0.071371	0.819291	1.75196	1.30721	metabolite_282				3,4,5-trihydroxy-6-[5-hydroxy-2-(4-hydroxy-3-methoxyphenyl)-3-methoxy-4-oxochromen-7-yl]oxyoxane-2-carboxylic acid	3,4,5-trihydroxy-6-[5-hydroxy-2-(4-hydroxy-3-methoxyphenyl)-3-methoxy-4-oxochromen-7-yl]oxyoxane-2-carboxylic acid		-	-	-
metabolite_457	3-((3'-Malonyl)Xyl)-28-Glu-2-hydroxy oleanolic acid	C44H68O16	851.446	23.6316	[M-H]-	neg	MoNA-export-LC-MS-MS_Negative_Mode	1212215	1181021	1072620	960362	1391863	1290826	1284110	1196459	1536896	1302933	1212215	1181021	1072620	960362	1.7883e+06	1.65849e+06	1.64986e+06	2392918	3073792	2605866	6.5294e-05	9.25e-05	-0.764539	-0.808112	-0.959532	-1.11634	0.040173	-0.14116	-0.153213	0.884729	1.83581	1.18219	metabolite_457				3-((3'-Malonyl)Xyl)-28-Glu-2-hydroxy oleanolic acid	3-((3'-Malonyl)Xyl)-28-Glu-2-hydroxy oleanolic acid		-	-	-
metabolite_424	2-[[4-[4,6-dihydroxy-3-(3-methylbut-2-enyl)-2-[3,4,5-trihydroxy-6-(hydroxymethyl)oxan-2-yl]oxyphenyl]-3-hydroxy-2-(4-hydroxyphenyl)-5-methoxy-3,4-dihydro-2H-chromen-7-yl]oxy]-6-(hydroxymethyl)oxane-3,4,5-triol	C39H48O18	444.175	7.58798	[M+2ACN+2H]2+	pos	MoNA-export-LC-MS-MS_Positive_Mode	3930245	3958727	3514442	3511135	4.19034e+06	4377506	4003179	3318588	4413126	4006713	3930245	3958727	3514442	3511135	5.38387e+06	5.62434e+06	5.14339e+06	6637176	8826252	8013426	0.00019591	0.0002567	-0.814031	-0.798818	-1.03612	-1.03789	-0.03762	0.090822	-0.166061	0.631799	1.80103	1.36688	metabolite_424				2-[[4-[4,6-dihydroxy-3-(3-methylbut-2-enyl)-2-[3,4,5-trihydroxy-6-(hydroxymethyl)oxan-2-yl]oxyphenyl]-3-hydroxy-2-(4-hydroxyphenyl)-5-methoxy-3,4-dihydro-2H-chromen-7-yl]oxy]-6-(hydroxymethyl)oxane-3,4,5-triol	2-[[4-[4,6-dihydroxy-3-(3-methylbut-2-enyl)-2-[3,4,5-trihydroxy-6-(hydroxymethyl)oxan-2-yl]oxyphenyl]-3-hydroxy-2-(4-hydroxyphenyl)-5-methoxy-3,4-dihydro-2H-chromen-7-yl]oxy]-6-(hydroxymethyl)oxane-3,4,5-triol		-	-	-
metabolite_278	(E)-5-[(1S,4aR,8aR)-2-formyl-5,5,8a-trimethyl-1,4,4a,6,7,8-hexahydronaphthalen-1-yl]-3-(acetyloxymethyl)pent-2-enoic acid	C22H32O5	751.439	22.0588	[2M-H]-	neg	MoNA-export-All_LC-MS-MS_Orbitrap	355929	394383	357378	370250	566207	606160	550921	526096	625968	596304	355929	394383	357378	370250	727478	778811	707838	1.05219e+06	1.25194e+06	1.19261e+06	1.6254e-06	3.6883e-06	-1.03224	-0.922872	-1.02812	-0.991506	0.024453	0.170443	-0.031403	0.947941	1.51601	1.34729	metabolite_278				(E)-5-[(1S,4aR,8aR)-2-formyl-5,5,8a-trimethyl-1,4,4a,6,7,8-hexahydronaphthalen-1-yl]-3-(acetyloxymethyl)pent-2-enoic acid	(E)-5-[(1S,4aR,8aR)-2-formyl-5,5,8a-trimethyl-1,4,4a,6,7,8-hexahydronaphthalen-1-yl]-3-(acetyloxymethyl)pent-2-enoic acid		-	-	-
metabolite_399	Dihydrocelastryl Diacetate	C33H44O6	536.31	26.3692	[M]+	pos	MoNA-export-LC-MS-MS_Positive_Mode	270790	292887	256318	261579	360460	366260	354659	320054	368778	352761	270790	292887	256318	261579	463129	470581	455676	640108	737557	705522	8.6787e-07	2.3756e-06	-0.988002	-0.86975	-1.06545	-1.03729	0.04128	0.081162	0.001398	0.988369	1.50986	1.33843	metabolite_399				Dihydrocelastryl Diacetate	Dihydrocelastryl Diacetate		-	-	-
metabolite_531	6-{[2,22-bis(acetyloxy)-23-hydroxy-4,5,9,9,13,20,20-heptamethyl-21-{[(2Z)-2-methylbut-2-enoyl]oxy}-24-oxahexacyclo[15.5.2.0Ã‚Â¹,Ã‚Â¹Ã¢ÂÂ¸.0Ã¢ÂÂ´,Ã‚Â¹Ã¢ÂÂ·.0Ã¢ÂÂµ,Ã‚Â¹Ã¢ÂÂ´.0Ã¢ÂÂ¸,Ã‚Â¹Ã‚Â³]tetracosan-10-yl]oxy}-4-{[3-({4,5-dihydroxy-6-methyl-3-[(3,4,5-trihydroxyoxan-2-yl)oxy]oxan-2-yl}oxy)-4,5-dihydroxy-6-(hydroxymethyl)oxan-2-yl]oxy}-3-hydroxy-5-{[3,4,5-trihydroxy-6-(hydroxymethyl)oxan-2-yl…	C68H106O33	726.333	22.1041	[M+2H]2+	pos	MoNA-export-All_LC-MS-MS_Orbitrap	563655	776868	618416	571023	967911	983707	952115	916781	1120218	1045938	563655	776868	618416	571023	1.2436e+06	1.26389e+06	1.2233e+06	1.83356e+06	2240436	2091876	5.9387e-06	1.0453e-05	-1.07577	-0.737974	-0.989015	-1.0641	0.001483	0.033637	-0.030672	0.936179	1.5808	1.34543	metabolite_531				6-{[2,22-bis(acetyloxy)-23-hydroxy-4,5,9,9,13,20,20-heptamethyl-21-{[(2Z)-2-methylbut-2-enoyl]oxy}-24-oxahexacyclo[15.5.2.0Ã‚Â¹,Ã‚Â¹Ã¢ÂÂ¸.0Ã¢ÂÂ´,Ã‚Â¹Ã¢ÂÂ·.0Ã¢ÂÂµ,Ã‚Â¹Ã¢ÂÂ´.0Ã¢ÂÂ¸,Ã‚Â¹Ã‚Â³]tetracosan-10-yl]oxy}-4-{[3-({4,5-dihydroxy-6-methyl-3-[(3,4,5-trihydroxyoxan-2-yl)oxy]oxan-2-yl}oxy)-4,5-dihydroxy-6-(hydroxymethyl)oxan-2-yl]oxy}-3-hydroxy-5-{[3,4,5-trihydroxy-6-(hydroxymethyl)oxan-2-yl…	6-{[2,22-bis(acetyloxy)-23-hydroxy-4,5,9,9,13,20,20-heptamethyl-21-{[(2Z)-2-methylbut-2-enoyl]oxy}-24-oxahexacyclo[15.5.2.0Ã‚Â¹,Ã‚Â¹Ã¢ÂÂ¸.0Ã¢ÂÂ´,Ã‚Â¹Ã¢ÂÂ·.0Ã¢ÂÂµ,Ã‚Â¹Ã¢ÂÂ´.0Ã¢ÂÂ¸,Ã‚Â¹Ã‚Â³]tetracosan-10-yl]oxy}-4-{[3-({4,5-dihydroxy-6-methyl-3-[(3,4,5-trihydroxyoxan-2-yl)oxy]oxan-2-yl}oxy)-4,5-dihydroxy-6-(hydroxymethyl)oxan-2-yl]oxy}-3-hydroxy-5-{[3,4,5-trihydroxy-6-(hydroxymethyl)oxan-2-yl…		-	-	-
metabolite_419	[(E,6R)-6-hydroxy-6-[(2S,8S,9R,10R,13R,14S,16R)-16-hydroxy-4,4,9,13,14-pentamethyl-3,11-dioxo-2-[(2S,3R,4S,5S,6R)-3,4,5-trihydroxy-6-(hydroxymethyl)oxan-2-yl]oxy-2,7,8,10,12,15,16,17-octahydro-1H-cyclopenta[a]phenanthren-17-yl]-2-methyl-5-oxohept-3-en-2-yl] acetate	C38H56O13	701.356	22.3514	[M-H2O-H]-	neg	MoNA-export-LC-MS-MS_Negative_Mode	210840	232166	225132	209682	508850	475576	470543	435123	576075	492726	210840	232166	225132	209682	653784	611034	604567	870246	1.15215e+06	985452	1.0743e-05	1.7979e-05	-1.0416	-0.980689	-1.00078	-1.04491	0.22359	0.10148	0.08301	0.841875	1.64708	1.17094	metabolite_419				[(E,6R)-6-hydroxy-6-[(2S,8S,9R,10R,13R,14S,16R)-16-hydroxy-4,4,9,13,14-pentamethyl-3,11-dioxo-2-[(2S,3R,4S,5S,6R)-3,4,5-trihydroxy-6-(hydroxymethyl)oxan-2-yl]oxy-2,7,8,10,12,15,16,17-octahydro-1H-cyclopenta[a]phenanthren-17-yl]-2-methyl-5-oxohept-3-en-2-yl] acetate	[(E,6R)-6-hydroxy-6-[(2S,8S,9R,10R,13R,14S,16R)-16-hydroxy-4,4,9,13,14-pentamethyl-3,11-dioxo-2-[(2S,3R,4S,5S,6R)-3,4,5-trihydroxy-6-(hydroxymethyl)oxan-2-yl]oxy-2,7,8,10,12,15,16,17-octahydro-1H-cyclopenta[a]phenanthren-17-yl]-2-methyl-5-oxohept-3-en-2-yl] acetate		-	-	-
metabolite_287	(2S,3S)-6'-methyl-3-phenylspiro[oxirane-2,7'-quinazolino[3,2-a][1,4]benzodiazepine]-5',13'-dione	C24H17N3O3	376.104	6.10389	[M-H2O-H]-	neg	MoNA-export-LC-MS-MS_Negative_Mode	157020	231927	212509	212153	241431	250554	290288	227534	317910	267389	157020	231927	212509	212153	310197	321919	372970	455067	635820	534778	0.00031163	0.00039628	-1.20267	-0.721988	-0.846596	-0.84888	-0.219715	-0.144495	0.183106	0.709936	1.86985	1.22145	metabolite_287				(2S,3S)-6'-methyl-3-phenylspiro[oxirane-2,7'-quinazolino[3,2-a][1,4]benzodiazepine]-5',13'-dione	(2S,3S)-6'-methyl-3-phenylspiro[oxirane-2,7'-quinazolino[3,2-a][1,4]benzodiazepine]-5',13'-dione		-	-	-
metabolite_378	flavanthrin	C30H26O6	965.354	20.1795	[2M+H]+	pos	MoNA-export-LC-MS-MS_Positive_Mode	596162	652896	598898	519112	675943	656304	695582	501908	706831	607021	596162	652896	598898	519112	868470	843237	893703	1.00382e+06	1.41366e+06	1214042	0.00070344	0.00085257	-0.914775	-0.718365	-0.905303	-1.18151	0.027939	-0.059415	0.115294	0.496494	1.91536	1.22429	metabolite_378				flavanthrin	flavanthrin		-	-	-
metabolite_516	5-METHYLCYTOSINE	C5H7N3O	170.056	7.18484	[M+FA-H]-	neg	MoNA-export-All_LC-MS-MS_Orbitrap	355321	323035	389142	345418	365603	423842	379381	372222	482393	404947	355321	323035	389142	345418	469737	544564	487439	744444	964785	809894	8.8922e-05	0.00012274	-0.846213	-0.991494	-0.694025	-0.890776	-0.331368	0.005339	-0.251713	0.904751	1.89624	1.19926	metabolite_516				5-METHYLCYTOSINE	5-METHYLCYTOSINE	5-Methylcytosine	HMDB0002894	65040	C02376
metabolite_601	3,4-DIHYDROXYPHENYL GLYCOL	C8H10O4	170.056	7.16042	[M]+	pos	MoNA-export-All_LC-MS-MS_Orbitrap	355321	323035	389142	345418	401612	423842	379381	372222	482393	404947	355321	323035	389142	345418	516002	544564	487439	744444	964785	809894	7.8348e-05	0.00010861	-0.871838	-1.01792	-0.718806	-0.916647	-0.144803	-0.015565	-0.274042	0.888833	1.88582	1.18498	metabolite_601				3,4-DIHYDROXYPHENYL GLYCOL	3,4-DIHYDROXYPHENYL GLYCOL	3,4-Dihydroxyphenylglycol	HMDB0000318	91528	C05576
metabolite_616	HYDROXYPHENYLLACTIC ACID	C9H10O4	181.05	20.5068	[M-H]-	neg	MoNA-export-All_LC-MS-MS_Orbitrap	342794	371956	371927	294249	412985	337027	366204	368099	465321	375448	342794	371956	371927	294249	530615	433021	470508	736199	930641	750895	0.00014374	0.00019067	-0.850919	-0.71343	-0.713567	-1.07979	0.034579	-0.425533	-0.248799	1.00382	1.92053	1.07311	metabolite_616				HYDROXYPHENYLLACTIC ACID	HYDROXYPHENYLLACTIC ACID	Hydroxyphenyllactic acid	HMDB0000755	9378	C03672
metabolite_628	URIDINE 5'-DIPHOSPHATE	C9H14N2O12P2	405.014	6.1195	[M+H]+	pos	MoNA-export-All_LC-MS-MS_Orbitrap	81826	83638.4	50772.8	70567.5	103126	99684.2	106568	71355.6	144862	112782	81826	83638.4	50772.8	70567.5	132499	128077	136922	142711	289724	225563	0.0064486	0.0071948	-0.710475	-0.685904	-1.13148	-0.863114	-0.023465	-0.083421	0.036492	0.114984	2.10812	1.23826	metabolite_628				URIDINE 5'-DIPHOSPHATE	URIDINE 5'-DIPHOSPHATE	Uridine 5'-diphosphate	HMDB0000295	6031	C00015
metabolite_225	[(3aR,4R,5R,6E,9Z,11aR)-4-hydroxy-6,10-dimethyl-3-methylidene-2,8-dioxo-4,5,11,11a-tetrahydro-3aH-cyclodeca[b]furan-5-yl] (Z)-2-methylbut-2-enoate	C20H24O6	762.341	18.0307	[2M+ACN+H]+	pos	MoNA-export-LC-MS-MS_Positive_Mode	3456904	2958984	2576532	2778141	2.79636e+06	2537500	3055227	2628501	2748665	2925933	3456904	2958984	2576532	2778141	3.59284e+06	3.26025e+06	3.92544e+06	5257002	5497330	5851866	6.838e-05	9.6659e-05	-0.384621	-0.802196	-1.12294	-0.953858	-0.270616	-0.549543	0.008311	1.12501	1.32656	1.62389	metabolite_225				[(3aR,4R,5R,6E,9Z,11aR)-4-hydroxy-6,10-dimethyl-3-methylidene-2,8-dioxo-4,5,11,11a-tetrahydro-3aH-cyclodeca[b]furan-5-yl] (Z)-2-methylbut-2-enoate
metabolite_490	10-[(6-carboxy-4-{[4,5-dihydroxy-6-(hydroxymethyl)-3-[(3,4,5-trihydroxy-6-methyloxan-2-yl)oxy]oxan-2-yl]oxy}-5-hydroxy-3-{[3,4,5-trihydroxy-6-(hydroxymethyl)oxan-2-yl]oxy}oxan-2-yl)oxy]-2-hydroxy-4,5,9,9,13,20-hexamethyl-24-oxahexacyclo[15.5.2.0Ã‚Â¹,Ã‚Â¹Ã¢ÂÂ¸.0Ã¢ÂÂ´,Ã‚Â¹Ã¢ÂÂ·.0Ã¢ÂÂµ,Ã‚Â¹Ã¢ÂÂ´.0Ã¢ÂÂ¸,Ã‚Â¹Ã‚Â³]tetracosane-20-carboxylic acid	C54H86O25	566.259	22.6129	[M-2H]2-	neg	MoNA-export-All_LC-MS-MS_Orbitrap	1054444	997084	818898	825215	850147	892598	1080798	929260	955406	931280	1054444	997084	818898	825215	1.09229e+06	1.14683e+06	1.38864e+06	1.85852e+06	1.91081e+06	1862560	4.1971e-05	6.0929e-05	-0.557226	-0.689803	-1.10165	-1.08705	-0.469746	-0.343683	0.215205	1.30125	1.42211	1.31059	metabolite_490				10-[(6-carboxy-4-{[4,5-dihydroxy-6-(hydroxymethyl)-3-[(3,4,5-trihydroxy-6-methyloxan-2-yl)oxy]oxan-2-yl]oxy}-5-hydroxy-3-{[3,4,5-trihydroxy-6-(hydroxymethyl)oxan-2-yl]oxy}oxan-2-yl)oxy]-2-hydroxy-4,5,9,9,13,20-hexamethyl-24-oxahexacyclo[15.5.2.0Ã‚Â¹,Ã‚Â¹Ã¢ÂÂ¸.0Ã¢ÂÂ´,Ã‚Â¹Ã¢ÂÂ·.0Ã¢ÂÂµ,Ã‚Â¹Ã¢ÂÂ´.0Ã¢ÂÂ¸,Ã‚Â¹Ã‚Â³]tetracosane-20-carboxylic acid
metabolite_361	7-[(2S,3R,4S,5S,6R)-4,5-dihydroxy-3-[(2R,3R,4R,5R,6S)-3,4,5-trihydroxy-6-methyloxan-2-yl]oxy-6-[[(2R,3R,4R,5R,6S)-3,4,5-trihydroxy-6-methyloxan-2-yl]oxymethyl]oxan-2-yl]oxy-6-methoxychromen-2-one	C28H38O17	729.271	7.91065	[M+2ACN+H]+	pos	MoNA-export-LC-MS-MS_Positive_Mode	580312	769926	547300	561600	604260	512670	695851	584637	590426	691896	580312	769926	547300	561600	776371	658693	894049	1.16927e+06	1.18085e+06	1.38379e+06	0.00047947	0.00059565	-0.915326	-0.27702	-1.02646	-0.978319	-0.255324	-0.65147	0.140821	1.06733	1.1063	1.78947	metabolite_361				7-[(2S,3R,4S,5S,6R)-4,5-dihydroxy-3-[(2R,3R,4R,5R,6S)-3,4,5-trihydroxy-6-methyloxan-2-yl]oxy-6-[[(2R,3R,4R,5R,6S)-3,4,5-trihydroxy-6-methyloxan-2-yl]oxymethyl]oxan-2-yl]oxy-6-methoxychromen-2-one
metabolite_382	14-(acetyloxy)-6-(furan-3-yl)-12-hydroxy-1,7,11,15,15-pentamethyl-5-oxo-3-oxapentacyclo[8.8.0.0Ã‚Â²,Ã¢ÂÂ´.0Ã‚Â²,Ã¢ÂÂ·.0Ã‚Â¹Ã‚Â¹,Ã‚Â¹Ã¢ÂÂ¶]octadecan-18-yl acetate	C30H40O8	573.275	23.0602	[M+FA-H]-	neg	MoNA-export-All_LC-MS-MS_Orbitrap	809649	837442	731734	680338	751566	601179	815220	533994	656040	672417	809649	837442	731734	680338	965633	772412	1.04742e+06	1.06799e+06	1.31208e+06	1.34483e+06	0.0038747	0.0044224	-0.628468	-0.509887	-0.960888	-1.18017	0.037035	-0.787338	0.385962	0.473727	1.51514	1.65489	metabolite_382				14-(acetyloxy)-6-(furan-3-yl)-12-hydroxy-1,7,11,15,15-pentamethyl-5-oxo-3-oxapentacyclo[8.8.0.0Ã‚Â²,Ã¢ÂÂ´.0Ã‚Â²,Ã¢ÂÂ·.0Ã‚Â¹Ã‚Â¹,Ã‚Â¹Ã¢ÂÂ¶]octadecan-18-yl acetate
metabolite_51	N-acetylphenylalanine	C11H13NO3	249.125	17.5512	[M+ACN+H]+	both	MoNA-export-LC-MS-MS_Positive_Mode	30280.2	32393.2	28882.9	16222.6	38415.4	76830.8	57623.1	88215.3	107701	52170.5	30280.2	32393.2	28882.9	16222.6	49357.1	98714.3	74035.7	176431	215402	104341	0.0029316	0.0033698	-0.776194	-0.74485	-0.796921	-0.984723	-0.493209	0.238948	-0.127131	1.39178	1.96988	0.322415	metabolite_51				N-acetylphenylalanine
metabolite_167	methyl chlorogenate	C17H20O9	367.106	7.0577	[M-H]-	neg	MoNA-export-LC-MS-MS_Negative_Mode	7326882	8404948	5651540	6524582	13000000	11400000	12000000	10800000	13700000	9356992	7326882	8404948	5651540	6524582	1.67028e+07	1.4647e+07	1.54179e+07	21600000	27400000	18713984	0.00028242	0.00036127	-0.956371	-0.807208	-1.18818	-1.06738	0.340896	0.056461	0.163124	1.01849	1.82099	0.619174	metabolite_167				methyl chlorogenate
metabolite_254	6-formyl-10-(hydroxymethyl)-5-methoxy-3-methylidene-2-oxo-2H,3H,3aH,4H,5H,8H,9H,11aH-cyclodeca[b]furan-4-yl 2-methylbutanoate	C21H28O7	829.379	22.2652	[2M+FA-H]-	both	MoNA-export-LC-MS-MS_Negative_Mode	132742	142708	162312	130880	233288	213921	214223	185926	254956	184002	132742	142708	162312	130880	299735	274852	275240	371852	509911	368005	0.00029115	0.00037097	-1.05867	-0.979978	-0.825197	-1.07337	0.259857	0.06339	0.066455	0.82927	1.91935	0.798899	metabolite_254				6-formyl-10-(hydroxymethyl)-5-methoxy-3-methylidene-2-oxo-2H,3H,3aH,4H,5H,8H,9H,11aH-cyclodeca[b]furan-4-yl 2-methylbutanoate
metabolite_71	8-Chlro-1-tetrahydronorharmanone	C11H9ClN2O	219.031	7.36831	[M-H]-	neg	MoNA-export-LC-MS-MS_Negative_Mode	732664	860280	642614	893813	676775	646465	880551	865412	1101420	658072	732664	860280	642614	893813	869539	830596	1.13136e+06	1.73082e+06	2202840	1.31614e+06	0.0049115	0.0055552	-0.780761	-0.524229	-0.961777	-0.456822	-0.505617	-0.5839	0.020683	1.22572	2.17456	0.39214	metabolite_71				8-Chlro-1-tetrahydronorharmanone	8-Chlro-1-tetrahydronorharmanone		-	-	-
metabolite_313	[4,5-dihydroxy-6-(hydroxymethyl)-2-[2,4,6-trihydroxy-3-(4-hydroxybenzoyl)phenyl]oxan-3-yl] 3,4,5-trihydroxybenzoate	C26H24O14	279.053	7.06422	[M-2H]2-	neg	MoNA-export-LC-MS-MS_Negative_Mode	484749	540066	442447	563402	578711	455791	549710	556984	698854	574808	484749	540066	442447	563402	743544	585613	706282	1.11397e+06	1397708	1.14962e+06	9.9308e-05	0.00013534	-0.873039	-0.705346	-1.00128	-0.634603	-0.088507	-0.567273	-0.201464	1.03443	1.89458	1.1425	metabolite_313				[4,5-dihydroxy-6-(hydroxymethyl)-2-[2,4,6-trihydroxy-3-(4-hydroxybenzoyl)phenyl]oxan-3-yl] 3,4,5-trihydroxybenzoate	[4,5-dihydroxy-6-(hydroxymethyl)-2-[2,4,6-trihydroxy-3-(4-hydroxybenzoyl)phenyl]oxan-3-yl] 3,4,5-trihydroxybenzoate		-	-	-
metabolite_485	Threonine	C4H9NO3	118.05	6.75019	[M-H]-	neg	MoNA-export-LC-MS-MS_Negative_Mode	2.68626e+06	2744988	2.7289e+06	2.71142e+06	2.39472e+06	2.31902e+06	2.72101e+06	2496670	2.97002e+06	2.45517e+06	2.68626e+06	2744988	2.7289e+06	2.71142e+06	3.0768e+06	2.97954e+06	3.49603e+06	4993340	5.94003e+06	4.91033e+06	6.1059e-05	8.6691e-05	-0.785244	-0.736212	-0.749645	-0.764238	-0.459173	-0.540381	-0.109154	1.14098	1.93139	1.07168	metabolite_485				Threonine	Threonine	L-Threonine	HMDB0000167	6288	C00188
metabolite_568	CITRIC ACID	C6H8O7	191.019	8.94609	[M-H]-	neg	MoNA-export-All_LC-MS-MS_Orbitrap	27800000	32200000	28700000	29500000	27400000	25100000	29200000	28600000	34300000	29600000	27800000	32200000	28700000	29500000	3.52043e+07	3.22492e+07	3.7517e+07	57200000	68600000	59200000	2.6391e-05	3.9834e-05	-0.870467	-0.576233	-0.810283	-0.756786	-0.375333	-0.572945	-0.22068	1.09555	1.85788	1.22929	metabolite_568				CITRIC ACID	CITRIC ACID	Citric acid	HMDB0000094	311	C00158
metabolite_507	ADONITOL	C5H12O5	133.049	9.04375	[M-H2O-H]-	neg	MoNA-export-LC-MS-MS_Negative_Mode	6390438	7239782	6116190	7330954	6134742	5824614	6000994	6226478	7050914	6135678	6390438	7239782	6116190	7330954	7.88209e+06	7.48362e+06	7.71024e+06	12452956	14101828	12271356	1.659e-05	2.6267e-05	-0.869949	-0.57528	-0.965096	-0.543649	-0.35244	-0.490681	-0.412059	1.23337	1.80542	1.17036	metabolite_507				ADONITOL	ADONITOL	Ribitol	HMDB0000508	-	C00474
metabolite_521	GLUTARATE	C5H8O4	133.049	9.04606	[M+H]+	pos	MoNA-export-All_LC-MS-MS_Orbitrap	6390438	7239782	6116190	7330954	5912804	5824614	6000994	6226478	7050914	6135678	6390438	7239782	6116190	7330954	7.59693e+06	7.48362e+06	7.71024e+06	12452956	14101828	12271356	1.5165e-05	2.4248e-05	-0.856328	-0.562936	-0.951062	-0.531442	-0.439563	-0.478704	-0.400423	1.23787	1.80745	1.17514	metabolite_521				GLUTARATE	GLUTARATE	Glutaric acid	HMDB0000661	743	C00489
metabolite_550	D-(+)-GALACTOSAMINE	C6H13NO5	160.061	8.94713	[M-H2O-H]-	neg	MoNA-export-All_LC-MS-MS_Orbitrap	891000	962422	828441	869139	739919	627900	822415	735865	856784	693347	891000	962422	828441	869139	950668	806743	1.05666e+06	1.47173e+06	1.71357e+06	1.38669e+06	0.00043911	0.00054762	-0.642344	-0.416021	-0.840585	-0.711619	-0.453268	-0.909345	-0.117391	1.1979	1.96425	0.928431	metabolite_550				D-(+)-GALACTOSAMINE	D-(+)-GALACTOSAMINE	Glucosamine	HMDB0001514	439213	C00329
metabolite_196	DAH-3-Keto-4-en	C19H20O	570.334	25.9713	[2M+ACN+H]+	pos	MoNA-export-All_LC-MS-MS_Orbitrap	8238.89	5445.49	23086.3	8238.89	11871.8	2697.9	21045.6	12928	25779.7	17233.8	8238.89	5445.49	23086.3	8238.89	15253.2	3466.33	27040	25856	51559.3	34467.6	0.037041	0.039356	-0.790635	-0.97428	0.185464	-0.790635	-0.329502	-1.10439	0.445389	0.367552	2.05734	0.933698	metabolite_196				DAH-3-Keto-4-en	DAH-3-Keto-4-en		-	-	-
metabolite_111	Ellagic Acid	C14H6O8	649.017	6.34673	[2M+FA-H]-	neg	MoNA-export-All_LC-MS-MS_Orbitrap	714888	742085	838715	754862	978543	796565	801508	698005	2646916	717345	714888	742085	838715	754862	1.25726e+06	1.02345e+06	1.0298e+06	1.39601e+06	5293832	1.43469e+06	NS	NS	-0.532693	-0.512946	-0.442787	-0.50367	-0.138896	-0.308658	-0.304046	-0.038154	2.79192	-0.010069	metabolite_111				Ellagic Acid	Ellagic Acid	Ellagic acid	HMDB0002899	5281855	C10788
metabolite_571	L-HISTIDINE	C6H9N3O2	197.103	6.33702	[M+ACN+H]+	both	MoNA-export-All_LC-MS-MS_Orbitrap	15009.5	57673.1	20810.3	24025	43600.7	39067.1	48134.4	54046.6	141989	54046.6	15009.5	57673.1	20810.3	24025	56019.4	50194.4	61844.4	108093	283979	108093	0.036092	0.038474	-0.803554	-0.264222	-0.730223	-0.689585	-0.285126	-0.358763	-0.211489	0.373165	2.59663	0.373165	metabolite_571				L-HISTIDINE	L-HISTIDINE	Histidine	HMDB0000177	6274	C00135
metabolite_578	N-ACETYL-GLUTAMIC ACID	C7H11NO5	231.099	8.96238	[M+ACN+H]+	pos	MoNA-export-LC-MS-MS_Positive_Mode	63210.9	38641.1	41245.4	74401.7	45410	15119.8	75700.2	74555.2	85369.2	32920.6	63210.9	38641.1	41245.4	74401.7	58344	19426.3	97261.8	149110	170738	65841.3	NS	NS	-0.301588	-0.808729	-0.754975	-0.0706	-0.402045	-1.20534	0.40125	1.47145	1.91787	-0.247295	metabolite_578				N-ACETYL-GLUTAMIC ACID	N-ACETYL-GLUTAMIC ACID	N-Acetyl-L-glutamic acid	HMDB0001138	70914	C00624
metabolite_160	N-4-nitronbenzoyl homoveratrylamine	C17H18N2O5	331.127	6.91968	[M+H]+	pos	MoNA-export-LC-MS-MS_Positive_Mode	276736	1001544	293826	281436	328896	322314	335478	1021228	366869	1083722	276736	1001544	293826	281436	422575	414119	431031	2042456	733739	2167444	0.025808	0.02788	-0.734275	0.270357	-0.710589	-0.727761	-0.532133	-0.543855	-0.520412	1.71313	-0.100839	1.88637	metabolite_160				N-4-nitronbenzoyl homoveratrylamine	N-4-nitronbenzoyl homoveratrylamine		-	-	-
metabolite_341	6-HYDROXYANGOLENSIC ACID METHYL ESTER	C27H34O8	486.221	17.5203	[M]+	pos	MoNA-export-LC-MS-MS_Positive_Mode	119776	1393025	119352	1223204	226178	238710	213645	1340332	133854	1291807	119776	1393025	119352	1223204	290600	306702	274497	2680664	267709	2583614	NS	NS	-0.802636	0.465081	-0.803058	0.295998	-0.632555	-0.616522	-0.648587	1.74713	-0.655346	1.6505	metabolite_341				6-HYDROXYANGOLENSIC ACID METHYL ESTER	6-HYDROXYANGOLENSIC ACID METHYL ESTER		-	-	-
metabolite_82	9-(2,3-dihydroxypropoxy)-9-oxononanoic acid	C12H22O6	261.135	25.4163	[M-H]-	neg	MoNA-export-LC-MS-MS_Negative_Mode	98225.4	102093	91210	101539	104401	104834	110430	471605	255432	276980	98225.4	102093	91210	101539	134138	134693	141883	943210	510863	553960	0.0012781	0.0015234	-0.628837	-0.615543	-0.652949	-0.617447	-0.505403	-0.503493	-0.47878	2.27545	0.789436	0.937563	metabolite_82				9-(2,3-dihydroxypropoxy)-9-oxononanoic acid	9-(2,3-dihydroxypropoxy)-9-oxononanoic acid		-	-	-
metabolite_53	Gly-Tyr	C11H14N2O4	237.088	9.08047	[M-H]-	neg	MoNA-export-LC-MS-MS_Negative_Mode	1077106	1358235	1054524	1150955	808021	843617	870692	1152035	1066917	813301	1077106	1358235	1054524	1150955	1.03817e+06	1.0839e+06	1.11869e+06	2304070	2133834	1.6266e+06	0.0014396	0.0017064	-0.672807	-0.077078	-0.720659	-0.516316	-0.75532	-0.658404	-0.584689	1.9272	1.56646	0.491609	metabolite_53				Gly-Tyr	Gly-Tyr	Glycyltyrosine	HMDB0028853	92829	-
metabolite_533	ectoine	C6H10N2O2	141.066	8.99099	[M-H]-	neg	MoNA-export-All_LC-MS-MS_Orbitrap	2864652	2730377	2280878	2536378	1795012	2048525	2443703	2808181	2800334	2217140	2864652	2730377	2280878	2536378	2.30628e+06	2.632e+06	3.13974e+06	5616362	5600668	4434280	0.00026497	0.00034098	-0.419948	-0.522564	-0.866082	-0.670822	-0.846668	-0.597745	-0.209722	1.68297	1.67098	0.779598	metabolite_533				ectoine	ectoine	Ectoine	HMDB0240650	-	C06231
metabolite_241	10-methoxy-pericyclivine-N-oxide	C21H24N2O4	778.379	24.0587	[2M+ACN+H]+	pos	MoNA-export-LC-MS-MS_Positive_Mode	602612	629083	687449	629083	352244	528366	704488	763468	737718	694726	602612	629083	687449	629083	452573	678859	905145	1.52694e+06	1.47544e+06	1.38945e+06	0.00013033	0.00017431	-0.724365	-0.659377	-0.516084	-0.659377	-1.09272	-0.537174	0.01837	1.5449	1.41846	1.20737	metabolite_241				10-methoxy-pericyclivine-N-oxide	10-methoxy-pericyclivine-N-oxide		-	-	-
metabolite_296	(1-acetyloxy-3-hydroxy-6,8a-dimethyl-7-oxo-3-propan-2-yl-2,3a,4,8-tetrahydro-1H-azulen-4-yl) 4-hydroxybenzoate	C24H30O7	472.235	20.772	[M+ACN+H]+	pos	MoNA-export-All_LC-MS-MS_Orbitrap	673978	638138	700697	609066	619148	454571	783726	757474	727729	696141	673978	638138	700697	609066	795499	584045	1.00695e+06	1.51495e+06	1.45546e+06	1.39228e+06	0.00014126	0.00018777	-0.697322	-0.792304	-0.626515	-0.869347	-0.375277	-0.935656	0.185102	1.53135	1.3737	1.20627	metabolite_296				(1-acetyloxy-3-hydroxy-6,8a-dimethyl-7-oxo-3-propan-2-yl-2,3a,4,8-tetrahydro-1H-azulen-4-yl) 4-hydroxybenzoate	(1-acetyloxy-3-hydroxy-6,8a-dimethyl-7-oxo-3-propan-2-yl-2,3a,4,8-tetrahydro-1H-azulen-4-yl) 4-hydroxybenzoate		-	-	-
metabolite_447	(2S,3S,4S,5R,6R)-6-[(2R,3R,4S,5S,6S)-2-[[(3S,6aR,6bS,8aS,12aR,14bS)-11-carboxy-4,4,6a,6b,8a,11,14b-heptamethyl-14-oxo-2,3,4a,5,6,7,8,9,10,12,12a,14a-dodecahydro-1H-picen-3-yl]oxy]-6-carboxy-4,5-dihydroxyoxan-3-yl]oxy-3,4,5-trihydroxyoxane-2-carboxylic acid	C42H62O16	855.448	20.8605	[M+CH3OH+H]+	pos	MoNA-export-All_LC-MS-MS_Orbitrap	98241.1	115542	114982	104526	100133	78289.2	121978	131709	111372	120056	98241.1	115542	114982	104526	128654	100588	156720	263418	222745	240112	0.00010241	0.00013869	-0.888256	-0.615357	-0.624189	-0.789118	-0.408524	-0.851235	0.034187	1.71724	1.07566	1.3496	metabolite_447				(2S,3S,4S,5R,6R)-6-[(2R,3R,4S,5S,6S)-2-[[(3S,6aR,6bS,8aS,12aR,14bS)-11-carboxy-4,4,6a,6b,8a,11,14b-heptamethyl-14-oxo-2,3,4a,5,6,7,8,9,10,12,12a,14a-dodecahydro-1H-picen-3-yl]oxy]-6-carboxy-4,5-dihydroxyoxan-3-yl]oxy-3,4,5-trihydroxyoxane-2-carboxylic acid	(2S,3S,4S,5R,6R)-6-[(2R,3R,4S,5S,6S)-2-[[(3S,6aR,6bS,8aS,12aR,14bS)-11-carboxy-4,4,6a,6b,8a,11,14b-heptamethyl-14-oxo-2,3,4a,5,6,7,8,9,10,12,12a,14a-dodecahydro-1H-picen-3-yl]oxy]-6-carboxy-4,5-dihydroxyoxan-3-yl]oxy-3,4,5-trihydroxyoxane-2-carboxylic acid		-	-	-
metabolite_422	(E)-N-[2-[3-acetamido-4,5-dihydroxy-6-(hydroxymethyl)oxan-2-yl]oxy-6-[2-[5-(2,4-dioxopyrimidin-1-yl)-3,4-dihydroxyoxolan-2-yl]-2-hydroxyethyl]-4,5-dihydroxyoxan-3-yl]-13-methyltetradec-2-enamide	C38H62N4O16	416.216	18.0729	[M+2H]2+	pos	MoNA-export-All_LC-MS-MS_Orbitrap	235934	12150.2	242404	252025	149947	21931.4	277962	310741	322767	331562	235934	12150.2	242404	252025	192656	28178.1	357133	621482	645534	663124	0.0024664	0.0028605	-0.367424	-1.28997	-0.340756	-0.301094	-0.54584	-1.22389	0.132213	1.22198	1.32113	1.39365	metabolite_422				(E)-N-[2-[3-acetamido-4,5-dihydroxy-6-(hydroxymethyl)oxan-2-yl]oxy-6-[2-[5-(2,4-dioxopyrimidin-1-yl)-3,4-dihydroxyoxolan-2-yl]-2-hydroxyethyl]-4,5-dihydroxyoxan-3-yl]-13-methyltetradec-2-enamide	(E)-N-[2-[3-acetamido-4,5-dihydroxy-6-(hydroxymethyl)oxan-2-yl]oxy-6-[2-[5-(2,4-dioxopyrimidin-1-yl)-3,4-dihydroxyoxolan-2-yl]-2-hydroxyethyl]-4,5-dihydroxyoxan-3-yl]-13-methyltetradec-2-enamide		-	-	-
metabolite_404	[2-[4-hydroxy-2,5-bis(hydroxymethyl)-3-(2-methylpropanoyloxy)oxolan-2-yl]oxy-6-(hydroxymethyl)-4,5-bis(2-methylpropanoyloxy)oxan-3-yl] decanoate	C34H58O15	706.376	26.9671	[M]+	pos	MoNA-export-All_LC-MS-MS_Orbitrap	29928.5	24206.4	36506.4	40649.5	20302.7	23674.1	16931.3	40185.8	42317.4	27126.5	29928.5	24206.4	36506.4	40649.5	26085.5	30417.2	21753.8	80371.6	84634.7	54253.1	0.0014933	0.0017636	-0.565328	-0.815084	-0.278222	-0.097384	-0.733067	-0.544	-0.922134	1.63638	1.82246	0.496376	metabolite_404				[2-[4-hydroxy-2,5-bis(hydroxymethyl)-3-(2-methylpropanoyloxy)oxolan-2-yl]oxy-6-(hydroxymethyl)-4,5-bis(2-methylpropanoyloxy)oxan-3-yl] decanoate	[2-[4-hydroxy-2,5-bis(hydroxymethyl)-3-(2-methylpropanoyloxy)oxolan-2-yl]oxy-6-(hydroxymethyl)-4,5-bis(2-methylpropanoyloxy)oxan-3-yl] decanoate		-	-	-
metabolite_536	GLUCONO-1,5-LACTONE	C6H10O6	177.04	8.99797	[M-H]-	both	MoNA-export-All_LC-MS-MS_Orbitrap	559053	625761	565922	709846	351836	384996	348523	462231	564625	430507	559053	625761	565922	709846	452049	494654	447792	924462	1.12925e+06	861013	0.00057575	0.0007098	-0.518269	-0.225099	-0.488082	0.14444	-0.988533	-0.801293	-1.00724	1.08764	1.98765	0.808792	metabolite_536				GLUCONO-1,5-LACTONE	GLUCONO-1,5-LACTONE	Gluconolactone	HMDB0000150	7027	C00198
metabolite_621	3,4-DIHYDROXY-PHENYLALANINE	C9H11NO4	196.061	9.04326	[M-H]-	neg	MoNA-export-LC-MS-MS_Negative_Mode	1596924	1802053	1337412	1909307	1032231	1095784	1105710	1485961	1643410	1248551	1596924	1802053	1337412	1909307	1.32624e+06	1.40789e+06	1.42065e+06	2971922	3286820	2497102	0.0004532	0.00056409	-0.500818	-0.214422	-0.863141	-0.064677	-0.87874	-0.764736	-0.746931	1.41891	1.85857	0.755985	metabolite_621				3,4-DIHYDROXY-PHENYLALANINE	3,4-DIHYDROXY-PHENYLALANINE		-	-	-
metabolite_212	Glu-Val-Phe	C19H27N3O6	374.172	25.4709	[M-H2O-H]-	neg	MoNA-export-All_LC-MS-MS_Orbitrap	1275882	1312563	1176701	1188880	744969	785137	766706	774013	774229	769108	1275882	1312563	1176701	1188880	957156	1.00877e+06	985086	1.54803e+06	1.54846e+06	1.53822e+06	4.5734e-06	8.4898e-06	0.094026	0.25145	-0.331631	-0.279362	-1.27385	-1.05236	-1.15399	1.26199	1.26384	1.21989	metabolite_212				Glu-Val-Phe	Glu-Val-Phe		-	-	-
metabolite_304	Aurantiamide	C25H26N2O3	403.199	20.6181	[M+H]+	pos	MoNA-export-LC-MS-MS_Positive_Mode	601988	666569	557057	563835	336506	357784	315228	381960	378726	420099	601988	666569	557057	563835	432352	459690	405013	763921	757453	840197	7.2385e-05	0.00010139	-0.018793	0.411717	-0.318321	-0.273133	-1.14963	-0.967388	-1.33188	1.06069	1.01757	1.56917	metabolite_304				Aurantiamide	Aurantiamide		-	-	-
metabolite_318	1-Hydroxy-3,6,7-Trimethoxy-2,8-Diprenylxanthone	C26H30O6	877.413	24.6012	[2M+H]+	pos	MoNA-export-LC-MS-MS_Positive_Mode	538792	506214	493737	551020	149446	143333	155558	575108	610158	573378	538792	506214	493737	551020	192012	184158	199866	1.15022e+06	1.22032e+06	1146756	3.3966e-09	8.8057e-08	-0.194204	-0.273768	-0.304242	-0.164339	-1.04115	-1.06033	-1.02197	1.29908	1.47029	1.29063	metabolite_318				1-Hydroxy-3,6,7-Trimethoxy-2,8-Diprenylxanthone	1-Hydroxy-3,6,7-Trimethoxy-2,8-Diprenylxanthone	1-Hydroxy-3,6,7-trimethoxy-2,8-diprenylxanthone	HMDB0036597	231412	-
metabolite_204	8-(4-hydroxyphenyl)-3-methoxy-6,7-dimethyl-5,6,7,8-tetrahydronaphthalen-2-ol	C19H22O3	641.309	22.3848	[2M+FA-H]-	neg	MoNA-export-LC-MS-MS_Negative_Mode	1.1251e+06	1.09494e+06	991003	1.02858e+06	661410	707509	696240	712671	825388	856463	1.1251e+06	1.09494e+06	991003	1.02858e+06	849798	909027	894549	1.42534e+06	1.65078e+06	1.71293e+06	7.2508e-05	0.00010139	-0.136511	-0.23204	-0.561204	-0.442206	-1.00841	-0.82083	-0.866681	0.814375	1.52834	1.72517	metabolite_204				8-(4-hydroxyphenyl)-3-methoxy-6,7-dimethyl-5,6,7,8-tetrahydronaphthalen-2-ol	8-(4-hydroxyphenyl)-3-methoxy-6,7-dimethyl-5,6,7,8-tetrahydronaphthalen-2-ol		-	-	-
metabolite_595	METHYL NICOTINIC ACID	C7H7NO2	138.055	21.4857	[M+H]+	pos	MoNA-export-LC-MS-MS_Positive_Mode	678386	713380	531823	560100	376698	383497	369898	456418	508078	506351	678386	713380	531823	560100	483991	492727	475256	912836	1016157	1.0127e+06	9.5216e-05	0.00013059	-0.042767	0.117297	-0.713155	-0.583815	-0.931942	-0.891984	-0.9719	1.02962	1.50222	1.48642	metabolite_595				METHYL NICOTINIC ACID	METHYL NICOTINIC ACID	Methyl nicotinate	HMDB0029806	7151	-
metabolite_588	Djenkolic Acid	C7H14N2O4S2	299.035	23.2053	[M+FA-H]-	neg	MoNA-export-All_LC-MS-MS_Orbitrap	318534	352852	289255	303070	203384	182581	203672	196279	214671	236289	318534	352852	289255	303070	261313	234585	261683	392559	429342	472577	0.00039782	0.00049901	-0.165926	0.270643	-0.538382	-0.36265	-0.893841	-1.23386	-0.889132	0.775762	1.24369	1.7937	metabolite_588				Djenkolic Acid	Djenkolic Acid		-	-	-
metabolite_46	Indolacetic acid	C10H9NO2	174.055	25.9222	[M-H]-	neg	MoNA-export-LC-MS-MS_Negative_Mode	2639978	2670373	2157086	2113580	1685701	1670512	1630362	1645337	1753587	1817401	2639978	2670373	2157086	2113580	2.16584e+06	2.14632e+06	2.09473e+06	3290674	3507174	3634802	0.00028722	0.00036668	-0.00336	0.045789	-0.784198	-0.854548	-0.770051	-0.801607	-0.885022	1.04882	1.3989	1.60528	metabolite_46				Indolacetic acid	Indolacetic acid		-	-	-
metabolite_372	3-[(3R,5S,10R,13R,14S,17R)-5,14-dihydroxy-10,13-dimethyl-3-[(2R,3R,4S,5S,6R)-3,4,5-trihydroxy-6-(hydroxymethyl)oxan-2-yl]oxy-2,3,4,6,7,8,9,11,12,15,16,17-dodecahydro-1H-cyclopenta[a]phenanthren-17-yl]-2H-furan-5-one	C29H44O10	551.284	18.9168	[M-H]-	both	MoNA-export-LC-MS-MS_Negative_Mode	1089972	1011296	844978	810417	670899	633346	621555	686810	706597	712930	1089972	1011296	844978	810417	861990	813741	798590	1.37362e+06	1.41319e+06	1.42586e+06	0.00021824	0.00028367	0.171764	-0.124549	-0.75094	-0.881104	-0.68687	-0.868587	-0.925647	1.24005	1.38909	1.43679	metabolite_372				3-[(3R,5S,10R,13R,14S,17R)-5,14-dihydroxy-10,13-dimethyl-3-[(2R,3R,4S,5S,6R)-3,4,5-trihydroxy-6-(hydroxymethyl)oxan-2-yl]oxy-2,3,4,6,7,8,9,11,12,15,16,17-dodecahydro-1H-cyclopenta[a]phenanthren-17-yl]-2H-furan-5-one	3-[(3R,5S,10R,13R,14S,17R)-5,14-dihydroxy-10,13-dimethyl-3-[(2R,3R,4S,5S,6R)-3,4,5-trihydroxy-6-(hydroxymethyl)oxan-2-yl]oxy-2,3,4,6,7,8,9,11,12,15,16,17-dodecahydro-1H-cyclopenta[a]phenanthren-17-yl]-2H-furan-5-one		-	-	-
metabolite_314	4-(3,4-dihydroxyphenyl)-7-hydroxy-5-[3,4,5-trihydroxy-6-[(3,4,5-trihydroxyoxan-2-yl)oxymethyl]oxan-2-yl]oxychromen-2-one	C26H28O15	289.068	7.9454	[M-2H]2-	neg	MoNA-export-All_LC-MS-MS_Orbitrap	2.38121e+06	2.44856e+06	1.83642e+06	1.82214e+06	1.52028e+06	1.3394e+06	1.52075e+06	1.54231e+06	1633461	1559781	2.38121e+06	2.44856e+06	1.83642e+06	1.82214e+06	1.9533e+06	1.7209e+06	1.9539e+06	3084623	3266922	3119562	0.00066547	0.00081112	0.03746	0.149788	-0.871233	-0.895047	-0.676284	-1.06391	-0.675275	1.21072	1.51478	1.26899	metabolite_314				4-(3,4-dihydroxyphenyl)-7-hydroxy-5-[3,4,5-trihydroxy-6-[(3,4,5-trihydroxyoxan-2-yl)oxymethyl]oxan-2-yl]oxychromen-2-one	4-(3,4-dihydroxyphenyl)-7-hydroxy-5-[3,4,5-trihydroxy-6-[(3,4,5-trihydroxyoxan-2-yl)oxymethyl]oxan-2-yl]oxychromen-2-one		-	-	-
metabolite_598	3-DEHYDROSHIKIMIC ACID	C7H8O5	212.056	9.04885	[M+ACN-H]-	neg	MoNA-export-LC-MS-MS_Negative_Mode	780048	1.07494e+06	670809	764048	531642	546202	560150	653836	733244	620711	780048	1.07494e+06	670809	764048	683068	701776	719697	1.30767e+06	1.46649e+06	1.24142e+06	0.0011688	0.0014008	-0.532653	0.443281	-0.894172	-0.585605	-0.853603	-0.79169	-0.732382	1.2135	1.73909	0.994242	metabolite_598				3-DEHYDROSHIKIMIC ACID	3-DEHYDROSHIKIMIC ACID	3-dehydroshikimate	HMDB0304122	-	C02637
metabolite_627	Cytidine	C9H13N3O5	242.078	7.44327	[M-H]-	both	MoNA-export-LC-MS-MS_Negative_Mode	9145752	9683680	7502068	7472990	5776994	6082272	6543062	6492180	6299092	5905356	9145752	9683680	7502068	7472990	7.42244e+06	7.81467e+06	8.40671e+06	12984360	12598184	11810712	0.00053087	0.00065572	-0.153595	0.09056	-0.899629	-0.912826	-0.935769	-0.757745	-0.489032	1.58867	1.41339	1.05598	metabolite_627				Cytidine	Cytidine	Cytidine	HMDB0000089	6175	C00475
metabolite_290	3-hydroxy-2-[[1-[2-[(4-hydroxybenzoyl)amino]-3-methylbutanoyl]pyrrolidine-2-carbonyl]amino]benzoic acid	C24H27N3O7	514.18	9.10433	[M+FA-H]-	neg	MoNA-export-All_LC-MS-MS_Orbitrap	265141	458958	317439	288035	243271	257050	301262	274533	307273	314077	265141	458958	317439	288035	312561	330264	387070	549066	614545	628154	0.0020621	0.0024132	-1.08584	0.317355	-0.707217	-0.920093	-0.742526	-0.614361	-0.203099	0.969717	1.44377	1.54229	metabolite_290				3-hydroxy-2-[[1-[2-[(4-hydroxybenzoyl)amino]-3-methylbutanoyl]pyrrolidine-2-carbonyl]amino]benzoic acid	3-hydroxy-2-[[1-[2-[(4-hydroxybenzoyl)amino]-3-methylbutanoyl]pyrrolidine-2-carbonyl]amino]benzoic acid		-	-	-
metabolite_576	2-METHYLCITRATE	C7H10O7	205.035	12.0686	[M-H]-	neg	MoNA-export-All_LC-MS-MS_Orbitrap	438122	880834	639554	810459	449258	380934	517533	499994	683136	671039	438122	880834	639554	810459	577220	489434	664940	999988	1.36627e+06	1342078	0.0050846	0.0057224	-1.16126	0.181859	-0.550147	-0.031646	-0.739259	-1.00559	-0.473128	0.543356	1.65461	1.5812	metabolite_576				2-METHYLCITRATE	2-METHYLCITRATE	2-Methylcitric acid	HMDB0000379	515	C02225
metabolite_112	13-methoxy-1,6-diazatetracyclo[7.6.1.0Ã¢ÂÂµ,Ã‚Â¹Ã¢ÂÂ¶.0Ã‚Â¹Ã¢ÂÂ°,Ã‚Â¹Ã¢ÂÂµ]hexadeca-3,5,7,9(16),10,12,14-heptaen-2-one	C15H10N2O2	292.103	6.97698	[M+ACN+H]+	pos	MoNA-export-LC-MS-MS_Positive_Mode	1200	26117.2	42772.4	1200	1200	1200	1200	31608.1	33215.7	65793.3	1200	26117.2	42772.4	1200	1541.79	1541.79	1541.79	63216.2	66431.4	131587	0.0078178	0.0086478	-0.750809	-0.175441	0.209148	-0.750809	-0.742916	-0.742916	-0.742916	0.681221	0.755463	2.25998	metabolite_112				13-methoxy-1,6-diazatetracyclo[7.6.1.0Ã¢ÂÂµ,Ã‚Â¹Ã¢ÂÂ¶.0Ã‚Â¹Ã¢ÂÂ°,Ã‚Â¹Ã¢ÂÂµ]hexadeca-3,5,7,9(16),10,12,14-heptaen-2-one	13-methoxy-1,6-diazatetracyclo[7.6.1.0Ã¢ÂÂµ,Ã‚Â¹Ã¢ÂÂ¶.0Ã‚Â¹Ã¢ÂÂ°,Ã‚Â¹Ã¢ÂÂµ]hexadeca-3,5,7,9(16),10,12,14-heptaen-2-one		-	-	-
metabolite_294	11-(hydroxymethyl)-2,6,6,14,19-pentamethyl-7,16,18-trioxapentacyclo[12.6.1.0Ã‚Â²,Ã‚Â¹Ã‚Â².0Ã¢ÂÂµ,Ã‚Â¹Ã¢ÂÂ°.0Ã‚Â¹Ã¢ÂÂ·,Ã‚Â²Ã‚Â¹]henicosa-5(10),11-diene-3,8,15,20-tetrone	C24H28O8	477.212	17.5003	[M+CH3OH+H]+	pos	MoNA-export-All_LC-MS-MS_Orbitrap	27225.9	50387.1	24880.1	32955.1	36672.6	45420.6	27924.7	33026.3	37359.5	58305.7	27225.9	50387.1	24880.1	32955.1	47118	58357.6	35878.5	66052.7	74719	116611	0.015846	0.017292	-0.945498	-0.109427	-1.03018	-0.738686	-0.227435	0.178289	-0.633158	0.456065	0.768901	2.28113	metabolite_294				11-(hydroxymethyl)-2,6,6,14,19-pentamethyl-7,16,18-trioxapentacyclo[12.6.1.0Ã‚Â²,Ã‚Â¹Ã‚Â².0Ã¢ÂÂµ,Ã‚Â¹Ã¢ÂÂ°.0Ã‚Â¹Ã¢ÂÂ·,Ã‚Â²Ã‚Â¹]henicosa-5(10),11-diene-3,8,15,20-tetrone	11-(hydroxymethyl)-2,6,6,14,19-pentamethyl-7,16,18-trioxapentacyclo[12.6.1.0Ã‚Â²,Ã‚Â¹Ã‚Â².0Ã¢ÂÂµ,Ã‚Â¹Ã¢ÂÂ°.0Ã‚Â¹Ã¢ÂÂ·,Ã‚Â²Ã‚Â¹]henicosa-5(10),11-diene-3,8,15,20-tetrone		-	-	-
metabolite_147	methyl 2-[4-ethenyl-2,6-dihydroxy-3-(3-hydroxyprop-1-en-2-yl)-4-methylcyclohexyl]prop-2-enoate	C16H24O5	327.179	6.78751	[M+CH3OH-H]-	neg	MoNA-export-All_LC-MS-MS_Orbitrap	2067266	2300279	1677282	1701777	1329763	1466467	1407700	1368637	1335920	1482133	2067266	2300279	1677282	1701777	1.70852e+06	1.88416e+06	1.80865e+06	2737274	2671840	2964266	0.0015681	0.0018451	-0.175018	0.305528	-0.979287	-0.928771	-0.914873	-0.552646	-0.708362	1.20675	1.0718	1.67488	metabolite_147				methyl 2-[4-ethenyl-2,6-dihydroxy-3-(3-hydroxyprop-1-en-2-yl)-4-methylcyclohexyl]prop-2-enoate	methyl 2-[4-ethenyl-2,6-dihydroxy-3-(3-hydroxyprop-1-en-2-yl)-4-methylcyclohexyl]prop-2-enoate		-	-	-
metabolite_407	Dihydroergocristine	C35H41N5O5	327.179	6.79004	[M+ACN+2H]2+	pos	MoNA-export-LC-MS-MS_Positive_Mode	2067266	2300279	1677282	1701777	1.43708e+06	1466467	1407700	1368637	1335920	1482133	2067266	2300279	1677282	1701777	1.8464e+06	1.88416e+06	1.80865e+06	2737274	2671840	2964266	0.0016374	0.0019197	-0.20871	0.284248	-1.03375	-0.981934	-0.675962	-0.596093	-0.755831	1.20875	1.07032	1.68897	metabolite_407				Dihydroergocristine	Dihydroergocristine		-	-	-
metabolite_537	D-sorbosonic acid	C6H10O7	193.035	7.05313	[M-H]-	neg	MoNA-export-LC-MS-MS_Negative_Mode	486934	599563	344672	362273	329922	375634	370912	379616	359956	459314	486934	599563	344672	362273	423893	482624	476558	759233	719911	918628	0.0042526	0.0048451	-0.375235	0.224274	-1.13247	-1.03879	-0.710792	-0.398173	-0.430465	1.07417	0.864868	1.92261	metabolite_537				D-sorbosonic acid	D-sorbosonic acid		-	-	-
metabolite_514	methylmaleic acid	C5H6O4	129.018	8.58307	[M-H]-	neg	MoNA-export-LC-MS-MS_Negative_Mode	275681	331530	229100	257171	207887	200282	216910	171708	198016	223885	275681	331530	229100	257171	267099	257328	278692	343417	396031	447769	0.0085108	0.0093662	-0.467452	0.330897	-1.13331	-0.732049	-0.590125	-0.729804	-0.424412	0.500818	1.25293	1.99251	metabolite_514				methylmaleic acid	methylmaleic acid	Citraconic acid	HMDB0000634	643798	C02226
metabolite_454	(2S,3R,4R,5R,6S)-2-{[(2R,3R,4S,5S,6R)-2-{[(2R,5S,7R,8S,10R,11R,14S,15R,16R)-5,16-dihydroxy-2,6,6,10,11-pentamethyl-14-(6-methylhepta-2,5-dien-2-yl)tetracyclo[8.7.0.0Ã‚Â²,Ã¢ÂÂ·.0Ã‚Â¹Ã‚Â¹,Ã‚Â¹Ã¢ÂÂµ]heptadecan-8-yl]oxy}-4,5-dihydroxy-6-(hydroxymethyl)oxan-3-yl]oxy}-6-methyloxane-3,4,5-triol	C42H70O12	425.269	22.0882	[M+2ACN+2H]2+	pos	MoNA-export-All_LC-MS-MS_Orbitrap	52085.9	76095.7	54242.4	57264.6	33288	40218	26358	37701	56397.8	55328.9	52085.9	76095.7	54242.4	57264.6	42769.4	51673.2	33865.5	75402.1	112796	110658	0.0045329	0.0051373	-0.540942	0.348685	-0.461039	-0.34906	-0.886146	-0.556235	-1.21606	0.322982	1.70851	1.6293	metabolite_454				(2S,3R,4R,5R,6S)-2-{[(2R,3R,4S,5S,6R)-2-{[(2R,5S,7R,8S,10R,11R,14S,15R,16R)-5,16-dihydroxy-2,6,6,10,11-pentamethyl-14-(6-methylhepta-2,5-dien-2-yl)tetracyclo[8.7.0.0Ã‚Â²,Ã¢ÂÂ·.0Ã‚Â¹Ã‚Â¹,Ã‚Â¹Ã¢ÂÂµ]heptadecan-8-yl]oxy}-4,5-dihydroxy-6-(hydroxymethyl)oxan-3-yl]oxy}-6-methyloxane-3,4,5-triol	(2S,3R,4R,5R,6S)-2-{[(2R,3R,4S,5S,6R)-2-{[(2R,5S,7R,8S,10R,11R,14S,15R,16R)-5,16-dihydroxy-2,6,6,10,11-pentamethyl-14-(6-methylhepta-2,5-dien-2-yl)tetracyclo[8.7.0.0Ã‚Â²,Ã¢ÂÂ·.0Ã‚Â¹Ã‚Â¹,Ã‚Â¹Ã¢ÂÂµ]heptadecan-8-yl]oxy}-4,5-dihydroxy-6-(hydroxymethyl)oxan-3-yl]oxy}-6-methyloxane-3,4,5-triol		-	-	-
metabolite_577	N-ACETYLGLUTAMATE	C7H11NO5	190.072	7.07156	[M+H]+	both	MoNA-export-All_LC-MS-MS_Orbitrap	463675	573399	565569	556805	134690	269380	202035	214584	586347	599481	463675	573399	565569	556805	173053	346107	259580	429167	1.17269e+06	1.19896e+06	0.030831	0.03303	-0.316141	-0.001439	-0.023898	-0.049035	-1.14968	-0.653341	-0.901509	-0.415113	1.71741	1.79275	metabolite_577				N-ACETYLGLUTAMATE	N-ACETYLGLUTAMATE	N-Acetyl-L-glutamic acid	HMDB0001138	70914	C00624
metabolite_263	[(2S,3R,4S,5S,6R)-3,4,5-trihydroxy-6-[[(E)-3-phenylprop-2-enoyl]oxymethyl]oxan-2-yl] 3,4,5-trihydroxybenzoate	C22H22O11	504.147	9.13125	[M+ACN+H]+	pos	MoNA-export-All_LC-MS-MS_Orbitrap	88098.3	10400000	207762	97537.4	9.78205e+06	8850879	10700000	190194	215144	10400000	88098.3	10400000	207762	97537.4	1.25682e+07	1.13719e+07	1.37477e+07	380388	430288	20800000	NS	NS	-0.905165	0.443463	-0.889514	-0.90393	0.727035	0.570566	0.881282	-0.866938	-0.860412	1.80361	metabolite_263				[(2S,3R,4S,5S,6R)-3,4,5-trihydroxy-6-[[(E)-3-phenylprop-2-enoyl]oxymethyl]oxan-2-yl] 3,4,5-trihydroxybenzoate	[(2S,3R,4S,5S,6R)-3,4,5-trihydroxy-6-[[(E)-3-phenylprop-2-enoyl]oxymethyl]oxan-2-yl] 3,4,5-trihydroxybenzoate		-	-	-
metabolite_283	DIHYDROROTENONE	C23H24O6	429.192	21.679	[M+CH3OH+H]+	pos	MoNA-export-All_LC-MS-MS_Orbitrap	133183	276357	171148	81728.1	179880	132904	226857	116646	94283.2	258150	133183	276357	171148	81728.1	231115	170758	291472	233292	188566	516299	NS	NS	-0.806893	0.393886	-0.488481	-1.23843	0.014453	-0.491753	0.520659	0.032713	-0.342397	2.40625	metabolite_283				DIHYDROROTENONE	DIHYDROROTENONE		-	-	-
metabolite_295	(5Z)-4-[2-[2-(3,4-dihydroxyphenyl)ethoxy]-2-oxoethyl]-5-ethylidene-6-[(2S,3R,4S,5S,6R)-3,4,5-trihydroxy-6-(hydroxymethyl)oxan-2-yl]oxy-4H-pyran-3-carboxylic acid	C24H30O13	527.176	19.1471	[M+H]+	pos	MoNA-export-LC-MS-MS_Positive_Mode	892165	1018971	911750	931219	581062	199792	962331	201318	202694	995701	892165	1018971	911750	931219	746564	256698	1.23643e+06	402636	405387	1.9914e+06	NS	NS	0.025715	0.279621	0.064931	0.103914	-0.265825	-1.24669	0.715044	-0.954478	-0.94897	2.22674	metabolite_295				(5Z)-4-[2-[2-(3,4-dihydroxyphenyl)ethoxy]-2-oxoethyl]-5-ethylidene-6-[(2S,3R,4S,5S,6R)-3,4,5-trihydroxy-6-(hydroxymethyl)oxan-2-yl]oxy-4H-pyran-3-carboxylic acid
metabolite_249	Acitretin	C21H26O3	694.415	21.4174	[2M+ACN+H]+	pos	MoNA-export-LC-MS-MS_Positive_Mode	1004937	1030388	932510	917903	818192	778999	857384	1200	895143	862874	1004937	1030388	932510	917903	1.05124e+06	1.00088e+06	1.10159e+06	2400	1.79029e+06	1725749	NS	NS	-0.10427	-0.052083	-0.252781	-0.282733	-0.009335	-0.112589	0.093919	-2.15997	1.50609	1.37376	metabolite_249				Acitretin
metabolite_562	3-Methylxanthine	C6H6N4O2	165.04	6.90077	[M-H]-	neg	MoNA-export-LC-MS-MS_Negative_Mode	2096954	2424176	2314324	2566306	2524006	2.56323e+06	2517974	61066.5	3454920	3346367	2096954	2424176	2314324	2566306	3.24291e+06	3.29331e+06	3.23516e+06	122133	6909840	6692734	NS	NS	-0.577694	-0.419219	-0.472421	-0.350385	-0.022701	0.001709	-0.026454	-1.53411	1.75321	1.64806	metabolite_562				3-Methylxanthine
metabolite_636	Glu-Thr	C9H16N2O6	229.083	9.1485	[M-H2O-H]-	neg	MoNA-export-LC-MS-MS_Negative_Mode	109145	56370.3	78143.9	68916.4	16800000	18200000	12000	178642	18000000	20400000	109145	56370.3	78143.9	68916.4	2.15851e+07	2.33839e+07	15417.9	357285	36000000	40800000	NS	NS	-0.731991	-0.735174	-0.733861	-0.734418	0.563316	0.671807	-0.737644	-0.717025	1.43274	1.72225	metabolite_636				Glu-Thr
